# Supplementary material for: Genome-wide screening identifies ZFP91 as a key regulator of EVI1 in myeloid leukemia
Source: Oncogene. 2026 Apr 25;45(23):2237–48. doi: 10.1038/s41388-026-03727-7 (PMC13246443; doi:10.1038/s41388-026-03727-7)
Supplement: Supplementary file 5 — Supplementary Table 1 [file 41388_2026_3727_MOESM5_ESM.xlsx]

## Sheet: Sheet1
Supplementary Table 1: A list of oligos and primers, related to Methods and Supplementary Methods.
Oligos	Vector, Application	Sequence
Oligos for the knockdown vectors		bold, target sequence; underline, XhoI site; small letter, EcoRI/BamHI site
shLuciferase_top	pSIREN-RetroQ	gatccGAATGATCTCCAAGAGATACATTCAAGAGATGTATCTCTTGGAGATCATTCTTTTTTCTCGAGg
shLuciferase_btm	pSIREN-RetroQ	aattcCTCGAGAAAAAAGAATGATCTCCAAGAGATACATCTCTTGAATGTATCTCTTGGAGATCATTCg
shEVI1#1_top	pSIREN-RetroQ	gatccGGTATAAAGAGGAAGAATATATTCAAGAGATATATTCTTCCTCTTTATACCTTTTTTCTCGAGg
shEVI1#1_btm	pSIREN-RetroQ	aattcCTCGAGAAAAAAGGTATAAAGAGGAAGAATATATCTCTTGAATATATTCTTCCTCTTTATACCg
shEVI1#2_top	pSIREN-RetroQ	gatccGTGCGTTGCTAGTACCAACTTCAAGAGAGTTGGTACTAGCAACGCACTTTTTTACGCGTg
shEVI1#2_btm	pSIREN-RetroQ	aattcACGCGTAAAAAAGTGCGTTGCTAGTACCAACTCTCTTGAAGTTGGTACTAGCAACGCACg
pSIREN-RetroQ_seqF	Sanger Sequencing	GGGCAGGAAGAGGGCCTAT
pSIREN-RetroQ_seqR	Sanger Sequencing	CAGAGGCCACTTGTGTAGC
Oligos for the knockout vectors		small letter, BsmBI site
sgNon-Target#1_top	lentiGuide-Puro	caccgCTGAAAAAGGAAGGAGTTGA
sgNon-Target#1_btm	lentiGuide-Puro	aaacTCAACTCCTTCCTTTTTCAGc
sgNon-Target#2_top	lentiGuide-Puro	caccgAAGATGAAAGGAAAGGCGTT
sgNon-Target#2_btm	lentiGuide-Puro	aaacAACGCCTTTCCTTTCATCTTc
sgMECOM#1_top	lentiGuide-Puro	caccgCTCAAGTACATTAGATTCGC
sgMECOM#1_btm	lentiGuide-Puro	aaacGCGAATCTAATGTACTTGAGc
sgMECOM#2_top	lentiGuide-Puro	caccgTGGTACTAACCGTGGATATC
sgMECOM#2_btm	lentiGuide-Puro	aaacGATATCCACGGTTAGTACCAc
sgMECOM#3_top	lentiGuide-Puro	caccgGATGCCAGTCAACCAGATGT
sgMECOM#3_btm	lentiGuide-Puro	aaacACATCTGGTTGACTGGCATCc
sgMECOM#4_top	lentiGuide-Puro	caccgAGACTATCCCCATGAAACTA
sgMECOM#4_btm	lentiGuide-Puro	aaacTAGTTTCATGGGGATAGTCTc
sgMECOM#5_top	lentiGuide-Puro	caccgTGTGGGTGAAACAAGAATCC
sgMECOM#5_btm	lentiGuide-Puro	aaacGGATTCTTGTTTCACCCACAc
sgMECOM#6_top	lentiGuide-Puro	caccgCTTTAAAAGAGAAATACTTG
sgMECOM#6_btm	lentiGuide-Puro	aaacCAAGTATTTCTCTTTTAAAGc
sgHEATR1#1_top	lentiGuide-Puro	caccgAGATGGCTCACCAATGGCGA
sgHEATR1#1_btm	lentiGuide-Puro	aaacTCGCCATTGGTGAGCCATCTc
sgHEATR1#4_top	lentiGuide-Puro	caccgTAAGCCAGCACAGAAGTGTC
sgHEATR1#4_btm	lentiGuide-Puro	aaacGACACTTCTGTGCTGGCTTAc
sgHEATR1#5_top	lentiGuide-Puro	caccgAGTAAGGCGACAAGTGAATA
sgHEATR1#5_btm	lentiGuide-Puro	aaacTATTCACTTGTCGCCTTACTc
sgMYC#1_top	lentiGuide-Puro	caccgAACGTTGAGGGGCATCGTCG
sgMYC#1_btm	lentiGuide-Puro	aaacCGACGATGCCCCTCAACGTTc
sgMYC#3_top	lentiGuide-Puro	caccgTGCGTAGTTGTGCTGATGTG
sgMYC#3_btm	lentiGuide-Puro	aaacCACATCAGCACAACTACGCAc
sgMYC#5_top	lentiGuide-Puro	caccgCGCCGTCGTTGTCTCCCCGA
sgMYC#5_btm	lentiGuide-Puro	aaacTCGGGGAGACAACGACGGCGc
sgRFK#1_top	lentiGuide-Puro	caccgCCAACCATAGTAAATACCAG
sgRFK#1_btm	lentiGuide-Puro	aaacCTGGTATTTACTATGGTTGGc
sgRFK#2_top	lentiGuide-Puro	caccgAGCCCCGCACCACTTGACCC
sgRFK#2_btm	lentiGuide-Puro	aaacGGGTCAAGTGGTGCGGGGCTc
sgRFK#5_top	lentiGuide-Puro	caccgTATCATGCATACCTTCAAAG
sgRFK#5_btm	lentiGuide-Puro	aaacCTTTGAAGGTATGCATGATAc
sgMYB#3_top	lentiGuide-Puro	caccgCAGCATATATAGCAGTGACG
sgMYB#3_btm	lentiGuide-Puro	aaacCGTCACTGCTATATATGCTGc
sgMYB#4_top	lentiGuide-Puro	caccgGAAATCGCAAAGCTACTGCC
sgMYB#4_btm	lentiGuide-Puro	aaacGGCAGTAGCTTTGCGATTTCc
sgMYB#5_top	lentiGuide-Puro	caccgGTACTTTCTGCCATCGGTGC
sgMYB#5_btm	lentiGuide-Puro	aaacGCACCGATGGCAGAAAGTACc
sgZFP91#1_top	lentiGuide-Puro	caccgGGGTGTTCTCTGTATCACGA
sgZFP91#1_btm	lentiGuide-Puro	aaacTCGTGATACAGAGAACACCCc
sgZFP91#2_top	lentiGuide-Puro	caccgTCCTACTACTACGCCAGCCC
sgZFP91#2_btm	lentiGuide-Puro	aaacGGGCTGGCGTAGTAGTAGGAc
sgZFP91#3_top	lentiGuide-Puro	caccgCTGAGACATGCCTTTCTAAG
sgZFP91#3_btm	lentiGuide-Puro	aaacCTTAGAAAGGCATGTCTCAGc
sgSLC52A2#1_top	lentiGuide-Puro	caccgGCCACCAACGCGCTGACCAA
sgSLC52A2#1_btm	lentiGuide-Puro	aaacTTGGTCAGCGCGTTGGTGGCc
sgSLC52A2#2_top	lentiGuide-Puro	caccgTGGCGTGTTCTCCTACGTGA
sgSLC52A2#2_btm	lentiGuide-Puro	aaacTCACGTAGGAGAACACGCCAc
sgSLC52A2#3_top	lentiGuide-Puro	caccgTGGTAGGCCAGACGCCCGTA
sgSLC52A2#3_btm	lentiGuide-Puro	aaacTACGGGCGTCTGGCCTACCAc
sgDYRK1A#1_top	lentiGuide-Puro	caccgTATGACTAGAATCGTCTCCC
sgDYRK1A#1_btm	lentiGuide-Puro	aaacGGGAGACGATTCTAGTCATAc
sgDYRK1A#5_top	lentiGuide-Puro	caccgAGACGATTCTAGTCATAAGA
sgDYRK1A#5_btm	lentiGuide-Puro	aaacTCTTATGACTAGAATCGTCTc
sgDYRK1A#6_top	lentiGuide-Puro	caccgACTGAAATGAAATACTACAT
sgDYRK1A#6_btm	lentiGuide-Puro	aaacATGTAGTATTTCATTTCAGTc
sgGAB2#2_top	lentiGuide-Puro	caccgGAACATCCATATTGTCTACC
sgGAB2#2_btm	lentiGuide-Puro	aaacGGTAGACAATATGGATGTTCc
sgGAB2#4_top	lentiGuide-Puro	caccgGGTTCAAACGTGAACAGAGT
sgGAB2#4_btm	lentiGuide-Puro	aaacACTCTGTTCACGTTTGAACCc
sgGAB2#5_top	lentiGuide-Puro	caccgACCTACGAGTACCCACAGCG
sgGAB2#5_btm	lentiGuide-Puro	aaacCGCTGTGGGTACTCGTAGGTc
sgZEB2#1_top	lentiGuide-Puro	caccgCAAGCGCTTGACATCACTGA
sgZEB2#1_btm	lentiGuide-Puro	aaacTCAGTGATGTCAAGCGCTTGc
sgZEB2#3_top	lentiGuide-Puro	caccgTGACGGTATTGCCAACCCTC
sgZEB2#3_btm	lentiGuide-Puro	aaacGAGGGTTGGCAATACCGTCAc
sgZEB2#4_top	lentiGuide-Puro	caccgACTTGCGATTACCTGCTCCT
sgZEB2#4_btm	lentiGuide-Puro	aaacAGGAGCAGGTAATCGCAAGTc
sgCBFA2T3#1_top	lentiGuide-Puro	caccgTGCCTCGCGAGTTCCTGCCG
sgCBFA2T3#1_btm	lentiGuide-Puro	aaacCGGCAGGAACTCGCGAGGCAc
sgCBFA2T3#2_top	lentiGuide-Puro	caccgGCTGCGTCTTCACCTCCGCT
sgCBFA2T3#2_btm	lentiGuide-Puro	aaacAGCGGAGGTGAAGACGCAGCc
sgCBFA2T3#5_top	lentiGuide-Puro	caccgACTCACGCTCTGTGAGCTTG
sgCBFA2T3#5_btm	lentiGuide-Puro	aaacCAAGCTCACAGAGCGTGAGTc
sgGATA1#1_top	lentiGuide-Puro	caccgTATTCAGACTCGAAACCGCA
sgGATA1#1_btm	lentiGuide-Puro	aaacTGCGGTTTCGAGTCTGAATAc
sgGATA1#5_top	lentiGuide-Puro	caccgAGACGACCACCACGACACTG
sgGATA1#5_btm	lentiGuide-Puro	aaacCAGTGTCGTGGTGGTCGTCTc
sgGATA1#6_top	lentiGuide-Puro	caccgCTGAATACCATCCTTCCGCA
sgGATA1#6_btm	lentiGuide-Puro	aaacTGCGGAAGGATGGTATTCAGc
lentiGuide-Puro_seqF	Sanger Sequencing	CGTGACGTAGAAAGTAATAATTTCTTGGG
lentiGuide-Puro_seqR	Sanger Sequencing	AGTGGATCTCTGCTGTCCCT
Oligos for the ZFP91 overexpression vectors		bold, Kozak/1xFLAG sequence; underline, EcoRI/XhoI site; small letter, flanking bases
hZFP91_CDS_EcoRI_1xFL_F	pENTR1A	gtaccGAATTCGCCACCATGGATTACAAAGACGATGACGATAAGCCGGGGGAGACGGAAGAGCCG
hZFP91_CDS_XhoI_R	pENTR1A	gctgggtctagatatCTCGAGCTAAGGTCCGGCAGAGTCTGAATCTTCAAT
pENTR1A_seqF	Sanger Sequencing	GAGCGGATTTGAACGTTGTG
pENTR1A_seqR	Sanger Sequencing	GTAACATCAGAGATTTTGAGACAC
Oligos for the mutant ZFP91 overexpression vectors		underline, NGG PAM mutant; bold, CtoA mutant
ZFP91_sg3Rmut_Mutagenesis_F	pMYs-IRES-GFP-hZFP91-N1xFL, Mutagenesis	GCACTTAGAAAGGGAAACCCCAAAGCC
ZFP91_sg3Rmut_Mutagenesis_R	pMYs-IRES-GFP-hZFP91-N1xFL, Mutagenesis	GGTTTGTAGGTCTCATCTCTTGGATCA
ZFP91_ZnF1_CtoA_Mutagenesis_F	pMYs-IRES-GFP-hZFP91-N1xFL-sg3Rmut, Mutagenesis	GCTGAGATGGAAGGAGCTGGAACTGTCCTTGCCCATCCTCG
ZFP91_ZnF1_CtoA_Mutagenesis_R	pMYs-IRES-GFP-hZFP91-N1xFL-sg3Rmut, Mutagenesis	ACGGACATACTGGATTGGAGGCTTT
ZFP91_ZnF2_CtoA_Mutagenesis_F	pMYs-IRES-GFP-hZFP91-N1xFL-sg3Rmut, Mutagenesis	GCTCCCCATCCCTCCGCTGGACGACTCTTCAGGCTTCAG
ZFP91_ZnF2_CtoA_Mutagenesis_R	pMYs-IRES-GFP-hZFP91-N1xFL-sg3Rmut, Mutagenesis	TACATATTTCTTCTTCAGCAAATGCTGGTAT
ZFP91_ZnF3_CtoA_Mutagenesis_F	pMYs-IRES-GFP-hZFP91-N1xFL-sg3Rmut, Mutagenesis	GCTGAATATGCTGCTCGGGCCTTCAAGAGTTCCCAC
ZFP91_ZnF3_CtoA_Mutagenesis_R	pMYs-IRES-GFP-hZFP91-N1xFL-sg3Rmut, Mutagenesis	GATATAATCCCTTTGATCTGTATGATGTTTGGCAT
ZFP91_ZnF4_CtoA_Mutagenesis_F	pMYs-IRES-GFP-hZFP91-N1xFL-sg3Rmut, Mutagenesis	TGTCGACAAAAGGCATCTCTTAATTGGC
ZFP91_ZnF4_CtoA_Mutagenesis_R	pMYs-IRES-GFP-hZFP91-N1xFL-sg3Rmut, Mutagenesis	AGTAAATCCAGCGATCTCAGCTTGTAATGGCTTCTCGCCAGTGTGA
ZFP91_ZnF5_CtoA_Gibson_F	pMYs-IRES-GFP-hZFP91-N1xFL-sg3Rmut, Gibson Assembly	GCCAATATCGCTGGCAAAAAATTTGAGAAGAAGGACAGC
ZFP91_ZnF5_CtoA_Gibson_R	pMYs-IRES-GFP-hZFP91-N1xFL-sg3Rmut, Gibson Assembly	TGCCAGCGATATTGGCAGAAAACTGGTAGAAGGAGTCTGCAT
ZFP91_mutant_seq_F1	Sanger Sequencing	AGCATCAGTCTCCAGGTGGC
ZFP91_mutant_seq_F2	Colony PCR	ACCCGAAGCTCTCGGTCCAA
ZFP91_mutant_seq_R2	Colony PCR	CTGAAGGCTGCGTCAGGGAC
Oligos for the reporter vectors		underline, EcoRI/BglII site; small letter, flanking bases/overlapping sequences; bold, random sequeces for Δmotif
EVI1promoter#1_XhoI_F	pGL4.10[luc2]	ctagcCTCGAGGGACTTGGGTCTTGGCGACCT
EVI1promoter#1_BglII_R	pGL4.10[luc2]	aggccAGATCTTTGCTCTTATCAGCCCGATGTGT
EVI1promoter#2_XhoI_F	pGL4.10[luc2]	ctagcCTCGAGTTTTCGTGCAGGAGCGTTGG
EVI1promoter#2_BglII_R	pGL4.10[luc2]	aggccAGATCTAGGTAGACTTTAGAGAAAGGCCC
pGL4.10_EVI1promoter#1_body_F	pGL4.10[luc2]-EVI1promoter#1, Gibson Assembly	AGACAGTTCATGAAATAGAAACCCAGCG
pGL4.10_EVI1promoter#1_body_R	pGL4.10[luc2]-EVI1promoter#1, Gibson Assembly	CAGCCTCCTCTGGCGGGA
pGL4.10_Δmotif-1_Gibson_F	pGL4.10[luc2]-EVI1promoter#1, Gibson Assembly	cgccagaggaggctgCGGCTGCCATAACTATTTAAAAGAGGAGCCCGTCTGG
pGL4.10_Δmotif-1_Gibson_R	pGL4.10[luc2]-EVI1promoter#1, Gibson Assembly	tctatttcatgaactgtctGGGTCCCCAGGATCTGCTCGGCCATCCA
pGL4.10_Δmotif-2_Gibson_F	pGL4.10[luc2]-EVI1promoter#1, Gibson Assembly	cgccagaggaggctgGCATAACCGGCGCGATTTAAAAGAGGAGCCCGTCTGG
pGL4.10_Δmotif-2_Gibson_R	pGL4.10[luc2]-EVI1promoter#1, Gibson Assembly	tctatttcatgaactgtctTTCCCCTCAGGATCTGCTCGGCCATCCA
pGL4.10_seqF	Sanger Sequencing	TAGGCTGTCCCCAGTGCAAGTG
pGL4.10_seqR	Sanger Sequencing	GGTCCCGTCTTCGAGTGGG
Primers for GFP knock-in		small letter, overlapping sequences; blod, stop codon site; ( ), NGG PAM sequences
EVI1-GFP-KI_Gibson_HomologyArm1_F	pMX-GSG-P2A-ΔNGFR, Gibson Assembly	ctagctagttaattaaggatccGTTCTTTTTGGTTCTGTAGCGT
EVI1-GFP-KI_Gibson_HomologyArm1_R	pMX-GSG-P2A-ΔNGFR, Gibson Assembly	aagttggtggctccggaaccTACGTGGCTTATGGACTGG
EVI1-GFP-KI_Gibson_GSG-P2A-EGFP_F	pMX-GSG-P2A-ΔNGFR, Gibson Assembly	GGTTCCGGAGCCACCAACTT
EVI1-GFP-KI_Gibson_GSG-P2A-EGFP_R	pMX-GSG-P2A-ΔNGFR, Gibson Assembly	taacgTTACTTGTACAGCTCGTCCATG
EVI1-GFP-KI_Gibson_HomologyArm2_F	pMX-GSG-P2A-ΔNGFR, Gibson Assembly	gagctgtacaagtaaCGTTATCAAGGTTGACCAGA
EVI1-GFP-KI_Gibson_HomologyArm2_R	pMX-GSG-P2A-ΔNGFR, Gibson Assembly	ccctcgaggcctgcaggaattcTCTCACCCACCCATACCC
pMX-GSG-P2A-ΔNGFR(used for HDR donor vector)_seqF	Sanger Sequencing	CGTGAAGGCTGCCGACCC
pMX-GSG-P2A-ΔNGFR(used for HDR donor vector)_seqR	Sanger Sequencing	CCCTCGAGGCCTGCAGGAATTC
EVI1-GFP-KI_HDR-donor_F	Guide-it Long ssDNA Production System	GGCCAGCAGTAATCCCAT
EVI1-GFP-KI_5'-P HDR-donor_R	Guide-it Long ssDNA Production System	5’-P-GATGCCTTCAGCCCACC
crRNA (targeting EVI1 stop codon)	Alt-R CRISPR-Cas9 crRNA	AGCCACGTATGACGTTATCA (agg)
EVI1-GFP-KI_confirm_F1	Sanger Sequencing	CCTCCATTCTACATCCCACAGT
EVI1-GFP-KI_confirm_R1	Sanger Sequencing	CCTGCAGGTTTATAAGGCATTC
EVI1-GFP-KI_confirm_F2	PCR	TCCCTTTCCATTTACCAACAAT
EVI1-GFP-KI_confirm_R2	PCR	TTCATATCAATGCTGCCATCTC
EVI1-GFP-KI_confirm_F3	PCR	GGGTGCCAGGACTGAGTATG
EVI1-GFP-KI_confirm_R3	PCR	ACTTGGTCCCACTCTGGTCA
qRT-PCR primers
hACTB qPCR_F2	qRT-PCR	ACAGAGCCTCGCCTTTGC
hACTB qPCR_R2	qRT-PCR	GATATCATCATCCATGGTGAGCTGG
hB2M qPCR_F1	qRT-PCR	GATGAGTATGCCTGCCGTGT
hB2M qPCR_R1	qRT-PCR	TGCGGCATCTTCAAACCTCC
hGAPDH qPCR_F3	qRT-PCR	TCGGAGTCAACGGATTTGGT
hGAPDH qPCR_R3	qRT-PCR	TTCCCGTTCTCAGCCTTGAC
hGUSB qPCR_F1	qRT-PCR	CCTATGCCATCGTGTGGGTG
hGUSB qPCR_R1	qRT-PCR	GGGGGTGAGTGTGTTGTTGA
hHPRT1 qPCR_F1	qRT-PCR	CCTGGCGTCGTGATTAGTGA
hHPRT1 qPCR_R1	qRT-PCR	CGAGCAAGACGTTCAGTCCT
hPGK1 qPCR_F1	qRT-PCR	ACAAGGTTAAAGCCGAGCCA
hPGK1 qPCR_R1	qRT-PCR	TCCTACCATGGAGCTGTGGG
hPPIA qPCR_F2	qRT-PCR	GCTGTTTACCCCTGATCGTG
hPPIA qPCR_R2	qRT-PCR	CCTTGTCTGCAAACAGAAGGCA
hRPL13A qPCR_F1	qRT-PCR	CGTGGCTAAACAGTGAAGTACC
hRPL13A qPCR_R1	qRT-PCR	GTGGGGCAGCATACCTCG
hSDHA qPCR_F1	qRT-PCR	GCTCTTGGACCTGGTTGTCT
hSDHA qPCR_R1	qRT-PCR	CATCAATCCGCACCTTCTGC
hTBP qPCR_F1	qRT-PCR	TCTTTGCAGTGACCCAGCATC
hTBP qPCR_R1	qRT-PCR	GCAAACCAGAAACCCTTGCG
hTFRC qPCR_F1	qRT-PCR	GAACCGAGTCTCCAGTGAGG
hTFRC qPCR_R1	qRT-PCR	AATTTTCATTCAGCAGCTTGATGGT
hUBC qPCR_F1	qRT-PCR	CAGCCGGGATTTGGGTCG
hUBC qPCR_R1	qRT-PCR	CACGAAGATCTGCATTGTCAAGT
hYWHAZ qPCR_F2	qRT-PCR	GCTGGTGATGACAAGAAAGGGAT
hYWHAZ qPCR_R2	qRT-PCR	GTTAAGGGCCAGACCCAGTC
h18s rRNA qPCR_F1	qRT-PCR	GTAACCCGTTGAACCCCATT
h18s rRNA qPCR_R1	qRT-PCR	CCATCCAATCGGTAGTAGCG
hEVI1 qPCR_F2	qRT-PCR	CATTGGGAACAGCAACCAT
hEVI1 qPCR_R2	qRT-PCR	GGTCACCAAAGCCTTTTCAT
hZFP91 qPCR_F1	qRT-PCR	CTCGCTATTTGCAGCACCAC
hZFP91 qPCR_R1	qRT-PCR	GCATGTCGCAGAAGTTGCTT
Library PCR primers for the CRISPR screening		bold, stagger/barcode sequences
GeCKOv2-F1	Human GeCKOv2, library PCR	AATGATACGGCGACCACCGAGATCTACACTCTTTCCCTACACGACGCTCTTCCGATCTTAAGTAGAGGCTTTATATATCTTGTGGAAAGGACGAAACACC
GeCKOv2-F2	Human GeCKOv2, library PCR	AATGATACGGCGACCACCGAGATCTACACTCTTTCCCTACACGACGCTCTTCCGATCTATCATGCTTAGCTTTATATATCTTGTGGAAAGGACGAAACACC
GeCKOv2-F3	Human GeCKOv2, library PCR	AATGATACGGCGACCACCGAGATCTACACTCTTTCCCTACACGACGCTCTTCCGATCTGATGCACATCTGCTTTATATATCTTGTGGAAAGGACGAAACACC
GeCKOv2-F4	Human GeCKOv2, library PCR	AATGATACGGCGACCACCGAGATCTACACTCTTTCCCTACACGACGCTCTTCCGATCTCGATTGCTCGACGCTTTATATATCTTGTGGAAAGGACGAAACACC
GeCKOv2-F5	Human GeCKOv2, library PCR	AATGATACGGCGACCACCGAGATCTACACTCTTTCCCTACACGACGCTCTTCCGATCTTCGATAGCAATTCGCTTTATATATCTTGTGGAAAGGACGAAACACC
GeCKOv2-F6	Human GeCKOv2, library PCR	AATGATACGGCGACCACCGAGATCTACACTCTTTCCCTACACGACGCTCTTCCGATCTATCGATAGTTGCTTGCTTTATATATCTTGTGGAAAGGACGAAACACC
GeCKOv2-F7	Human GeCKOv2, library PCR	AATGATACGGCGACCACCGAGATCTACACTCTTTCCCTACACGACGCTCTTCCGATCTGATCGATCCAGTTAGGCTTTATATATCTTGTGGAAAGGACGAAACACC
GeCKOv2-F8	Human GeCKOv2, library PCR	AATGATACGGCGACCACCGAGATCTACACTCTTTCCCTACACGACGCTCTTCCGATCTCGATCGATTTGAGCCTGCTTTATATATCTTGTGGAAAGGACGAAACACC
GeCKOv2-F9	Human GeCKOv2, library PCR	AATGATACGGCGACCACCGAGATCTACACTCTTTCCCTACACGACGCTCTTCCGATCTACGATCGATACACGATCGCTTTATATATCTTGTGGAAAGGACGAAACACC
GeCKOv2-F10	Human GeCKOv2, library PCR	AATGATACGGCGACCACCGAGATCTACACTCTTTCCCTACACGACGCTCTTCCGATCTTACGATCGATGGTCCAGAGCTTTATATATCTTGTGGAAAGGACGAAACACC
GeCKOv2-R3	Human GeCKOv2, library PCR	CAAGCAGAAGACGGCATACGAGATGAAGAAGTGTGACTGGAGTTCAGACGTGTGCTCTTCCGATCTCCGACTCGGTGCCACTTTTTCAA
GeCKOv2-R4	Human GeCKOv2, library PCR	CAAGCAGAAGACGGCATACGAGATATTCTAGGGTGACTGGAGTTCAGACGTGTGCTCTTCCGATCTCCGACTCGGTGCCACTTTTTCAA
GeCKOv2-R7	Human GeCKOv2, library PCR	CAAGCAGAAGACGGCATACGAGATTTACGCACGTGACTGGAGTTCAGACGTGTGCTCTTCCGATCTCCGACTCGGTGCCACTTTTTCAA
GeCKOv2-R8	Human GeCKOv2, library PCR	CAAGCAGAAGACGGCATACGAGATTTGAATAGGTGACTGGAGTTCAGACGTGTGCTCTTCCGATCTCCGACTCGGTGCCACTTTTTCAA
ChIP-qPCR primers
hEVI1promoter_ChIP-qPCR_F1	ChIP-qPCR	TGTTTAAGGGGGATGGTGCAT
hEVI1promoter_ChIP-qPCR_R1	ChIP-qPCR	AGAGTGATCTGATCGGAAGCC
hALBprimer_ChIP-qPCR_F2	ChIP-qPCR	TGAATTTTGTAATCGGTTGGCAGC
hALBprimer_ChIP-qPCR_R2	ChIP-qPCR	GGCTGCCAACCGATTACAAAAT
ATAC-seq library PCR primers		bold, barcode sequences
ATAC-seq Ad1.1 (index i5)	ATAC-seq, library PCR	AATGATACGGCGACCACCGAGATCTACACAGTCCCGGTCGTCGGCAGCGTCAGATGTGTAT
ATAC-seq Ad1.2 (index i5)	ATAC-seq, library PCR	AATGATACGGCGACCACCGAGATCTACACTCCTGGACTCGTCGGCAGCGTCAGATGTGTAT
ATAC-seq Ad1.3 (index i5)	ATAC-seq, library PCR	AATGATACGGCGACCACCGAGATCTACACCTACATGATCGTCGGCAGCGTCAGATGTGTAT
ATAC-seq Ad1.4 (index i5)	ATAC-seq, library PCR	AATGATACGGCGACCACCGAGATCTACACCCGGATAGTCGTCGGCAGCGTCAGATGTGTAT
ATAC-seq Ad1.5 (index i5)	ATAC-seq, library PCR	AATGATACGGCGACCACCGAGATCTACACAACCCGCCTCGTCGGCAGCGTCAGATGTGTAT
ATAC-seq Ad2.1 (index i7)	ATAC-seq, library PCR	CAAGCAGAAGACGGCATACGAGATGCAGAAGTGTCTCGTGGGCTCGGAGATGTG
ATAC-seq Ad2.2 (index i7)	ATAC-seq, library PCR	CAAGCAGAAGACGGCATACGAGATCTGCTTAAGTCTCGTGGGCTCGGAGATGTG
ATAC-seq Ad2.3 (index i7)	ATAC-seq, library PCR	CAAGCAGAAGACGGCATACGAGATGATTTGATGTCTCGTGGGCTCGGAGATGTG
ATAC-seq Ad2.4 (index i7)	ATAC-seq, library PCR	CAAGCAGAAGACGGCATACGAGATGACTCAAAGTCTCGTGGGCTCGGAGATGTG
ATAC-seq Ad2.5 (index i7)	ATAC-seq, library PCR	CAAGCAGAAGACGGCATACGAGATGAGGATTTGTCTCGTGGGCTCGGAGATGTG
