# Supplementary material for: Genome-wide screening identifies ZFP91 as a key regulator of EVI1 in myeloid leukemia
Source: Oncogene. 2026 Apr 25;45(23):2237–48. doi: 10.1038/s41388-026-03727-7 (PMC13246443; doi:10.1038/s41388-026-03727-7)
Supplement: Supplementary file 6 — Supplementary Table 2 [file 41388_2026_3727_MOESM6_ESM.xlsx]

## Sheet: GeCKO raw read counts
Supplementary Table 2: A summary of the CRISPR screening, related to Fig. 1 and Supplementary Fig. 1.
sgRNA	Gene	GFPHigh LibraryA	GFPLow LibraryA		sgRNA	Gene	GFPHigh LibraryA	GFPLow LibraryB
HGLibA_00001	A1BG	712	595		HGLibB_00001	A1BG	528	559
HGLibA_00002	A1BG	456	391		HGLibB_00002	A1BG	822	689
HGLibA_00003	A1BG	625	527		HGLibB_00003	A1BG	628	427
HGLibA_00004	A1CF	80	273		HGLibB_00004	A1CF	448	288
HGLibA_00005	A1CF	450	491		HGLibB_00005	A1CF	323	272
HGLibA_00006	A1CF	580	544		HGLibB_00006	A1CF	1050	841
HGLibA_00007	A2M	502	543		HGLibB_00007	A2M	753	801
HGLibA_00008	A2M	274	340		HGLibB_00008	A2M	602	595
HGLibA_00009	A2M	411	516		HGLibB_00009	A2M	394	540
HGLibA_00010	A2ML1	602	554		HGLibB_00010	A2ML1	263	184
HGLibA_00011	A2ML1	790	965		HGLibB_00011	A2ML1	609	534
HGLibA_00012	A2ML1	654	463		HGLibB_00012	A2ML1	427	422
HGLibA_00013	A3GALT2	214	199		HGLibB_00013	A3GALT2	630	767
HGLibA_00014	A3GALT2	309	350		HGLibB_00014	A3GALT2	151	282
HGLibA_00015	A3GALT2	251	243		HGLibB_00015	A3GALT2	249	167
HGLibA_00016	A4GALT	843	718		HGLibB_00016	A4GALT	125	201
HGLibA_00017	A4GALT	845	651		HGLibB_00017	A4GALT	73	65
HGLibA_00018	A4GALT	1067	1133		HGLibB_00018	A4GALT	241	294
HGLibA_00019	A4GNT	514	688		HGLibB_00019	A4GNT	192	110
HGLibA_00020	A4GNT	164	178		HGLibB_00020	A4GNT	213	338
HGLibA_00021	A4GNT	444	487		HGLibB_00021	A4GNT	321	423
HGLibA_00022	AAAS	327	274		HGLibB_00022	AAAS	217	309
HGLibA_00023	AAAS	199	257		HGLibB_00023	AAAS	686	793
HGLibA_00024	AAAS	115	263		HGLibB_00024	AAAS	269	300
HGLibA_00025	AACS	361	309		HGLibB_00025	AACS	308	304
HGLibA_00026	AACS	381	363		HGLibB_00026	AACS	515	413
HGLibA_00027	AACS	386	433		HGLibB_00027	AACS	224	178
HGLibA_00028	AADAC	616	571		HGLibB_00028	AADAC	396	270
HGLibA_00029	AADAC	270	200		HGLibB_00029	AADAC	291	369
HGLibA_00030	AADAC	279	278		HGLibB_00030	AADAC	64	108
HGLibA_00031	AADACL2	323	281		HGLibB_00031	AADACL2	670	847
HGLibA_00032	AADACL2	631	739		HGLibB_00032	AADACL2	564	785
HGLibA_00033	AADACL2	375	479		HGLibB_00033	AADACL2	658	634
HGLibA_00034	AADACL3	456	314		HGLibB_00034	AADACL3	69	82
HGLibA_00035	AADACL3	231	342		HGLibB_00035	AADACL3	779	725
HGLibA_00036	AADACL3	246	231		HGLibB_00036	AADACL3	221	197
HGLibA_00037	AADACL4	148	172		HGLibB_00037	AADACL4	325	239
HGLibA_00038	AADACL4	300	224		HGLibB_00038	AADACL4	812	437
HGLibA_00039	AADACL4	488	441		HGLibB_00039	AADACL4	249	238
HGLibA_00040	AADAT	1183	1106		HGLibB_00040	AADAT	300	352
HGLibA_00041	AADAT	319	317		HGLibB_00041	AADAT	1234	1062
HGLibA_00042	AADAT	225	196		HGLibB_00042	AADAT	524	723
HGLibA_00043	AAED1	331	419		HGLibB_00043	AAED1	193	247
HGLibA_00044	AAED1	523	380		HGLibB_00044	AAED1	213	204
HGLibA_00045	AAED1	71	72		HGLibB_00045	AAED1	152	215
HGLibA_00046	AAGAB	1216	951		HGLibB_00046	AAGAB	223	303
HGLibA_00047	AAGAB	1275	1149		HGLibB_00047	AAGAB	325	231
HGLibA_00048	AAGAB	304	242		HGLibB_00048	AAGAB	194	215
HGLibA_00049	AAK1	421	468		HGLibB_00049	AAK1	27	26
HGLibA_00050	AAK1	351	226		HGLibB_00050	AAK1	125	95
HGLibA_00051	AAK1	829	791		HGLibB_00051	AAK1	193	59
HGLibA_00052	AAMDC	50	29		HGLibB_00052	AAMDC	502	627
HGLibA_00053	AAMDC	404	463		HGLibB_00053	AAMDC	507	818
HGLibA_00054	AAMDC	321	313		HGLibB_00054	AAMDC	591	668
HGLibA_00055	AAMP	109	171		HGLibB_00055	AAMP	562	421
HGLibA_00056	AAMP	188	201		HGLibB_00056	AAMP	277	305
HGLibA_00057	AAMP	990	959		HGLibB_00057	AAMP	1030	941
HGLibA_00058	AANAT	250	400		HGLibB_00058	AANAT	482	565
HGLibA_00059	AANAT	626	796		HGLibB_00059	AANAT	138	217
HGLibA_00060	AANAT	113	190		HGLibB_00060	AANAT	193	107
HGLibA_00061	AAR2	474	327		HGLibB_00061	AAR2	307	252
HGLibA_00062	AAR2	1237	996		HGLibB_00062	AAR2	119	360
HGLibA_00063	AAR2	194	230		HGLibB_00063	AAR2	753	537
HGLibA_00064	AARD	246	236		HGLibB_00064	AARD	277	257
HGLibA_00065	AARD	390	418		HGLibB_00065	AARD	166	94
HGLibA_00066	AARD	438	283		HGLibB_00066	AARD	592	623
HGLibA_00067	AARS	209	433		HGLibB_00067	AARS	225	350
HGLibA_00068	AARS	21	118		HGLibB_00068	AARS	720	638
HGLibA_00069	AARS	608	427		HGLibB_00069	AARS	141	151
HGLibA_00070	AARS2	999	821		HGLibB_00070	AARS2	396	419
HGLibA_00071	AARS2	109	139		HGLibB_00071	AARS2	293	465
HGLibA_00072	AARS2	448	456		HGLibB_00072	AARS2	622	558
HGLibA_00073	AARSD1	374	440		HGLibB_00073	AARSD1	648	543
HGLibA_00074	AARSD1	535	486		HGLibB_00074	AARSD1	474	491
HGLibA_00075	AARSD1	565	611		HGLibB_00075	AARSD1	706	729
HGLibA_00076	AASDH	885	801		HGLibB_00076	AASDH	333	261
HGLibA_00077	AASDH	967	1044		HGLibB_00077	AASDH	46	102
HGLibA_00078	AASDH	162	238		HGLibB_00078	AASDH	855	733
HGLibA_00079	AASDHPPT	766	565		HGLibB_00079	AASDHPPT	283	302
HGLibA_00080	AASDHPPT	672	686		HGLibB_00080	AASDHPPT	219	177
HGLibA_00081	AASDHPPT	1021	713		HGLibB_00081	AASDHPPT	420	468
HGLibA_00082	AASS	70	81		HGLibB_00082	AASS	223	174
HGLibA_00083	AASS	522	338		HGLibB_00083	AASS	238	357
HGLibA_00084	AASS	244	140		HGLibB_00084	AASS	345	294
HGLibA_00085	AATF	294	224		HGLibB_00085	AATF	782	891
HGLibA_00086	AATF	628	416		HGLibB_00086	AATF	437	422
HGLibA_00087	AATF	225	234		HGLibB_00087	AATF	105	80
HGLibA_00088	AATK	115	88		HGLibB_00088	AATK	586	693
HGLibA_00089	AATK	151	105		HGLibB_00089	AATK	233	180
HGLibA_00090	AATK	779	823		HGLibB_00090	AATK	482	612
HGLibA_00091	ABAT	338	333		HGLibB_00091	ABAT	554	562
HGLibA_00092	ABAT	533	420		HGLibB_00092	ABAT	263	304
HGLibA_00093	ABAT	568	590		HGLibB_00093	ABAT	79	16
HGLibA_00094	ABCA1	407	312		HGLibB_00094	ABCA1	304	248
HGLibA_00095	ABCA1	474	490		HGLibB_00095	ABCA1	616	587
HGLibA_00096	ABCA1	263	311		HGLibB_00096	ABCA1	1152	1369
HGLibA_00097	ABCA10	627	594		HGLibB_00097	ABCA10	564	678
HGLibA_00098	ABCA10	928	657		HGLibB_00098	ABCA10	514	607
HGLibA_00099	ABCA10	1151	981		HGLibB_00099	ABCA10	442	718
HGLibA_00100	ABCA12	313	241		HGLibB_00100	ABCA12	641	822
HGLibA_00101	ABCA12	618	462		HGLibB_00101	ABCA12	237	341
HGLibA_00102	ABCA12	443	304		HGLibB_00102	ABCA12	337	578
HGLibA_00103	ABCA13	490	521		HGLibB_00103	ABCA13	299	315
HGLibA_00104	ABCA13	807	780		HGLibB_00104	ABCA13	381	375
HGLibA_00105	ABCA13	247	151		HGLibB_00105	ABCA13	174	191
HGLibA_00106	ABCA2	639	412		HGLibB_00106	ABCA2	127	182
HGLibA_00107	ABCA2	232	240		HGLibB_00107	ABCA2	296	318
HGLibA_00108	ABCA2	145	118		HGLibB_00108	ABCA2	586	410
HGLibA_00109	ABCA3	781	524		HGLibB_00109	ABCA3	193	368
HGLibA_00110	ABCA3	297	244		HGLibB_00110	ABCA3	899	925
HGLibA_00111	ABCA3	245	212		HGLibB_00111	ABCA3	59	130
HGLibA_00112	ABCA4	594	601		HGLibB_00112	ABCA4	207	145
HGLibA_00113	ABCA4	429	401		HGLibB_00113	ABCA4	339	295
HGLibA_00114	ABCA4	495	643		HGLibB_00114	ABCA4	157	309
HGLibA_00115	ABCA5	504	556		HGLibB_00115	ABCA5	619	720
HGLibA_00116	ABCA5	394	387		HGLibB_00116	ABCA5	211	161
HGLibA_00117	ABCA5	580	550		HGLibB_00117	ABCA5	846	857
HGLibA_00118	ABCA6	817	816		HGLibB_00118	ABCA6	408	461
HGLibA_00119	ABCA6	504	472		HGLibB_00119	ABCA6	363	193
HGLibA_00120	ABCA6	317	339		HGLibB_00120	ABCA6	478	492
HGLibA_00121	ABCA7	291	179		HGLibB_00121	ABCA7	172	129
HGLibA_00122	ABCA7	457	401		HGLibB_00122	ABCA7	571	328
HGLibA_00123	ABCA7	604	531		HGLibB_00123	ABCA7	614	373
HGLibA_00124	ABCA8	554	660		HGLibB_00124	ABCA8	375	545
HGLibA_00125	ABCA8	346	367		HGLibB_00125	ABCA8	931	893
HGLibA_00126	ABCA8	633	619		HGLibB_00126	ABCA8	579	551
HGLibA_00127	ABCA9	1164	1151		HGLibB_00127	ABCA9	134	158
HGLibA_00128	ABCA9	236	275		HGLibB_00128	ABCA9	413	473
HGLibA_00129	ABCA9	53	63		HGLibB_00129	ABCA9	553	584
HGLibA_00130	ABCB1	195	137		HGLibB_00130	ABCB1	174	284
HGLibA_00131	ABCB1	902	841		HGLibB_00131	ABCB1	315	483
HGLibA_00132	ABCB1	177	144		HGLibB_00132	ABCB1	152	91
HGLibA_00133	ABCB10	459	286		HGLibB_00133	ABCB10	426	451
HGLibA_00134	ABCB10	490	425		HGLibB_00134	ABCB10	443	382
HGLibA_00135	ABCB10	585	579		HGLibB_00135	ABCB10	415	266
HGLibA_00136	ABCB11	189	222		HGLibB_00136	ABCB11	662	791
HGLibA_00137	ABCB11	259	366		HGLibB_00137	ABCB11	325	201
HGLibA_00138	ABCB11	226	317		HGLibB_00138	ABCB11	275	255
HGLibA_00139	ABCB4	889	606		HGLibB_00139	ABCB4	113	122
HGLibA_00140	ABCB4	409	367		HGLibB_00140	ABCB4	183	287
HGLibA_00141	ABCB4	840	674		HGLibB_00141	ABCB4	290	322
HGLibA_00142	ABCB5	331	345		HGLibB_00142	ABCB5	552	502
HGLibA_00143	ABCB5	370	385		HGLibB_00143	ABCB5	503	620
HGLibA_00144	ABCB5	862	793		HGLibB_00144	ABCB5	51	74
HGLibA_00145	ABCB6	817	981		HGLibB_00145	ABCB6	600	582
HGLibA_00146	ABCB6	723	576		HGLibB_00146	ABCB6	477	504
HGLibA_00147	ABCB6	427	353		HGLibB_00147	ABCB6	778	738
HGLibA_00148	ABCB7	721	707		HGLibB_00148	ABCB7	1033	995
HGLibA_00149	ABCB7	220	150		HGLibB_00149	ABCB7	192	276
HGLibA_00150	ABCB7	706	386		HGLibB_00150	ABCB7	397	307
HGLibA_00151	ABCB8	325	551		HGLibB_00151	ABCB8	558	337
HGLibA_00152	ABCB8	1000	1070		HGLibB_00152	ABCB8	299	275
HGLibA_00153	ABCB8	211	245		HGLibB_00153	ABCB8	537	496
HGLibA_00154	ABCB9	226	230		HGLibB_00154	ABCB9	396	440
HGLibA_00155	ABCB9	692	663		HGLibB_00155	ABCB9	816	463
HGLibA_00156	ABCB9	382	423		HGLibB_00156	ABCB9	301	484
HGLibA_00157	ABCC1	492	300		HGLibB_00157	ABCC1	164	155
HGLibA_00158	ABCC1	661	480		HGLibB_00158	ABCC1	289	263
HGLibA_00159	ABCC1	302	182		HGLibB_00159	ABCC1	410	569
HGLibA_00160	ABCC10	677	807		HGLibB_00160	ABCC10	155	140
HGLibA_00161	ABCC10	222	187		HGLibB_00161	ABCC10	650	416
HGLibA_00162	ABCC10	904	645		HGLibB_00162	ABCC10	537	408
HGLibA_00163	ABCC11	420	353		HGLibB_00163	ABCC11	310	535
HGLibA_00164	ABCC11	550	595		HGLibB_00164	ABCC11	315	243
HGLibA_00165	ABCC11	558	602		HGLibB_00165	ABCC11	435	382
HGLibA_00166	ABCC12	286	321		HGLibB_00166	ABCC12	573	864
HGLibA_00167	ABCC12	691	735		HGLibB_00167	ABCC12	495	620
HGLibA_00168	ABCC12	727	799		HGLibB_00168	ABCC12	378	279
HGLibA_00169	ABCC2	128	184		HGLibB_00169	ABCC2	747	739
HGLibA_00170	ABCC2	117	167		HGLibB_00170	ABCC2	958	848
HGLibA_00171	ABCC2	275	249		HGLibB_00171	ABCC2	511	567
HGLibA_00172	ABCC3	144	139		HGLibB_00172	ABCC3	91	131
HGLibA_00173	ABCC3	295	284		HGLibB_00173	ABCC3	219	327
HGLibA_00174	ABCC3	431	400		HGLibB_00174	ABCC3	431	196
HGLibA_00175	ABCC4	377	393		HGLibB_00175	ABCC4	1057	756
HGLibA_00176	ABCC4	793	650		HGLibB_00176	ABCC4	346	421
HGLibA_00177	ABCC4	503	295		HGLibB_00177	ABCC4	145	240
HGLibA_00178	ABCC5	213	145		HGLibB_00178	ABCC5	331	563
HGLibA_00179	ABCC5	210	109		HGLibB_00179	ABCC5	457	567
HGLibA_00180	ABCC5	641	514		HGLibB_00180	ABCC5	381	338
HGLibA_00181	ABCC6	637	861		HGLibB_00181	ABCC6	546	529
HGLibA_00182	ABCC6	284	236		HGLibB_00182	ABCC6	677	653
HGLibA_00183	ABCC6	373	322		HGLibB_00183	ABCC6	211	168
HGLibA_00184	ABCC8	248	151		HGLibB_00184	ABCC8	843	810
HGLibA_00185	ABCC8	1128	1227		HGLibB_00185	ABCC8	307	508
HGLibA_00186	ABCC8	426	341		HGLibB_00186	ABCC8	863	733
HGLibA_00187	ABCC9	910	724		HGLibB_00187	ABCC9	363	279
HGLibA_00188	ABCC9	311	467		HGLibB_00188	ABCC9	526	386
HGLibA_00189	ABCC9	109	145		HGLibB_00189	ABCC9	716	569
HGLibA_00190	ABCD1	241	223		HGLibB_00190	ABCD1	133	76
HGLibA_00191	ABCD1	453	462		HGLibB_00191	ABCD1	269	454
HGLibA_00192	ABCD1	365	324		HGLibB_00192	ABCD1	499	348
HGLibA_00193	ABCD2	543	585		HGLibB_00193	ABCD2	613	763
HGLibA_00194	ABCD2	800	625		HGLibB_00194	ABCD2	296	508
HGLibA_00195	ABCD2	252	228		HGLibB_00195	ABCD2	245	237
HGLibA_00196	ABCD3	781	656		HGLibB_00196	ABCD3	398	589
HGLibA_00197	ABCD3	741	699		HGLibB_00197	ABCD3	636	869
HGLibA_00198	ABCD3	363	312		HGLibB_00198	ABCD3	133	55
HGLibA_00199	ABCD4	534	285		HGLibB_00199	ABCD4	822	800
HGLibA_00200	ABCD4	1089	1021		HGLibB_00200	ABCD4	604	485
HGLibA_00201	ABCD4	193	273		HGLibB_00201	ABCD4	265	145
HGLibA_00202	ABCE1	1027	885		HGLibB_00202	ABCE1	261	310
HGLibA_00203	ABCE1	987	933		HGLibB_00203	ABCE1	425	438
HGLibA_00204	ABCE1	264	259		HGLibB_00204	ABCE1	618	614
HGLibA_00205	ABCF1	147	212		HGLibB_00205	ABCF1	395	529
HGLibA_00206	ABCF1	677	696		HGLibB_00206	ABCF1	231	369
HGLibA_00207	ABCF1	675	569		HGLibB_00207	ABCF1	356	440
HGLibA_00208	ABCF2	223	166		HGLibB_00208	ABCF2	171	114
HGLibA_00209	ABCF2	340	257		HGLibB_00209	ABCF2	481	400
HGLibA_00210	ABCF2	732	534		HGLibB_00210	ABCF2	443	510
HGLibA_00211	ABCF3	575	561		HGLibB_00211	ABCF3	1415	1464
HGLibA_00212	ABCF3	370	408		HGLibB_00212	ABCF3	436	433
HGLibA_00213	ABCF3	229	286		HGLibB_00213	ABCF3	577	516
HGLibA_00214	ABCG1	484	418		HGLibB_00214	ABCG1	210	218
HGLibA_00215	ABCG1	419	335		HGLibB_00215	ABCG1	307	412
HGLibA_00216	ABCG1	430	326		HGLibB_00216	ABCG1	161	390
HGLibA_00217	ABCG2	445	536		HGLibB_00217	ABCG2	92	113
HGLibA_00218	ABCG2	572	466		HGLibB_00218	ABCG2	635	533
HGLibA_00219	ABCG2	1114	1030		HGLibB_00219	ABCG2	165	150
HGLibA_00220	ABCG4	1227	956		HGLibB_00220	ABCG4	198	192
HGLibA_00221	ABCG4	205	136		HGLibB_00221	ABCG4	932	1195
HGLibA_00222	ABCG4	799	870		HGLibB_00222	ABCG4	335	264
HGLibA_00223	ABCG5	292	238		HGLibB_00223	ABCG5	412	559
HGLibA_00224	ABCG5	305	240		HGLibB_00224	ABCG5	597	569
HGLibA_00225	ABCG5	245	306		HGLibB_00225	ABCG5	307	413
HGLibA_00226	ABCG8	222	244		HGLibB_00226	ABCG8	534	349
HGLibA_00227	ABCG8	281	277		HGLibB_00227	ABCG8	704	819
HGLibA_00228	ABCG8	485	365		HGLibB_00228	ABCG8	353	521
HGLibA_00229	ABHD1	157	91		HGLibB_00229	ABHD1	398	434
HGLibA_00230	ABHD1	300	244		HGLibB_00230	ABHD1	673	559
HGLibA_00231	ABHD1	318	154		HGLibB_00231	ABHD1	82	152
HGLibA_00232	ABHD10	91	98		HGLibB_00232	ABHD10	174	200
HGLibA_00233	ABHD10	255	253		HGLibB_00233	ABHD10	311	352
HGLibA_00234	ABHD10	371	341		HGLibB_00234	ABHD10	506	467
HGLibA_00235	ABHD11	324	448		HGLibB_00235	ABHD11	339	515
HGLibA_00236	ABHD11	237	244		HGLibB_00236	ABHD11	896	668
HGLibA_00237	ABHD11	483	371		HGLibB_00237	ABHD11	142	304
HGLibA_00238	ABHD12	286	282		HGLibB_00238	ABHD12	191	223
HGLibA_00239	ABHD12	394	360		HGLibB_00239	ABHD12	345	416
HGLibA_00240	ABHD12	1483	844		HGLibB_00240	ABHD12	786	691
HGLibA_00241	ABHD12B	616	431		HGLibB_00241	ABHD12B	42	194
HGLibA_00242	ABHD12B	693	740		HGLibB_00242	ABHD12B	387	342
HGLibA_00243	ABHD12B	432	272		HGLibB_00243	ABHD12B	302	312
HGLibA_00244	ABHD13	415	353		HGLibB_00244	ABHD13	277	167
HGLibA_00245	ABHD13	332	282		HGLibB_00245	ABHD13	804	580
HGLibA_00246	ABHD13	959	852		HGLibB_00246	ABHD13	127	88
HGLibA_00247	ABHD14A	252	204		HGLibB_00247	ABHD14A	271	278
HGLibA_00248	ABHD14A	603	535		HGLibB_00248	ABHD14A	360	408
HGLibA_00249	ABHD14A	321	276		HGLibB_00249	ABHD14A	715	935
HGLibA_00250	ABHD14B	1035	1018		HGLibB_00250	ABHD14B	660	1032
HGLibA_00251	ABHD14B	578	686		HGLibB_00251	ABHD14B	5	73
HGLibA_00252	ABHD14B	304	272		HGLibB_00252	ABHD14B	134	142
HGLibA_00253	ABHD15	230	158		HGLibB_00253	ABHD15	423	390
HGLibA_00254	ABHD15	151	257		HGLibB_00254	ABHD15	56	109
HGLibA_00255	ABHD15	185	284		HGLibB_00255	ABHD15	210	203
HGLibA_00256	ABHD16A	87	63		HGLibB_00256	ABHD16A	243	235
HGLibA_00257	ABHD16A	414	336		HGLibB_00257	ABHD16A	153	186
HGLibA_00258	ABHD16A	764	734		HGLibB_00258	ABHD16A	262	181
HGLibA_00259	ABHD16B	343	233		HGLibB_00259	ABHD16B	406	418
HGLibA_00260	ABHD16B	933	828		HGLibB_00260	ABHD16B	495	527
HGLibA_00261	ABHD16B	829	526		HGLibB_00261	ABHD16B	279	231
HGLibA_00262	ABHD17A	126	128		HGLibB_00262	ABHD17A	369	276
HGLibA_00263	ABHD17A	150	103		HGLibB_00263	ABHD17A	396	609
HGLibA_00264	ABHD17A	677	649		HGLibB_00264	ABHD17A	191	218
HGLibA_00265	ABHD17B	276	362		HGLibB_00265	ABHD17B	336	335
HGLibA_00266	ABHD17B	182	162		HGLibB_00266	ABHD17B	468	359
HGLibA_00267	ABHD17B	426	371		HGLibB_00267	ABHD17B	540	561
HGLibA_00268	ABHD17C	380	351		HGLibB_00268	ABHD17C	281	134
HGLibA_00269	ABHD17C	359	351		HGLibB_00269	ABHD17C	476	685
HGLibA_00270	ABHD17C	151	213		HGLibB_00270	ABHD17C	160	237
HGLibA_00271	ABHD2	135	145		HGLibB_00271	ABHD2	900	1119
HGLibA_00272	ABHD2	986	796		HGLibB_00272	ABHD2	488	313
HGLibA_00273	ABHD2	310	445		HGLibB_00273	ABHD2	236	269
HGLibA_00274	ABHD3	619	344		HGLibB_00274	ABHD3	784	832
HGLibA_00275	ABHD3	508	577		HGLibB_00275	ABHD3	194	224
HGLibA_00276	ABHD3	390	466		HGLibB_00276	ABHD3	98	172
HGLibA_00277	ABHD4	800	903		HGLibB_00277	ABHD4	694	892
HGLibA_00278	ABHD4	313	273		HGLibB_00278	ABHD4	404	333
HGLibA_00279	ABHD4	657	536		HGLibB_00279	ABHD4	618	964
HGLibA_00280	ABHD5	283	303		HGLibB_00280	ABHD5	325	322
HGLibA_00281	ABHD5	634	755		HGLibB_00281	ABHD5	119	103
HGLibA_00282	ABHD5	378	425		HGLibB_00282	ABHD5	218	157
HGLibA_00283	ABHD6	194	211		HGLibB_00283	ABHD6	253	261
HGLibA_00284	ABHD6	218	203		HGLibB_00284	ABHD6	162	188
HGLibA_00285	ABHD6	857	620		HGLibB_00285	ABHD6	13	7
HGLibA_00286	ABHD8	846	557		HGLibB_00286	ABHD8	476	534
HGLibA_00287	ABHD8	169	187		HGLibB_00287	ABHD8	596	599
HGLibA_00288	ABHD8	368	264		HGLibB_00288	ABHD8	384	234
HGLibA_00289	ABI1	468	452		HGLibB_00289	ABI1	274	187
HGLibA_00290	ABI1	782	674		HGLibB_00290	ABI1	260	522
HGLibA_00291	ABI1	1095	1007		HGLibB_00291	ABI1	198	155
HGLibA_00292	ABI2	451	412		HGLibB_00292	ABI2	636	831
HGLibA_00293	ABI2	583	289		HGLibB_00293	ABI2	345	366
HGLibA_00294	ABI2	401	279		HGLibB_00294	ABI2	341	253
HGLibA_00295	ABI3	150	170		HGLibB_00295	ABI3	144	148
HGLibA_00296	ABI3	456	412		HGLibB_00296	ABI3	45	42
HGLibA_00297	ABI3	535	336		HGLibB_00297	ABI3	151	193
HGLibA_00298	ABI3BP	618	473		HGLibB_00298	ABI3BP	374	300
HGLibA_00299	ABI3BP	207	245		HGLibB_00299	ABI3BP	502	496
HGLibA_00300	ABI3BP	408	479		HGLibB_00300	ABI3BP	248	516
HGLibA_00301	ABL1	120	264		HGLibB_00301	ABL1	45	57
HGLibA_00302	ABL1	744	672		HGLibB_00302	ABL1	355	450
HGLibA_00303	ABL1	35	19		HGLibB_00303	ABL1	13	9
HGLibA_00304	ABL2	826	664		HGLibB_00304	ABL2	539	634
HGLibA_00305	ABL2	357	191		HGLibB_00305	ABL2	555	757
HGLibA_00306	ABL2	2056	1826		HGLibB_00306	ABL2	516	523
HGLibA_00307	ABLIM1	335	356		HGLibB_00307	ABLIM1	302	483
HGLibA_00308	ABLIM1	648	764		HGLibB_00308	ABLIM1	546	471
HGLibA_00309	ABLIM1	819	646		HGLibB_00309	ABLIM1	847	559
HGLibA_00310	ABLIM2	750	627		HGLibB_00310	ABLIM2	624	428
HGLibA_00311	ABLIM2	465	394		HGLibB_00311	ABLIM2	205	270
HGLibA_00312	ABLIM2	399	446		HGLibB_00312	ABLIM2	446	370
HGLibA_00313	ABLIM3	486	296		HGLibB_00313	ABLIM3	565	616
HGLibA_00314	ABLIM3	184	165		HGLibB_00314	ABLIM3	516	531
HGLibA_00315	ABLIM3	682	656		HGLibB_00315	ABLIM3	305	269
HGLibA_00316	ABO	512	522		HGLibB_00316	ABO	444	417
HGLibA_00317	ABO	174	144		HGLibB_00317	ABO	197	238
HGLibA_00318	ABO	411	455		HGLibB_00318	ABO	476	339
HGLibA_00319	ABP1	1080	992		HGLibB_00319	ABP1	698	651
HGLibA_00320	ABP1	763	581		HGLibB_00320	ABP1	320	282
HGLibA_00321	ABP1	1155	958		HGLibB_00321	ABP1	824	673
HGLibA_00322	ABR	291	330		HGLibB_00322	ABR	158	145
HGLibA_00323	ABR	311	343		HGLibB_00323	ABR	636	550
HGLibA_00324	ABR	451	646		HGLibB_00324	ABR	37	48
HGLibA_00325	ABRA	668	398		HGLibB_00325	ABRA	1220	1269
HGLibA_00326	ABRA	596	550		HGLibB_00326	ABRA	134	216
HGLibA_00327	ABRA	759	691		HGLibB_00327	ABRA	239	251
HGLibA_00328	ABRACL	330	219		HGLibB_00328	ABRACL	932	854
HGLibA_00329	ABRACL	295	404		HGLibB_00329	ABRACL	286	416
HGLibA_00330	ABRACL	238	295		HGLibB_00330	ABRACL	317	309
HGLibA_00331	ABT1	764	624		HGLibB_00331	ABT1	203	111
HGLibA_00332	ABT1	185	295		HGLibB_00332	ABT1	416	674
HGLibA_00333	ABT1	435	486		HGLibB_00333	ABT1	177	223
HGLibA_00334	ABTB1	297	387		HGLibB_00334	ABTB1	216	273
HGLibA_00335	ABTB1	506	550		HGLibB_00335	ABTB1	202	248
HGLibA_00336	ABTB1	948	772		HGLibB_00336	ABTB1	104	96
HGLibA_00337	ABTB2	334	309		HGLibB_00337	ABTB2	621	646
HGLibA_00338	ABTB2	581	504		HGLibB_00338	ABTB2	427	468
HGLibA_00339	ABTB2	412	451		HGLibB_00339	ABTB2	504	477
HGLibA_00340	ACAA1	344	254		HGLibB_00340	ACAA1	216	164
HGLibA_00341	ACAA1	203	331		HGLibB_00341	ACAA1	493	606
HGLibA_00342	ACAA1	1247	1188		HGLibB_00342	ACAA1	221	130
HGLibA_00343	ACAA2	171	200		HGLibB_00343	ACAA2	621	675
HGLibA_00344	ACAA2	457	534		HGLibB_00344	ACAA2	311	510
HGLibA_00345	ACAA2	265	326		HGLibB_00345	ACAA2	470	343
HGLibA_00346	ACACA	634	573		HGLibB_00346	ACACA	444	424
HGLibA_00347	ACACA	831	940		HGLibB_00347	ACACA	414	518
HGLibA_00348	ACACA	210	244		HGLibB_00348	ACACA	613	822
HGLibA_00349	ACACB	495	666		HGLibB_00349	ACACB	432	482
HGLibA_00350	ACACB	272	167		HGLibB_00350	ACACB	733	975
HGLibA_00351	ACACB	521	431		HGLibB_00351	ACACB	857	1066
HGLibA_00352	ACAD10	282	342		HGLibB_00352	ACAD10	500	607
HGLibA_00353	ACAD10	309	350		HGLibB_00353	ACAD10	992	902
HGLibA_00354	ACAD10	438	460		HGLibB_00354	ACAD10	1186	972
HGLibA_00355	ACAD11	634	578		HGLibB_00355	ACAD11	2093	1992
HGLibA_00356	ACAD11	393	346		HGLibB_00356	ACAD11	279	496
HGLibA_00357	ACAD11	1119	982		HGLibB_00357	ACAD11	299	297
HGLibA_00358	ACAD8	317	287		HGLibB_00358	ACAD8	280	294
HGLibA_00359	ACAD8	355	363		HGLibB_00359	ACAD8	762	1018
HGLibA_00360	ACAD8	325	419		HGLibB_00360	ACAD8	178	143
HGLibA_00361	ACAD9	836	782		HGLibB_00361	ACAD9	626	403
HGLibA_00362	ACAD9	650	521		HGLibB_00362	ACAD9	223	210
HGLibA_00363	ACAD9	151	216		HGLibB_00363	ACAD9	208	326
HGLibA_00364	ACADL	524	431		HGLibB_00364	ACADL	844	558
HGLibA_00365	ACADL	267	252		HGLibB_00365	ACADL	288	333
HGLibA_00366	ACADL	396	301		HGLibB_00366	ACADL	286	407
HGLibA_00367	ACADM	460	325		HGLibB_00367	ACADM	272	422
HGLibA_00368	ACADM	171	260		HGLibB_00368	ACADM	410	487
HGLibA_00369	ACADM	620	559		HGLibB_00369	ACADM	130	322
HGLibA_00370	ACADS	389	446		HGLibB_00370	ACADS	426	428
HGLibA_00371	ACADS	695	596		HGLibB_00371	ACADS	311	264
HGLibA_00372	ACADS	909	823		HGLibB_00372	ACADS	403	664
HGLibA_00373	ACADSB	609	517		HGLibB_00373	ACADSB	882	684
HGLibA_00374	ACADSB	525	365		HGLibB_00374	ACADSB	800	726
HGLibA_00375	ACADSB	286	327		HGLibB_00375	ACADSB	319	341
HGLibA_00376	ACADVL	301	302		HGLibB_00376	ACADVL	203	192
HGLibA_00377	ACADVL	92	275		HGLibB_00377	ACADVL	213	234
HGLibA_00378	ACADVL	294	327		HGLibB_00378	ACADVL	267	324
HGLibA_00379	ACAN	435	547		HGLibB_00379	ACAN	172	189
HGLibA_00380	ACAN	455	337		HGLibB_00380	ACAN	179	434
HGLibA_00381	ACAN	419	363		HGLibB_00381	ACAN	163	194
HGLibA_00382	ACAP1	1384	1251		HGLibB_00382	ACAP1	529	742
HGLibA_00383	ACAP1	176	146		HGLibB_00383	ACAP1	589	856
HGLibA_00384	ACAP1	593	785		HGLibB_00384	ACAP1	1094	1124
HGLibA_00385	ACAP2	732	653		HGLibB_00385	ACAP2	782	1011
HGLibA_00386	ACAP2	175	159		HGLibB_00386	ACAP2	229	189
HGLibA_00387	ACAP2	839	888		HGLibB_00387	ACAP2	219	226
HGLibA_00388	ACAP3	235	162		HGLibB_00388	ACAP3	109	257
HGLibA_00389	ACAP3	1075	837		HGLibB_00389	ACAP3	301	323
HGLibA_00390	ACAP3	601	640		HGLibB_00390	ACAP3	655	522
HGLibA_00391	ACAT1	486	507		HGLibB_00391	ACAT1	1130	1045
HGLibA_00392	ACAT1	551	535		HGLibB_00392	ACAT1	412	464
HGLibA_00393	ACAT1	547	538		HGLibB_00393	ACAT1	295	369
HGLibA_00394	ACAT2	488	452		HGLibB_00394	ACAT2	345	386
HGLibA_00395	ACAT2	638	360		HGLibB_00395	ACAT2	425	568
HGLibA_00396	ACAT2	1189	1114		HGLibB_00396	ACAT2	429	770
HGLibA_00397	ACBD3	458	347		HGLibB_00397	ACBD3	154	223
HGLibA_00398	ACBD3	183	158		HGLibB_00398	ACBD3	356	192
HGLibA_00399	ACBD3	351	142		HGLibB_00399	ACBD3	308	370
HGLibA_00400	ACBD4	570	449		HGLibB_00400	ACBD4	205	180
HGLibA_00401	ACBD4	324	227		HGLibB_00401	ACBD4	148	178
HGLibA_00402	ACBD4	349	285		HGLibB_00402	ACBD4	399	503
HGLibA_00403	ACBD5	642	531		HGLibB_00403	ACBD5	679	803
HGLibA_00404	ACBD5	747	853		HGLibB_00404	ACBD5	266	245
HGLibA_00405	ACBD5	369	457		HGLibB_00405	ACBD5	249	335
HGLibA_00406	ACBD6	219	263		HGLibB_00406	ACBD6	339	513
HGLibA_00407	ACBD6	79	71		HGLibB_00407	ACBD6	727	437
HGLibA_00408	ACBD6	80	152		HGLibB_00408	ACBD6	271	194
HGLibA_00409	ACBD7	435	416		HGLibB_00409	ACBD7	318	268
HGLibA_00410	ACBD7	1046	997		HGLibB_00410	ACBD7	203	326
HGLibA_00411	ACBD7	581	588		HGLibB_00411	ACBD7	297	293
HGLibA_00412	ACCS	211	253		HGLibB_00412	ACCS	1329	1308
HGLibA_00413	ACCS	566	706		HGLibB_00413	ACCS	197	161
HGLibA_00414	ACCS	596	414		HGLibB_00414	ACCS	280	401
HGLibA_00415	ACCSL	471	450		HGLibB_00415	ACCSL	1059	1207
HGLibA_00416	ACCSL	316	232		HGLibB_00416	ACCSL	621	967
HGLibA_00417	ACCSL	162	113		HGLibB_00417	ACCSL	370	321
HGLibA_00418	ACD	160	141		HGLibB_00418	ACD	137	245
HGLibA_00419	ACD	347	398		HGLibB_00419	ACD	436	394
HGLibA_00420	ACD	259	194		HGLibB_00420	ACD	248	235
HGLibA_00421	ACE	260	379		HGLibB_00421	ACE	261	404
HGLibA_00422	ACE	362	486		HGLibB_00422	ACE	272	305
HGLibA_00423	ACE	263	291		HGLibB_00423	ACE	407	297
HGLibA_00424	ACE2	378	401		HGLibB_00424	ACE2	408	371
HGLibA_00425	ACE2	519	859		HGLibB_00425	ACE2	767	732
HGLibA_00426	ACE2	954	794		HGLibB_00426	ACE2	203	373
HGLibA_00427	ACER1	686	723		HGLibB_00427	ACER1	203	272
HGLibA_00428	ACER1	212	155		HGLibB_00428	ACER1	491	354
HGLibA_00429	ACER1	480	629		HGLibB_00429	ACER1	602	714
HGLibA_00430	ACER2	443	477		HGLibB_00430	ACER2	1929	1954
HGLibA_00431	ACER2	59	62		HGLibB_00431	ACER2	275	219
HGLibA_00432	ACER2	894	913		HGLibB_00432	ACER2	339	360
HGLibA_00433	ACER3	594	651		HGLibB_00433	ACER3	424	437
HGLibA_00434	ACER3	787	651		HGLibB_00434	ACER3	404	511
HGLibA_00435	ACER3	458	458		HGLibB_00435	ACER3	642	878
HGLibA_00436	ACHE	399	330		HGLibB_00436	ACHE	677	822
HGLibA_00437	ACHE	281	363		HGLibB_00437	ACHE	516	348
HGLibA_00438	ACHE	348	348		HGLibB_00438	ACHE	561	529
HGLibA_00439	ACIN1	760	556		HGLibB_00439	ACIN1	347	482
HGLibA_00440	ACIN1	280	205		HGLibB_00440	ACIN1	346	522
HGLibA_00441	ACIN1	619	446		HGLibB_00441	ACIN1	651	637
HGLibA_00442	ACKR2	1038	1137		HGLibB_00442	ACKR2	218	237
HGLibA_00443	ACKR2	1199	1270		HGLibB_00443	ACKR2	150	116
HGLibA_00444	ACKR2	783	731		HGLibB_00444	ACKR2	520	583
HGLibA_00445	ACKR3	1098	1238		HGLibB_00445	ACKR3	154	374
HGLibA_00446	ACKR3	117	126		HGLibB_00446	ACKR3	435	400
HGLibA_00447	ACKR3	550	633		HGLibB_00447	ACKR3	458	347
HGLibA_00448	ACKR4	559	600		HGLibB_00448	ACKR4	423	480
HGLibA_00449	ACKR4	423	443		HGLibB_00449	ACKR4	136	264
HGLibA_00450	ACKR4	572	400		HGLibB_00450	ACKR4	226	376
HGLibA_00451	ACLY	316	330		HGLibB_00451	ACLY	445	562
HGLibA_00452	ACLY	402	421		HGLibB_00452	ACLY	179	141
HGLibA_00453	ACLY	648	536		HGLibB_00453	ACLY	599	796
HGLibA_00454	ACMSD	682	528		HGLibB_00454	ACMSD	296	315
HGLibA_00455	ACMSD	415	408		HGLibB_00455	ACMSD	286	212
HGLibA_00456	ACMSD	286	343		HGLibB_00456	ACMSD	390	549
HGLibA_00457	ACN9	458	533		HGLibB_00457	ACN9	885	1131
HGLibA_00458	ACN9	210	399		HGLibB_00458	ACN9	186	182
HGLibA_00459	ACN9	181	150		HGLibB_00459	ACN9	229	164
HGLibA_00460	ACO1	372	415		HGLibB_00460	ACO1	371	321
HGLibA_00461	ACO1	110	108		HGLibB_00461	ACO1	382	370
HGLibA_00462	ACO1	1124	912		HGLibB_00462	ACO1	658	683
HGLibA_00463	ACO2	343	374		HGLibB_00463	ACO2	625	425
HGLibA_00464	ACO2	623	435		HGLibB_00464	ACO2	493	689
HGLibA_00465	ACO2	315	246		HGLibB_00465	ACO2	126	186
HGLibA_00466	ACOT1	523	503		HGLibB_00466	ACOT1	568	467
HGLibA_00467	ACOT1	1070	1049		HGLibB_00467	ACOT1	656	654
HGLibA_00468	ACOT1	399	426		HGLibB_00468	ACOT1	637	627
HGLibA_00469	ACOT11	536	390		HGLibB_00469	ACOT11	108	115
HGLibA_00470	ACOT11	465	397		HGLibB_00470	ACOT11	429	424
HGLibA_00471	ACOT11	207	282		HGLibB_00471	ACOT11	495	529
HGLibA_00472	ACOT12	191	186		HGLibB_00472	ACOT12	852	744
HGLibA_00473	ACOT12	50	119		HGLibB_00473	ACOT12	378	323
HGLibA_00474	ACOT12	126	94		HGLibB_00474	ACOT12	802	686
HGLibA_00475	ACOT13	179	130		HGLibB_00475	ACOT13	747	682
HGLibA_00476	ACOT13	353	226		HGLibB_00476	ACOT13	721	675
HGLibA_00477	ACOT13	360	313		HGLibB_00477	ACOT13	587	713
HGLibA_00478	ACOT2	130	152		HGLibB_00478	ACOT2	682	826
HGLibA_00479	ACOT2	472	471		HGLibB_00479	ACOT2	156	215
HGLibA_00480	ACOT2	697	632		HGLibB_00480	ACOT2	371	518
HGLibA_00481	ACOT4	150	172		HGLibB_00481	ACOT4	373	226
HGLibA_00482	ACOT4	293	113		HGLibB_00482	ACOT4	529	526
HGLibA_00483	ACOT4	92	97		HGLibB_00483	ACOT4	815	867
HGLibA_00484	ACOT6	720	810		HGLibB_00484	ACOT6	265	275
HGLibA_00485	ACOT6	544	445		HGLibB_00485	ACOT6	985	706
HGLibA_00486	ACOT6	358	268		HGLibB_00486	ACOT6	204	333
HGLibA_00487	ACOT7	360	253		HGLibB_00487	ACOT7	518	523
HGLibA_00488	ACOT7	539	526		HGLibB_00488	ACOT7	262	115
HGLibA_00489	ACOT7	814	777		HGLibB_00489	ACOT7	198	336
HGLibA_00490	ACOT8	238	214		HGLibB_00490	ACOT8	346	286
HGLibA_00491	ACOT8	264	313		HGLibB_00491	ACOT8	959	1128
HGLibA_00492	ACOT8	1261	1255		HGLibB_00492	ACOT8	263	404
HGLibA_00493	ACOT9	518	418		HGLibB_00493	ACOT9	315	476
HGLibA_00494	ACOT9	190	123		HGLibB_00494	ACOT9	425	446
HGLibA_00495	ACOT9	549	519		HGLibB_00495	ACOT9	561	568
HGLibA_00496	ACOX1	508	353		HGLibB_00496	ACOX1	230	517
HGLibA_00497	ACOX1	448	367		HGLibB_00497	ACOX1	220	378
HGLibA_00498	ACOX1	103	125		HGLibB_00498	ACOX1	430	444
HGLibA_00499	ACOX2	476	418		HGLibB_00499	ACOX2	594	649
HGLibA_00500	ACOX2	505	483		HGLibB_00500	ACOX2	353	286
HGLibA_00501	ACOX2	514	463		HGLibB_00501	ACOX2	390	400
HGLibA_00502	ACOX3	638	539		HGLibB_00502	ACOX3	253	318
HGLibA_00503	ACOX3	386	258		HGLibB_00503	ACOX3	516	735
HGLibA_00504	ACOX3	50	55		HGLibB_00504	ACOX3	501	619
HGLibA_00505	ACOXL	295	449		HGLibB_00505	ACOXL	359	340
HGLibA_00506	ACOXL	633	642		HGLibB_00506	ACOXL	581	935
HGLibA_00507	ACOXL	743	601		HGLibB_00507	ACOXL	304	386
HGLibA_00508	ACP1	513	116		HGLibB_00508	ACP1	180	253
HGLibA_00509	ACP1	355	407		HGLibB_00509	ACP1	421	451
HGLibA_00510	ACP1	518	324		HGLibB_00510	ACP1	778	1169
HGLibA_00511	ACP2	649	722		HGLibB_00511	ACP2	460	505
HGLibA_00512	ACP2	491	476		HGLibB_00512	ACP2	506	583
HGLibA_00513	ACP2	55	98		HGLibB_00513	ACP2	316	398
HGLibA_00514	ACP5	304	313		HGLibB_00514	ACP5	346	349
HGLibA_00515	ACP5	334	250		HGLibB_00515	ACP5	15	32
HGLibA_00516	ACP5	362	247		HGLibB_00516	ACP5	447	410
HGLibA_00517	ACP6	714	527		HGLibB_00517	ACP6	518	1030
HGLibA_00518	ACP6	499	417		HGLibB_00518	ACP6	2262	2386
HGLibA_00519	ACP6	663	691		HGLibB_00519	ACP6	681	637
HGLibA_00520	ACPL2	214	208		HGLibB_00520	ACPL2	650	640
HGLibA_00521	ACPL2	472	439		HGLibB_00521	ACPL2	331	319
HGLibA_00522	ACPL2	518	530		HGLibB_00522	ACPL2	157	214
HGLibA_00523	ACPP	267	395		HGLibB_00523	ACPP	608	598
HGLibA_00524	ACPP	84	108		HGLibB_00524	ACPP	342	535
HGLibA_00525	ACPP	915	931		HGLibB_00525	ACPP	229	342
HGLibA_00526	ACPT	414	348		HGLibB_00526	ACPT	255	411
HGLibA_00527	ACPT	221	273		HGLibB_00527	ACPT	173	129
HGLibA_00528	ACPT	319	223		HGLibB_00528	ACPT	487	522
HGLibA_00529	ACR	182	204		HGLibB_00529	ACR	114	200
HGLibA_00530	ACR	649	715		HGLibB_00530	ACR	378	447
HGLibA_00531	ACR	523	317		HGLibB_00531	ACR	56	54
HGLibA_00532	ACRBP	413	301		HGLibB_00532	ACRBP	571	597
HGLibA_00533	ACRBP	441	561		HGLibB_00533	ACRBP	464	674
HGLibA_00534	ACRBP	108	174		HGLibB_00534	ACRBP	387	420
HGLibA_00535	ACRC	875	675		HGLibB_00535	ACRC	668	639
HGLibA_00536	ACRC	151	232		HGLibB_00536	ACRC	311	475
HGLibA_00537	ACRC	917	966		HGLibB_00537	ACRV1	480	777
HGLibA_00538	ACRV1	788	708		HGLibB_00538	ACRV1	300	207
HGLibA_00539	ACRV1	461	379		HGLibB_00539	ACRV1	903	590
HGLibA_00540	ACRV1	670	621		HGLibB_00540	ACSBG1	1136	1183
HGLibA_00541	ACSBG1	260	103		HGLibB_00541	ACSBG1	679	779
HGLibA_00542	ACSBG1	763	542		HGLibB_00542	ACSBG1	127	128
HGLibA_00543	ACSBG1	577	555		HGLibB_00543	ACSBG2	209	288
HGLibA_00544	ACSBG2	751	590		HGLibB_00544	ACSBG2	49	75
HGLibA_00545	ACSBG2	945	798		HGLibB_00545	ACSBG2	1017	1053
HGLibA_00546	ACSBG2	394	264		HGLibB_00546	ACSF2	527	588
HGLibA_00547	ACSF2	238	417		HGLibB_00547	ACSF2	398	324
HGLibA_00548	ACSF2	635	708		HGLibB_00548	ACSF2	330	300
HGLibA_00549	ACSF2	149	118		HGLibB_00549	ACSF3	473	485
HGLibA_00550	ACSF3	320	361		HGLibB_00550	ACSF3	459	417
HGLibA_00551	ACSF3	638	616		HGLibB_00551	ACSF3	316	449
HGLibA_00552	ACSF3	365	299		HGLibB_00552	ACSL1	439	383
HGLibA_00553	ACSL1	955	831		HGLibB_00553	ACSL1	75	95
HGLibA_00554	ACSL1	831	592		HGLibB_00554	ACSL1	761	600
HGLibA_00555	ACSL1	425	414		HGLibB_00555	ACSL3	224	417
HGLibA_00556	ACSL3	288	443		HGLibB_00556	ACSL3	666	663
HGLibA_00557	ACSL3	211	242		HGLibB_00557	ACSL3	360	441
HGLibA_00558	ACSL3	443	425		HGLibB_00558	ACSL4	294	351
HGLibA_00559	ACSL4	474	412		HGLibB_00559	ACSL4	648	679
HGLibA_00560	ACSL4	508	644		HGLibB_00560	ACSL4	576	832
HGLibA_00561	ACSL4	585	464		HGLibB_00561	ACSL5	293	440
HGLibA_00562	ACSL5	985	777		HGLibB_00562	ACSL5	437	472
HGLibA_00563	ACSL5	114	172		HGLibB_00563	ACSL5	471	633
HGLibA_00564	ACSL5	880	852		HGLibB_00564	ACSL6	303	394
HGLibA_00565	ACSL6	354	306		HGLibB_00565	ACSL6	264	396
HGLibA_00566	ACSL6	487	241		HGLibB_00566	ACSL6	110	116
HGLibA_00567	ACSL6	393	308		HGLibB_00567	ACSM1	376	492
HGLibA_00568	ACSM1	716	592		HGLibB_00568	ACSM1	138	202
HGLibA_00569	ACSM1	643	509		HGLibB_00569	ACSM1	508	568
HGLibA_00570	ACSM1	58	95		HGLibB_00570	ACSM2A	331	336
HGLibA_00571	ACSM2A	556	565		HGLibB_00571	ACSM2A	660	687
HGLibA_00572	ACSM2A	612	542		HGLibB_00572	ACSM2A	365	334
HGLibA_00573	ACSM2A	603	621		HGLibB_00573	ACSM2B	1178	1347
HGLibA_00574	ACSM2B	648	572		HGLibB_00574	ACSM2B	769	937
HGLibA_00575	ACSM2B	892	977		HGLibB_00575	ACSM2B	1299	1282
HGLibA_00576	ACSM2B	369	339		HGLibB_00576	ACSM3	558	370
HGLibA_00577	ACSM3	357	369		HGLibB_00577	ACSM3	346	149
HGLibA_00578	ACSM3	361	307		HGLibB_00578	ACSM3	97	172
HGLibA_00579	ACSM3	890	658		HGLibB_00579	ACSM4	921	927
HGLibA_00580	ACSM4	524	407		HGLibB_00580	ACSM4	217	290
HGLibA_00581	ACSM4	522	459		HGLibB_00581	ACSM4	179	194
HGLibA_00582	ACSM4	770	635		HGLibB_00582	ACSM5	50	129
HGLibA_00583	ACSM5	256	273		HGLibB_00583	ACSM5	1579	1822
HGLibA_00584	ACSM5	879	578		HGLibB_00584	ACSM5	96	58
HGLibA_00585	ACSM5	278	147		HGLibB_00585	ACSS1	687	832
HGLibA_00586	ACSS1	597	391		HGLibB_00586	ACSS1	188	282
HGLibA_00587	ACSS1	474	488		HGLibB_00587	ACSS1	309	269
HGLibA_00588	ACSS1	107	145		HGLibB_00588	ACSS2	72	177
HGLibA_00589	ACSS2	1070	1026		HGLibB_00589	ACSS2	573	536
HGLibA_00590	ACSS2	917	791		HGLibB_00590	ACSS2	242	196
HGLibA_00591	ACSS2	321	269		HGLibB_00591	ACSS3	466	787
HGLibA_00592	ACSS3	565	587		HGLibB_00592	ACSS3	201	276
HGLibA_00593	ACSS3	87	120		HGLibB_00593	ACSS3	320	438
HGLibA_00594	ACSS3	84	163		HGLibB_00594	ACTA1	172	146
HGLibA_00595	ACTA1	1098	1329		HGLibB_00595	ACTA1	551	879
HGLibA_00596	ACTA1	1060	899		HGLibB_00596	ACTA1	231	142
HGLibA_00597	ACTA1	293	340		HGLibB_00597	ACTA2	646	698
HGLibA_00598	ACTA2	466	454		HGLibB_00598	ACTA2	229	368
HGLibA_00599	ACTA2	305	323		HGLibB_00599	ACTA2	395	498
HGLibA_00600	ACTA2	196	122		HGLibB_00600	ACTB	200	195
HGLibA_00601	ACTB	151	134		HGLibB_00601	ACTB	714	565
HGLibA_00602	ACTB	142	113		HGLibB_00602	ACTB	79	60
HGLibA_00603	ACTB	1159	741		HGLibB_00603	ACTBL2	768	628
HGLibA_00604	ACTBL2	405	410		HGLibB_00604	ACTBL2	812	692
HGLibA_00605	ACTBL2	677	539		HGLibB_00605	ACTBL2	664	667
HGLibA_00606	ACTBL2	1486	1441		HGLibB_00606	ACTC1	392	264
HGLibA_00607	ACTC1	339	225		HGLibB_00607	ACTC1	209	197
HGLibA_00608	ACTC1	340	362		HGLibB_00608	ACTC1	583	579
HGLibA_00609	ACTC1	197	341		HGLibB_00609	ACTG1	302	377
HGLibA_00610	ACTG1	596	632		HGLibB_00610	ACTG1	276	186
HGLibA_00611	ACTG1	874	836		HGLibB_00611	ACTG1	393	386
HGLibA_00612	ACTG1	56	113		HGLibB_00612	ACTG2	53	37
HGLibA_00613	ACTG2	964	874		HGLibB_00613	ACTG2	182	128
HGLibA_00614	ACTG2	271	347		HGLibB_00614	ACTG2	101	113
HGLibA_00615	ACTG2	495	448		HGLibB_00615	ACTL10	311	470
HGLibA_00616	ACTL10	449	401		HGLibB_00616	ACTL10	336	213
HGLibA_00617	ACTL10	110	127		HGLibB_00617	ACTL10	288	238
HGLibA_00618	ACTL10	607	574		HGLibB_00618	ACTL6A	317	346
HGLibA_00619	ACTL6A	208	257		HGLibB_00619	ACTL6A	604	718
HGLibA_00620	ACTL6A	375	498		HGLibB_00620	ACTL6A	682	907
HGLibA_00621	ACTL6A	1142	1306		HGLibB_00621	ACTL6B	247	393
HGLibA_00622	ACTL6B	276	259		HGLibB_00622	ACTL6B	186	311
HGLibA_00623	ACTL6B	946	1155		HGLibB_00623	ACTL6B	226	151
HGLibA_00624	ACTL6B	498	435		HGLibB_00624	ACTL7A	376	316
HGLibA_00625	ACTL7A	627	670		HGLibB_00625	ACTL7A	417	316
HGLibA_00626	ACTL7A	1083	848		HGLibB_00626	ACTL7A	404	655
HGLibA_00627	ACTL7A	566	449		HGLibB_00627	ACTL7B	268	241
HGLibA_00628	ACTL7B	174	152		HGLibB_00628	ACTL7B	952	1156
HGLibA_00629	ACTL7B	583	434		HGLibB_00629	ACTL7B	458	623
HGLibA_00630	ACTL7B	413	477		HGLibB_00630	ACTL8	74	34
HGLibA_00631	ACTL8	277	246		HGLibB_00631	ACTL8	247	359
HGLibA_00632	ACTL8	509	420		HGLibB_00632	ACTL8	214	345
HGLibA_00633	ACTL8	85	114		HGLibB_00633	ACTL9	638	416
HGLibA_00634	ACTL9	467	404		HGLibB_00634	ACTL9	411	357
HGLibA_00635	ACTL9	182	147		HGLibB_00635	ACTL9	516	646
HGLibA_00636	ACTL9	111	123		HGLibB_00636	ACTN1	134	231
HGLibA_00637	ACTN1	555	562		HGLibB_00637	ACTN1	250	166
HGLibA_00638	ACTN1	1074	748		HGLibB_00638	ACTN1	392	267
HGLibA_00639	ACTN1	226	261		HGLibB_00639	ACTN2	470	446
HGLibA_00640	ACTN2	280	201		HGLibB_00640	ACTN2	165	91
HGLibA_00641	ACTN2	167	115		HGLibB_00641	ACTN2	579	600
HGLibA_00642	ACTN2	1254	922		HGLibB_00642	ACTN4	229	245
HGLibA_00643	ACTN4	1047	1024		HGLibB_00643	ACTN4	695	682
HGLibA_00644	ACTN4	286	289		HGLibB_00644	ACTN4	933	810
HGLibA_00645	ACTN4	189	79		HGLibB_00645	ACTR10	102	63
HGLibA_00646	ACTR10	194	234		HGLibB_00646	ACTR10	157	103
HGLibA_00647	ACTR10	708	588		HGLibB_00647	ACTR10	551	407
HGLibA_00648	ACTR10	70	75		HGLibB_00648	ACTR1A	598	416
HGLibA_00649	ACTR1A	745	684		HGLibB_00649	ACTR1A	303	360
HGLibA_00650	ACTR1A	376	306		HGLibB_00650	ACTR1A	107	134
HGLibA_00651	ACTR1A	673	531		HGLibB_00651	ACTR1B	204	116
HGLibA_00652	ACTR1B	181	218		HGLibB_00652	ACTR1B	234	285
HGLibA_00653	ACTR1B	450	386		HGLibB_00653	ACTR1B	121	77
HGLibA_00654	ACTR1B	155	78		HGLibB_00654	ACTR2	726	1184
HGLibA_00655	ACTR2	232	199		HGLibB_00655	ACTR2	7	86
HGLibA_00656	ACTR2	869	630		HGLibB_00656	ACTR2	201	190
HGLibA_00657	ACTR2	252	237		HGLibB_00657	ACTR3	568	711
HGLibA_00658	ACTR3	358	256		HGLibB_00658	ACTR3	561	573
HGLibA_00659	ACTR3	470	560		HGLibB_00659	ACTR3	228	381
HGLibA_00660	ACTR3	588	585		HGLibB_00660	ACTR3B	357	364
HGLibA_00661	ACTR3B	513	432		HGLibB_00661	ACTR3B	487	423
HGLibA_00662	ACTR3B	495	546		HGLibB_00662	ACTR3B	518	303
HGLibA_00663	ACTR3B	869	758		HGLibB_00663	ACTR3C	352	397
HGLibA_00664	ACTR3C	461	343		HGLibB_00664	ACTR3C	532	519
HGLibA_00665	ACTR3C	483	433		HGLibB_00665	ACTR3C	284	206
HGLibA_00666	ACTR3C	483	422		HGLibB_00666	ACTR5	509	580
HGLibA_00667	ACTR5	401	521		HGLibB_00667	ACTR5	605	711
HGLibA_00668	ACTR5	749	599		HGLibB_00668	ACTR5	1132	1520
HGLibA_00669	ACTR5	442	388		HGLibB_00669	ACTR6	341	454
HGLibA_00670	ACTR6	265	345		HGLibB_00670	ACTR6	469	577
HGLibA_00671	ACTR6	509	506		HGLibB_00671	ACTR6	342	335
HGLibA_00672	ACTR6	732	821		HGLibB_00672	ACTR8	501	703
HGLibA_00673	ACTR8	297	278		HGLibB_00673	ACTR8	166	229
HGLibA_00674	ACTR8	709	632		HGLibB_00674	ACTR8	131	154
HGLibA_00675	ACTR8	776	730		HGLibB_00675	ACTRT1	1594	1494
HGLibA_00676	ACTRT1	222	244		HGLibB_00676	ACTRT1	363	404
HGLibA_00677	ACTRT1	297	220		HGLibB_00677	ACTRT1	492	551
HGLibA_00678	ACTRT1	573	645		HGLibB_00678	ACTRT2	603	714
HGLibA_00679	ACTRT2	74	87		HGLibB_00679	ACTRT2	100	96
HGLibA_00680	ACTRT2	620	463		HGLibB_00680	ACTRT2	255	305
HGLibA_00681	ACTRT2	646	527		HGLibB_00681	ACTRT3	561	615
HGLibA_00682	ACTRT3	624	524		HGLibB_00682	ACTRT3	194	120
HGLibA_00683	ACTRT3	35	64		HGLibB_00683	ACTRT3	432	600
HGLibA_00684	ACTRT3	377	311		HGLibB_00684	ACVR1	307	323
HGLibA_00685	ACVR1	720	813		HGLibB_00685	ACVR1	1479	1801
HGLibA_00686	ACVR1	562	616		HGLibB_00686	ACVR1	973	767
HGLibA_00687	ACVR1	426	349		HGLibB_00687	ACVR1B	456	448
HGLibA_00688	ACVR1B	622	644		HGLibB_00688	ACVR1B	606	785
HGLibA_00689	ACVR1B	673	675		HGLibB_00689	ACVR1B	293	177
HGLibA_00690	ACVR1B	110	29		HGLibB_00690	ACVR1C	245	277
HGLibA_00691	ACVR1C	496	427		HGLibB_00691	ACVR1C	480	382
HGLibA_00692	ACVR1C	889	979		HGLibB_00692	ACVR1C	368	356
HGLibA_00693	ACVR1C	538	540		HGLibB_00693	ACVR2A	226	320
HGLibA_00694	ACVR2A	614	692		HGLibB_00694	ACVR2A	538	491
HGLibA_00695	ACVR2A	436	382		HGLibB_00695	ACVR2A	445	401
HGLibA_00696	ACVR2A	511	648		HGLibB_00696	ACVR2B	295	469
HGLibA_00697	ACVR2B	33	63		HGLibB_00697	ACVR2B	221	197
HGLibA_00698	ACVR2B	590	633		HGLibB_00698	ACVR2B	653	593
HGLibA_00699	ACVR2B	670	440		HGLibB_00699	ACVRL1	414	578
HGLibA_00700	ACVRL1	229	312		HGLibB_00700	ACVRL1	233	311
HGLibA_00701	ACVRL1	905	691		HGLibB_00701	ACVRL1	131	205
HGLibA_00702	ACVRL1	685	605		HGLibB_00702	ACY1	61	64
HGLibA_00703	ACY1	138	206		HGLibB_00703	ACY1	283	261
HGLibA_00704	ACY1	254	242		HGLibB_00704	ACY1	524	495
HGLibA_00705	ACY1	192	199		HGLibB_00705	ACY3	904	899
HGLibA_00706	ACY3	299	288		HGLibB_00706	ACY3	251	364
HGLibA_00707	ACY3	435	333		HGLibB_00707	ACY3	309	280
HGLibA_00708	ACY3	353	502		HGLibB_00708	ACYP1	203	191
HGLibA_00709	ACYP1	296	460		HGLibB_00709	ACYP1	236	179
HGLibA_00710	ACYP1	715	503		HGLibB_00710	ACYP2	515	616
HGLibA_00711	ACYP1	752	714		HGLibB_00711	ACYP2	73	49
HGLibA_00712	ACYP2	797	654		HGLibB_00712	ACYP2	690	589
HGLibA_00713	ACYP2	178	318		HGLibB_00713	ADA	466	481
HGLibA_00714	ACYP2	398	369		HGLibB_00714	ADA	204	274
HGLibA_00715	ADA	452	446		HGLibB_00715	ADA	474	511
HGLibA_00716	ADA	760	921		HGLibB_00716	ADAD1	1183	1778
HGLibA_00717	ADA	227	104		HGLibB_00717	ADAD1	930	1011
HGLibA_00718	ADAD1	917	868		HGLibB_00718	ADAD1	625	535
HGLibA_00719	ADAD1	403	359		HGLibB_00719	ADAD2	405	366
HGLibA_00720	ADAD1	70	29		HGLibB_00720	ADAD2	91	148
HGLibA_00721	ADAD2	158	219		HGLibB_00721	ADAD2	267	203
HGLibA_00722	ADAD2	318	355		HGLibB_00722	ADAL	468	370
HGLibA_00723	ADAD2	500	274		HGLibB_00723	ADAL	252	306
HGLibA_00724	ADAL	780	559		HGLibB_00724	ADAL	106	119
HGLibA_00725	ADAL	683	660		HGLibB_00725	ADAM10	497	525
HGLibA_00726	ADAL	371	221		HGLibB_00726	ADAM10	644	385
HGLibA_00727	ADAM10	113	99		HGLibB_00727	ADAM10	306	155
HGLibA_00728	ADAM10	398	289		HGLibB_00728	ADAM11	422	420
HGLibA_00729	ADAM10	382	273		HGLibB_00729	ADAM11	367	373
HGLibA_00730	ADAM11	716	546		HGLibB_00730	ADAM11	234	406
HGLibA_00731	ADAM11	504	477		HGLibB_00731	ADAM12	463	373
HGLibA_00732	ADAM11	317	256		HGLibB_00732	ADAM12	490	573
HGLibA_00733	ADAM12	758	702		HGLibB_00733	ADAM12	462	599
HGLibA_00734	ADAM12	430	406		HGLibB_00734	ADAM15	872	975
HGLibA_00735	ADAM12	354	339		HGLibB_00735	ADAM15	156	140
HGLibA_00736	ADAM15	210	247		HGLibB_00736	ADAM15	255	341
HGLibA_00737	ADAM15	301	195		HGLibB_00737	ADAM17	643	945
HGLibA_00738	ADAM15	468	409		HGLibB_00738	ADAM17	959	1049
HGLibA_00739	ADAM17	476	549		HGLibB_00739	ADAM17	329	243
HGLibA_00740	ADAM17	415	426		HGLibB_00740	ADAM18	252	261
HGLibA_00741	ADAM17	955	724		HGLibB_00741	ADAM18	150	68
HGLibA_00742	ADAM18	1060	901		HGLibB_00742	ADAM18	807	1089
HGLibA_00743	ADAM18	591	554		HGLibB_00743	ADAM19	134	142
HGLibA_00744	ADAM18	851	727		HGLibB_00744	ADAM19	569	454
HGLibA_00745	ADAM19	784	583		HGLibB_00745	ADAM19	529	652
HGLibA_00746	ADAM19	656	519		HGLibB_00746	ADAM2	199	177
HGLibA_00747	ADAM19	108	62		HGLibB_00747	ADAM2	376	405
HGLibA_00748	ADAM2	225	280		HGLibB_00748	ADAM2	206	213
HGLibA_00749	ADAM2	334	450		HGLibB_00749	ADAM20	134	82
HGLibA_00750	ADAM2	194	169		HGLibB_00750	ADAM20	772	886
HGLibA_00751	ADAM20	551	374		HGLibB_00751	ADAM20	258	228
HGLibA_00752	ADAM20	185	167		HGLibB_00752	ADAM21	788	519
HGLibA_00753	ADAM20	488	456		HGLibB_00753	ADAM21	355	247
HGLibA_00754	ADAM21	261	257		HGLibB_00754	ADAM21	350	306
HGLibA_00755	ADAM21	842	642		HGLibB_00755	ADAM22	305	184
HGLibA_00756	ADAM21	161	91		HGLibB_00756	ADAM22	526	600
HGLibA_00757	ADAM22	332	435		HGLibB_00757	ADAM22	331	268
HGLibA_00758	ADAM22	398	300		HGLibB_00758	ADAM23	193	430
HGLibA_00759	ADAM22	450	251		HGLibB_00759	ADAM23	639	483
HGLibA_00760	ADAM23	197	154		HGLibB_00760	ADAM23	417	310
HGLibA_00761	ADAM23	220	216		HGLibB_00761	ADAM28	319	514
HGLibA_00762	ADAM23	497	545		HGLibB_00762	ADAM28	440	303
HGLibA_00763	ADAM28	443	389		HGLibB_00763	ADAM28	1368	1423
HGLibA_00764	ADAM28	486	412		HGLibB_00764	ADAM29	455	434
HGLibA_00765	ADAM28	435	455		HGLibB_00765	ADAM29	507	499
HGLibA_00766	ADAM29	314	354		HGLibB_00766	ADAM29	210	365
HGLibA_00767	ADAM29	327	428		HGLibB_00767	ADAM30	381	495
HGLibA_00768	ADAM29	383	391		HGLibB_00768	ADAM30	652	691
HGLibA_00769	ADAM30	420	504		HGLibB_00769	ADAM30	1083	847
HGLibA_00770	ADAM30	458	567		HGLibB_00770	ADAM32	1081	1526
HGLibA_00771	ADAM30	1304	1110		HGLibB_00771	ADAM32	439	450
HGLibA_00772	ADAM32	768	865		HGLibB_00772	ADAM32	293	328
HGLibA_00773	ADAM32	1842	1948		HGLibB_00773	ADAM33	639	815
HGLibA_00774	ADAM32	652	667		HGLibB_00774	ADAM33	422	459
HGLibA_00775	ADAM33	585	696		HGLibB_00775	ADAM33	322	442
HGLibA_00776	ADAM33	933	719		HGLibB_00776	ADAM7	171	197
HGLibA_00777	ADAM33	179	156		HGLibB_00777	ADAM7	367	276
HGLibA_00778	ADAM7	413	234		HGLibB_00778	ADAM7	430	404
HGLibA_00779	ADAM7	788	770		HGLibB_00779	ADAM8	523	391
HGLibA_00780	ADAM7	322	223		HGLibB_00780	ADAM8	1124	1234
HGLibA_00781	ADAM8	394	404		HGLibB_00781	ADAM8	629	684
HGLibA_00782	ADAM8	166	276		HGLibB_00782	ADAM9	1168	1464
HGLibA_00783	ADAM8	302	381		HGLibB_00783	ADAM9	691	763
HGLibA_00784	ADAM9	116	166		HGLibB_00784	ADAM9	292	317
HGLibA_00785	ADAM9	580	522		HGLibB_00785	ADAMDEC1	224	293
HGLibA_00786	ADAM9	386	321		HGLibB_00786	ADAMDEC1	422	341
HGLibA_00787	ADAMDEC1	382	340		HGLibB_00787	ADAMDEC1	320	555
HGLibA_00788	ADAMDEC1	304	276		HGLibB_00788	ADAMTS1	675	411
HGLibA_00789	ADAMDEC1	420	326		HGLibB_00789	ADAMTS1	699	746
HGLibA_00790	ADAMTS1	454	514		HGLibB_00790	ADAMTS1	442	322
HGLibA_00791	ADAMTS1	963	844		HGLibB_00791	ADAMTS10	301	310
HGLibA_00792	ADAMTS1	490	571		HGLibB_00792	ADAMTS10	223	403
HGLibA_00793	ADAMTS10	443	565		HGLibB_00793	ADAMTS10	89	100
HGLibA_00794	ADAMTS10	705	572		HGLibB_00794	ADAMTS12	532	575
HGLibA_00795	ADAMTS10	704	432		HGLibB_00795	ADAMTS12	366	614
HGLibA_00796	ADAMTS12	101	163		HGLibB_00796	ADAMTS12	348	268
HGLibA_00797	ADAMTS12	548	405		HGLibB_00797	ADAMTS13	591	654
HGLibA_00798	ADAMTS12	731	581		HGLibB_00798	ADAMTS13	290	250
HGLibA_00799	ADAMTS13	492	669		HGLibB_00799	ADAMTS13	282	222
HGLibA_00800	ADAMTS13	984	944		HGLibB_00800	ADAMTS14	335	402
HGLibA_00801	ADAMTS13	478	466		HGLibB_00801	ADAMTS14	382	421
HGLibA_00802	ADAMTS14	619	415		HGLibB_00802	ADAMTS14	669	595
HGLibA_00803	ADAMTS14	307	330		HGLibB_00803	ADAMTS15	506	520
HGLibA_00804	ADAMTS14	201	175		HGLibB_00804	ADAMTS15	435	616
HGLibA_00805	ADAMTS15	204	178		HGLibB_00805	ADAMTS15	271	236
HGLibA_00806	ADAMTS15	452	457		HGLibB_00806	ADAMTS16	359	543
HGLibA_00807	ADAMTS15	53	35		HGLibB_00807	ADAMTS16	376	445
HGLibA_00808	ADAMTS16	300	349		HGLibB_00808	ADAMTS16	269	147
HGLibA_00809	ADAMTS16	689	548		HGLibB_00809	ADAMTS17	419	347
HGLibA_00810	ADAMTS16	336	330		HGLibB_00810	ADAMTS17	117	69
HGLibA_00811	ADAMTS17	315	419		HGLibB_00811	ADAMTS17	445	629
HGLibA_00812	ADAMTS17	1541	1245		HGLibB_00812	ADAMTS18	169	107
HGLibA_00813	ADAMTS17	64	96		HGLibB_00813	ADAMTS18	4	38
HGLibA_00814	ADAMTS18	256	283		HGLibB_00814	ADAMTS18	279	252
HGLibA_00815	ADAMTS18	707	710		HGLibB_00815	ADAMTS19	652	493
HGLibA_00816	ADAMTS18	139	142		HGLibB_00816	ADAMTS19	352	395
HGLibA_00817	ADAMTS19	596	795		HGLibB_00817	ADAMTS19	910	991
HGLibA_00818	ADAMTS19	715	952		HGLibB_00818	ADAMTS2	556	530
HGLibA_00819	ADAMTS19	378	365		HGLibB_00819	ADAMTS2	673	497
HGLibA_00820	ADAMTS2	307	305		HGLibB_00820	ADAMTS2	181	242
HGLibA_00821	ADAMTS2	673	551		HGLibB_00821	ADAMTS20	160	114
HGLibA_00822	ADAMTS2	490	386		HGLibB_00822	ADAMTS20	464	618
HGLibA_00823	ADAMTS20	815	1024		HGLibB_00823	ADAMTS20	530	359
HGLibA_00824	ADAMTS20	73	130		HGLibB_00824	ADAMTS3	484	523
HGLibA_00825	ADAMTS20	571	780		HGLibB_00825	ADAMTS3	357	408
HGLibA_00826	ADAMTS3	400	599		HGLibB_00826	ADAMTS3	75	95
HGLibA_00827	ADAMTS3	116	216		HGLibB_00827	ADAMTS4	94	186
HGLibA_00828	ADAMTS3	643	567		HGLibB_00828	ADAMTS4	796	722
HGLibA_00829	ADAMTS4	329	388		HGLibB_00829	ADAMTS4	535	463
HGLibA_00830	ADAMTS4	666	590		HGLibB_00830	ADAMTS5	535	714
HGLibA_00831	ADAMTS4	266	237		HGLibB_00831	ADAMTS5	798	1050
HGLibA_00832	ADAMTS5	225	217		HGLibB_00832	ADAMTS5	884	1149
HGLibA_00833	ADAMTS5	561	709		HGLibB_00833	ADAMTS6	440	518
HGLibA_00834	ADAMTS5	682	391		HGLibB_00834	ADAMTS6	563	705
HGLibA_00835	ADAMTS6	74	48		HGLibB_00835	ADAMTS6	615	595
HGLibA_00836	ADAMTS6	163	281		HGLibB_00836	ADAMTS7	60	104
HGLibA_00837	ADAMTS6	454	464		HGLibB_00837	ADAMTS7	270	241
HGLibA_00838	ADAMTS7	167	302		HGLibB_00838	ADAMTS7	161	155
HGLibA_00839	ADAMTS7	263	181		HGLibB_00839	ADAMTS8	487	404
HGLibA_00840	ADAMTS7	14	28		HGLibB_00840	ADAMTS8	636	610
HGLibA_00841	ADAMTS8	424	304		HGLibB_00841	ADAMTS8	451	351
HGLibA_00842	ADAMTS8	1554	1556		HGLibB_00842	ADAMTS9	322	435
HGLibA_00843	ADAMTS8	164	170		HGLibB_00843	ADAMTS9	454	378
HGLibA_00844	ADAMTS9	351	305		HGLibB_00844	ADAMTS9	228	358
HGLibA_00845	ADAMTS9	365	448		HGLibB_00845	ADAMTSL1	360	508
HGLibA_00846	ADAMTS9	616	828		HGLibB_00846	ADAMTSL1	1745	1874
HGLibA_00847	ADAMTSL1	476	537		HGLibB_00847	ADAMTSL1	291	175
HGLibA_00848	ADAMTSL1	256	257		HGLibB_00848	ADAMTSL2	654	592
HGLibA_00849	ADAMTSL1	126	239		HGLibB_00849	ADAMTSL2	499	446
HGLibA_00850	ADAMTSL2	559	488		HGLibB_00850	ADAMTSL2	349	501
HGLibA_00851	ADAMTSL2	645	658		HGLibB_00851	ADAMTSL3	549	448
HGLibA_00852	ADAMTSL2	411	309		HGLibB_00852	ADAMTSL3	321	356
HGLibA_00853	ADAMTSL3	162	171		HGLibB_00853	ADAMTSL3	1213	1124
HGLibA_00854	ADAMTSL3	49	27		HGLibB_00854	ADAMTSL4	274	354
HGLibA_00855	ADAMTSL3	389	399		HGLibB_00855	ADAMTSL4	176	161
HGLibA_00856	ADAMTSL4	548	536		HGLibB_00856	ADAMTSL4	613	535
HGLibA_00857	ADAMTSL4	44	95		HGLibB_00857	ADAMTSL5	1079	1232
HGLibA_00858	ADAMTSL4	467	684		HGLibB_00858	ADAMTSL5	302	553
HGLibA_00859	ADAMTSL5	258	355		HGLibB_00859	ADAMTSL5	220	218
HGLibA_00860	ADAMTSL5	207	232		HGLibB_00860	ADAP1	304	348
HGLibA_00861	ADAMTSL5	348	366		HGLibB_00861	ADAP1	204	297
HGLibA_00862	ADAP1	108	65		HGLibB_00862	ADAP1	657	1058
HGLibA_00863	ADAP1	1627	1419		HGLibB_00863	ADAP2	849	590
HGLibA_00864	ADAP1	677	543		HGLibB_00864	ADAP2	594	602
HGLibA_00865	ADAP2	257	111		HGLibB_00865	ADAP2	359	361
HGLibA_00866	ADAP2	456	343		HGLibB_00866	ADAR	878	1063
HGLibA_00867	ADAP2	375	276		HGLibB_00867	ADAR	299	304
HGLibA_00868	ADAR	366	657		HGLibB_00868	ADAR	355	559
HGLibA_00869	ADAR	796	844		HGLibB_00869	ADARB1	663	778
HGLibA_00870	ADAR	576	647		HGLibB_00870	ADARB1	946	855
HGLibA_00871	ADARB1	459	333		HGLibB_00871	ADARB1	315	256
HGLibA_00872	ADARB1	246	267		HGLibB_00872	ADARB2	299	212
HGLibA_00873	ADARB1	647	646		HGLibB_00873	ADARB2	525	591
HGLibA_00874	ADARB2	84	40		HGLibB_00874	ADARB2	151	284
HGLibA_00875	ADARB2	349	359		HGLibB_00875	ADAT1	462	522
HGLibA_00876	ADARB2	429	438		HGLibB_00876	ADAT1	173	135
HGLibA_00877	ADAT1	759	690		HGLibB_00877	ADAT1	1578	2139
HGLibA_00878	ADAT1	434	437		HGLibB_00878	ADAT2	859	894
HGLibA_00879	ADAT1	85	105		HGLibB_00879	ADAT2	419	653
HGLibA_00880	ADAT2	584	421		HGLibB_00880	ADAT2	135	179
HGLibA_00881	ADAT2	771	584		HGLibB_00881	ADAT3	862	457
HGLibA_00882	ADAT2	165	126		HGLibB_00882	ADAT3	62	41
HGLibA_00883	ADAT3	170	184		HGLibB_00883	ADAT3	203	230
HGLibA_00884	ADAT3	344	241		HGLibB_00884	ADC	596	428
HGLibA_00885	ADAT3	156	205		HGLibB_00885	ADC	375	663
HGLibA_00886	ADC	298	364		HGLibB_00886	ADC	307	566
HGLibA_00887	ADC	820	879		HGLibB_00887	ADCK1	412	394
HGLibA_00888	ADC	191	288		HGLibB_00888	ADCK1	286	302
HGLibA_00889	ADCK1	541	415		HGLibB_00889	ADCK1	409	365
HGLibA_00890	ADCK1	378	298		HGLibB_00890	ADCK2	570	550
HGLibA_00891	ADCK1	694	832		HGLibB_00891	ADCK2	413	349
HGLibA_00892	ADCK2	572	475		HGLibB_00892	ADCK2	325	407
HGLibA_00893	ADCK2	343	244		HGLibB_00893	ADCK3	558	466
HGLibA_00894	ADCK2	1106	1033		HGLibB_00894	ADCK3	256	365
HGLibA_00895	ADCK3	508	438		HGLibB_00895	ADCK3	23	82
HGLibA_00896	ADCK3	248	358		HGLibB_00896	ADCK4	606	1162
HGLibA_00897	ADCK3	194	221		HGLibB_00897	ADCK4	257	242
HGLibA_00898	ADCK4	411	661		HGLibB_00898	ADCK4	726	814
HGLibA_00899	ADCK4	357	474		HGLibB_00899	ADCK5	264	108
HGLibA_00900	ADCK4	731	649		HGLibB_00900	ADCK5	954	813
HGLibA_00901	ADCK5	530	472		HGLibB_00901	ADCK5	1338	1636
HGLibA_00902	ADCK5	675	699		HGLibB_00902	ADCY1	277	385
HGLibA_00903	ADCK5	442	285		HGLibB_00903	ADCY1	420	433
HGLibA_00904	ADCY1	255	232		HGLibB_00904	ADCY1	332	178
HGLibA_00905	ADCY1	1016	925		HGLibB_00905	ADCY10	657	514
HGLibA_00906	ADCY1	356	394		HGLibB_00906	ADCY10	508	539
HGLibA_00907	ADCY10	287	400		HGLibB_00907	ADCY10	534	630
HGLibA_00908	ADCY10	349	359		HGLibB_00908	ADCY2	499	627
HGLibA_00909	ADCY10	397	577		HGLibB_00909	ADCY2	631	857
HGLibA_00910	ADCY2	676	627		HGLibB_00910	ADCY2	223	172
HGLibA_00911	ADCY2	565	619		HGLibB_00911	ADCY3	150	134
HGLibA_00912	ADCY2	229	281		HGLibB_00912	ADCY3	464	653
HGLibA_00913	ADCY3	438	335		HGLibB_00913	ADCY3	864	975
HGLibA_00914	ADCY3	717	763		HGLibB_00914	ADCY4	261	207
HGLibA_00915	ADCY3	214	195		HGLibB_00915	ADCY4	218	158
HGLibA_00916	ADCY4	141	126		HGLibB_00916	ADCY4	195	347
HGLibA_00917	ADCY4	39	43		HGLibB_00917	ADCY5	351	495
HGLibA_00918	ADCY4	556	423		HGLibB_00918	ADCY5	444	398
HGLibA_00919	ADCY5	315	140		HGLibB_00919	ADCY5	640	514
HGLibA_00920	ADCY5	507	498		HGLibB_00920	ADCY6	488	687
HGLibA_00921	ADCY5	775	778		HGLibB_00921	ADCY6	446	743
HGLibA_00922	ADCY6	432	478		HGLibB_00922	ADCY6	359	383
HGLibA_00923	ADCY6	390	295		HGLibB_00923	ADCY7	548	374
HGLibA_00924	ADCY6	305	209		HGLibB_00924	ADCY7	467	280
HGLibA_00925	ADCY7	207	231		HGLibB_00925	ADCY7	389	408
HGLibA_00926	ADCY7	146	216		HGLibB_00926	ADCY8	415	405
HGLibA_00927	ADCY7	511	432		HGLibB_00927	ADCY8	141	250
HGLibA_00928	ADCY8	978	720		HGLibB_00928	ADCY8	589	721
HGLibA_00929	ADCY8	858	688		HGLibB_00929	ADCY9	388	366
HGLibA_00930	ADCY8	361	346		HGLibB_00930	ADCY9	380	387
HGLibA_00931	ADCY9	438	455		HGLibB_00931	ADCY9	527	793
HGLibA_00932	ADCY9	1078	759		HGLibB_00932	ADCYAP1	376	306
HGLibA_00933	ADCY9	338	203		HGLibB_00933	ADCYAP1	269	274
HGLibA_00934	ADCYAP1	258	262		HGLibB_00934	ADCYAP1	362	361
HGLibA_00935	ADCYAP1	403	442		HGLibB_00935	ADCYAP1R1	547	549
HGLibA_00936	ADCYAP1	411	548		HGLibB_00936	ADCYAP1R1	858	1241
HGLibA_00937	ADCYAP1R1	458	363		HGLibB_00937	ADCYAP1R1	1246	1281
HGLibA_00938	ADCYAP1R1	181	98		HGLibB_00938	ADD1	512	523
HGLibA_00939	ADCYAP1R1	471	504		HGLibB_00939	ADD1	103	167
HGLibA_00940	ADD1	688	596		HGLibB_00940	ADD1	1181	1388
HGLibA_00941	ADD1	1222	989		HGLibB_00941	ADD2	489	366
HGLibA_00942	ADD1	631	471		HGLibB_00942	ADD2	91	58
HGLibA_00943	ADD2	899	634		HGLibB_00943	ADD2	378	324
HGLibA_00944	ADD2	491	521		HGLibB_00944	ADD3	1322	1409
HGLibA_00945	ADD2	1354	1135		HGLibB_00945	ADD3	349	398
HGLibA_00946	ADD3	989	742		HGLibB_00946	ADD3	148	289
HGLibA_00947	ADD3	1070	970		HGLibB_00947	ADH1A	132	90
HGLibA_00948	ADD3	448	245		HGLibB_00948	ADH1A	193	332
HGLibA_00949	ADH1A	650	520		HGLibB_00949	ADH1A	320	166
HGLibA_00950	ADH1A	220	280		HGLibB_00950	ADH1B	276	470
HGLibA_00951	ADH1A	630	435		HGLibB_00951	ADH1B	251	168
HGLibA_00952	ADH1B	1193	1072		HGLibB_00952	ADH1B	488	510
HGLibA_00953	ADH1B	597	705		HGLibB_00953	ADH4	279	165
HGLibA_00954	ADH1B	973	895		HGLibB_00954	ADH4	623	794
HGLibA_00955	ADH4	523	397		HGLibB_00955	ADH4	207	341
HGLibA_00956	ADH4	978	799		HGLibB_00956	ADH5	391	358
HGLibA_00957	ADH4	404	322		HGLibB_00957	ADH5	177	212
HGLibA_00958	ADH5	923	734		HGLibB_00958	ADH5	161	179
HGLibA_00959	ADH5	185	141		HGLibB_00959	ADH6	175	286
HGLibA_00960	ADH5	631	355		HGLibB_00960	ADH6	339	307
HGLibA_00961	ADH6	159	159		HGLibB_00961	ADH6	412	298
HGLibA_00962	ADH6	631	547		HGLibB_00962	ADH7	446	344
HGLibA_00963	ADH6	155	149		HGLibB_00963	ADH7	449	309
HGLibA_00964	ADH7	350	287		HGLibB_00964	ADH7	866	997
HGLibA_00965	ADH7	519	430		HGLibB_00965	ADHFE1	82	106
HGLibA_00966	ADH7	475	361		HGLibB_00966	ADHFE1	161	240
HGLibA_00967	ADHFE1	241	283		HGLibB_00967	ADHFE1	494	598
HGLibA_00968	ADHFE1	481	408		HGLibB_00968	ADI1	200	296
HGLibA_00969	ADHFE1	85	30		HGLibB_00969	ADI1	129	136
HGLibA_00970	ADI1	423	573		HGLibB_00970	ADI1	142	103
HGLibA_00971	ADI1	707	743		HGLibB_00971	ADIG	260	196
HGLibA_00972	ADI1	618	607		HGLibB_00972	ADIG	419	492
HGLibA_00973	ADIG	524	582		HGLibB_00973	ADIG	231	299
HGLibA_00974	ADIG	253	127		HGLibB_00974	ADIPOQ	526	427
HGLibA_00975	ADIG	1024	792		HGLibB_00975	ADIPOQ	31	48
HGLibA_00976	ADIPOQ	442	345		HGLibB_00976	ADIPOQ	759	681
HGLibA_00977	ADIPOQ	513	520		HGLibB_00977	ADIPOR1	202	233
HGLibA_00978	ADIPOQ	518	611		HGLibB_00978	ADIPOR1	36	68
HGLibA_00979	ADIPOR1	456	378		HGLibB_00979	ADIPOR1	434	475
HGLibA_00980	ADIPOR1	383	331		HGLibB_00980	ADIPOR2	554	574
HGLibA_00981	ADIPOR1	429	380		HGLibB_00981	ADIPOR2	1248	1559
HGLibA_00982	ADIPOR2	313	300		HGLibB_00982	ADIPOR2	193	164
HGLibA_00983	ADIPOR2	1488	1121		HGLibB_00983	ADIRF	326	454
HGLibA_00984	ADIPOR2	441	517		HGLibB_00984	ADIRF	463	465
HGLibA_00985	ADIRF	228	336		HGLibB_00985	ADIRF	765	905
HGLibA_00986	ADIRF	540	704		HGLibB_00986	ADK	380	360
HGLibA_00987	ADIRF	602	570		HGLibB_00987	ADK	403	448
HGLibA_00988	ADK	214	267		HGLibB_00988	ADK	152	252
HGLibA_00989	ADK	371	506		HGLibB_00989	ADM	570	553
HGLibA_00990	ADK	250	192		HGLibB_00990	ADM	364	480
HGLibA_00991	ADM	469	392		HGLibB_00991	ADM	414	287
HGLibA_00992	ADM	1027	937		HGLibB_00992	ADM2	275	444
HGLibA_00993	ADM	621	572		HGLibB_00993	ADM2	755	681
HGLibA_00994	ADM2	260	183		HGLibB_00994	ADM2	279	201
HGLibA_00995	ADM2	93	75		HGLibB_00995	ADM5	1063	1389
HGLibA_00996	ADM2	286	245		HGLibB_00996	ADM5	378	323
HGLibA_00997	ADM5	172	159		HGLibB_00997	ADM5	36	8
HGLibA_00998	ADM5	460	401		HGLibB_00998	ADNP	358	461
HGLibA_00999	ADM5	53	18		HGLibB_00999	ADNP	1343	1438
HGLibA_01000	ADNP	90	162		HGLibB_01000	ADNP	210	153
HGLibA_01001	ADNP	259	414		HGLibB_01001	ADNP2	194	241
HGLibA_01002	ADNP	369	296		HGLibB_01002	ADNP2	22	27
HGLibA_01003	ADNP2	626	521		HGLibB_01003	ADNP2	387	502
HGLibA_01004	ADNP2	39	112		HGLibB_01004	ADO	240	315
HGLibA_01005	ADNP2	245	167		HGLibB_01005	ADO	1332	1257
HGLibA_01006	ADO	303	272		HGLibB_01006	ADO	444	510
HGLibA_01007	ADO	99	60		HGLibB_01007	ADORA1	603	645
HGLibA_01008	ADO	87	78		HGLibB_01008	ADORA1	214	174
HGLibA_01009	ADORA1	230	178		HGLibB_01009	ADORA1	411	312
HGLibA_01010	ADORA1	488	518		HGLibB_01010	ADORA2A	283	257
HGLibA_01011	ADORA1	949	1025		HGLibB_01011	ADORA2A	248	367
HGLibA_01012	ADORA2A	324	320		HGLibB_01012	ADORA2A	446	707
HGLibA_01013	ADORA2A	406	369		HGLibB_01013	ADORA2B	190	200
HGLibA_01014	ADORA2A	531	464		HGLibB_01014	ADORA2B	606	428
HGLibA_01015	ADORA2B	632	585		HGLibB_01015	ADORA2B	952	872
HGLibA_01016	ADORA2B	424	345		HGLibB_01016	ADORA3	273	184
HGLibA_01017	ADORA2B	256	217		HGLibB_01017	ADORA3	137	169
HGLibA_01018	ADORA3	500	522		HGLibB_01018	ADORA3	542	577
HGLibA_01019	ADORA3	330	269		HGLibB_01019	ADPGK	338	455
HGLibA_01020	ADORA3	275	228		HGLibB_01020	ADPGK	172	325
HGLibA_01021	ADPGK	385	329		HGLibB_01021	ADPGK	249	253
HGLibA_01022	ADPGK	680	596		HGLibB_01022	ADPRH	240	359
HGLibA_01023	ADPGK	784	591		HGLibB_01023	ADPRH	125	217
HGLibA_01024	ADPRH	270	233		HGLibB_01024	ADPRH	382	273
HGLibA_01025	ADPRH	401	462		HGLibB_01025	ADPRHL1	120	75
HGLibA_01026	ADPRH	273	260		HGLibB_01026	ADPRHL1	262	365
HGLibA_01027	ADPRHL1	401	349		HGLibB_01027	ADPRHL1	1244	1445
HGLibA_01028	ADPRHL1	754	623		HGLibB_01028	ADPRHL2	498	690
HGLibA_01029	ADPRHL1	495	564		HGLibB_01029	ADPRHL2	123	222
HGLibA_01030	ADPRHL2	973	774		HGLibB_01030	ADPRHL2	288	199
HGLibA_01031	ADPRHL2	510	464		HGLibB_01031	ADPRM	326	346
HGLibA_01032	ADPRHL2	345	336		HGLibB_01032	ADPRM	439	498
HGLibA_01033	ADPRM	716	650		HGLibB_01033	ADPRM	423	540
HGLibA_01034	ADPRM	326	283		HGLibB_01034	ADRA1A	576	620
HGLibA_01035	ADPRM	263	216		HGLibB_01035	ADRA1A	545	667
HGLibA_01036	ADRA1A	406	338		HGLibB_01036	ADRA1A	600	213
HGLibA_01037	ADRA1A	1696	1509		HGLibB_01037	ADRA1B	999	1206
HGLibA_01038	ADRA1A	181	134		HGLibB_01038	ADRA1B	1045	1212
HGLibA_01039	ADRA1B	958	877		HGLibB_01039	ADRA1B	195	140
HGLibA_01040	ADRA1B	254	295		HGLibB_01040	ADRA1D	512	496
HGLibA_01041	ADRA1B	258	273		HGLibB_01041	ADRA1D	502	475
HGLibA_01042	ADRA1D	336	311		HGLibB_01042	ADRA1D	624	498
HGLibA_01043	ADRA1D	344	510		HGLibB_01043	ADRA2A	123	151
HGLibA_01044	ADRA1D	317	214		HGLibB_01044	ADRA2A	260	444
HGLibA_01045	ADRA2A	337	220		HGLibB_01045	ADRA2A	158	134
HGLibA_01046	ADRA2A	461	439		HGLibB_01046	ADRA2B	161	195
HGLibA_01047	ADRA2A	607	622		HGLibB_01047	ADRA2B	678	513
HGLibA_01048	ADRA2B	268	291		HGLibB_01048	ADRA2B	258	333
HGLibA_01049	ADRA2B	407	373		HGLibB_01049	ADRA2C	455	374
HGLibA_01050	ADRA2B	187	268		HGLibB_01050	ADRA2C	715	790
HGLibA_01051	ADRA2C	307	433		HGLibB_01051	ADRA2C	166	80
HGLibA_01052	ADRA2C	180	113		HGLibB_01052	ADRB1	633	746
HGLibA_01053	ADRA2C	418	291		HGLibB_01053	ADRB1	680	539
HGLibA_01054	ADRB1	1358	1149		HGLibB_01054	ADRB1	177	358
HGLibA_01055	ADRB1	68	76		HGLibB_01055	ADRB2	512	510
HGLibA_01056	ADRB1	230	280		HGLibB_01056	ADRB2	1155	1299
HGLibA_01057	ADRB2	536	637		HGLibB_01057	ADRB2	165	128
HGLibA_01058	ADRB2	787	746		HGLibB_01058	ADRB3	633	636
HGLibA_01059	ADRB2	105	48		HGLibB_01059	ADRB3	173	156
HGLibA_01060	ADRB3	707	690		HGLibB_01060	ADRB3	611	779
HGLibA_01061	ADRB3	290	245		HGLibB_01061	ADRBK1	457	357
HGLibA_01062	ADRB3	193	94		HGLibB_01062	ADRBK1	279	183
HGLibA_01063	ADRBK1	460	459		HGLibB_01063	ADRBK1	357	355
HGLibA_01064	ADRBK1	453	437		HGLibB_01064	ADRBK2	168	212
HGLibA_01065	ADRBK1	295	348		HGLibB_01065	ADRBK2	323	521
HGLibA_01066	ADRBK2	261	245		HGLibB_01066	ADRBK2	438	478
HGLibA_01067	ADRBK2	199	271		HGLibB_01067	ADRM1	227	260
HGLibA_01068	ADRBK2	663	697		HGLibB_01068	ADRM1	420	353
HGLibA_01069	ADRM1	534	560		HGLibB_01069	ADRM1	543	673
HGLibA_01070	ADRM1	659	877		HGLibB_01070	ADSL	872	748
HGLibA_01071	ADRM1	24	50		HGLibB_01071	ADSL	456	507
HGLibA_01072	ADSL	375	297		HGLibB_01072	ADSL	738	710
HGLibA_01073	ADSL	281	288		HGLibB_01073	ADSS	563	399
HGLibA_01074	ADSL	689	801		HGLibB_01074	ADSS	545	478
HGLibA_01075	ADSS	220	164		HGLibB_01075	ADSS	186	223
HGLibA_01076	ADSS	422	368		HGLibB_01076	ADSSL1	441	584
HGLibA_01077	ADSS	409	407		HGLibB_01077	ADSSL1	229	356
HGLibA_01078	ADSSL1	270	190		HGLibB_01078	ADSSL1	776	704
HGLibA_01079	ADSSL1	998	1034		HGLibB_01079	ADTRP	530	488
HGLibA_01080	ADSSL1	417	375		HGLibB_01080	ADTRP	237	228
HGLibA_01081	ADTRP	162	261		HGLibB_01081	ADTRP	280	478
HGLibA_01082	ADTRP	503	565		HGLibB_01082	AEBP1	237	196
HGLibA_01083	ADTRP	1008	886		HGLibB_01083	AEBP1	331	318
HGLibA_01084	AEBP1	312	343		HGLibB_01084	AEBP1	224	360
HGLibA_01085	AEBP1	163	251		HGLibB_01085	AEBP2	409	420
HGLibA_01086	AEBP1	370	289		HGLibB_01086	AEBP2	257	251
HGLibA_01087	AEBP2	681	601		HGLibB_01087	AEBP2	567	802
HGLibA_01088	AEBP2	484	494		HGLibB_01088	AEN	244	247
HGLibA_01089	AEBP2	295	313		HGLibB_01089	AEN	28	16
HGLibA_01090	AEN	494	409		HGLibB_01090	AEN	699	445
HGLibA_01091	AEN	155	154		HGLibB_01091	AES	232	314
HGLibA_01092	AEN	757	556		HGLibB_01092	AES	323	449
HGLibA_01093	AES	459	437		HGLibB_01093	AES	133	285
HGLibA_01094	AES	283	352		HGLibB_01094	AFAP1	512	462
HGLibA_01095	AES	240	257		HGLibB_01095	AFAP1	62	139
HGLibA_01096	AFAP1	841	865		HGLibB_01096	AFAP1	221	169
HGLibA_01097	AFAP1	270	289		HGLibB_01097	AFAP1L1	131	254
HGLibA_01098	AFAP1	604	426		HGLibB_01098	AFAP1L1	486	355
HGLibA_01099	AFAP1L1	379	333		HGLibB_01099	AFAP1L1	615	482
HGLibA_01100	AFAP1L1	508	421		HGLibB_01100	AFAP1L2	460	310
HGLibA_01101	AFAP1L1	207	187		HGLibB_01101	AFAP1L2	617	587
HGLibA_01102	AFAP1L2	466	436		HGLibB_01102	AFAP1L2	268	451
HGLibA_01103	AFAP1L2	299	477		HGLibB_01103	AFF1	449	199
HGLibA_01104	AFAP1L2	728	861		HGLibB_01104	AFF1	393	732
HGLibA_01105	AFF1	1098	971		HGLibB_01105	AFF1	914	785
HGLibA_01106	AFF1	715	946		HGLibB_01106	AFF2	469	593
HGLibA_01107	AFF1	95	106		HGLibB_01107	AFF2	597	801
HGLibA_01108	AFF2	820	686		HGLibB_01108	AFF2	298	314
HGLibA_01109	AFF2	187	213		HGLibB_01109	AFF3	1008	883
HGLibA_01110	AFF2	600	549		HGLibB_01110	AFF3	349	391
HGLibA_01111	AFF3	102	90		HGLibB_01111	AFF3	360	509
HGLibA_01112	AFF3	831	693		HGLibB_01112	AFF4	1239	873
HGLibA_01113	AFF3	425	351		HGLibB_01113	AFF4	621	638
HGLibA_01114	AFF4	359	294		HGLibB_01114	AFF4	411	203
HGLibA_01115	AFF4	138	154		HGLibB_01115	AFG3L2	654	620
HGLibA_01116	AFF4	1196	1221		HGLibB_01116	AFG3L2	2021	2199
HGLibA_01117	AFG3L2	302	276		HGLibB_01117	AFG3L2	287	358
HGLibA_01118	AFG3L2	554	425		HGLibB_01118	AFM	154	138
HGLibA_01119	AFG3L2	326	392		HGLibB_01119	AFM	323	362
HGLibA_01120	AFM	563	341		HGLibB_01120	AFM	313	250
HGLibA_01121	AFM	1161	1024		HGLibB_01121	AFMID	346	253
HGLibA_01122	AFM	248	344		HGLibB_01122	AFMID	377	376
HGLibA_01123	AFMID	185	241		HGLibB_01123	AFMID	179	329
HGLibA_01124	AFMID	310	298		HGLibB_01124	AFP	226	128
HGLibA_01125	AFMID	580	595		HGLibB_01125	AFP	212	199
HGLibA_01126	AFP	729	611		HGLibB_01126	AFP	517	615
HGLibA_01127	AFP	976	899		HGLibB_01127	AFTPH	503	267
HGLibA_01128	AFP	241	261		HGLibB_01128	AFTPH	323	488
HGLibA_01129	AFTPH	173	176		HGLibB_01129	AFTPH	288	394
HGLibA_01130	AFTPH	753	654		HGLibB_01130	AGA	107	175
HGLibA_01131	AFTPH	505	555		HGLibB_01131	AGA	435	572
HGLibA_01132	AGA	388	319		HGLibB_01132	AGA	73	118
HGLibA_01133	AGA	904	892		HGLibB_01133	AGAP1	269	358
HGLibA_01134	AGA	600	636		HGLibB_01134	AGAP1	372	573
HGLibA_01135	AGAP1	732	528		HGLibB_01135	AGAP1	380	340
HGLibA_01136	AGAP1	117	110		HGLibB_01136	AGAP11	698	787
HGLibA_01137	AGAP1	212	143		HGLibB_01137	AGAP11	442	575
HGLibA_01138	AGAP11	546	573		HGLibB_01138	AGAP11	291	247
HGLibA_01139	AGAP11	1111	834		HGLibB_01139	AGAP2	28	86
HGLibA_01140	AGAP11	371	411		HGLibB_01140	AGAP2	321	185
HGLibA_01141	AGAP2	242	360		HGLibB_01141	AGAP2	946	903
HGLibA_01142	AGAP2	348	404		HGLibB_01142	AGAP3	25	41
HGLibA_01143	AGAP2	391	326		HGLibB_01143	AGAP3	232	354
HGLibA_01144	AGAP3	494	366		HGLibB_01144	AGAP3	364	229
HGLibA_01145	AGAP3	386	286		HGLibB_01145	AGAP4	625	479
HGLibA_01146	AGAP3	277	494		HGLibB_01146	AGAP4	722	777
HGLibA_01147	AGAP4	707	703		HGLibB_01147	AGAP4	725	580
HGLibA_01148	AGAP4	2311	2604		HGLibB_01149	AGAP5	568	522
HGLibA_01149	AGAP4	595	658		HGLibB_01150	AGAP5	620	482
HGLibA_01150	AGAP5	420	407		HGLibB_01151	AGAP6	21	64
HGLibA_01153	AGAP6	412	274		HGLibB_01152	AGAP6	199	295
HGLibA_01154	AGAP6	244	266		HGLibB_01163	AGBL1	524	693
HGLibA_01163	AGAP9	242	316		HGLibB_01164	AGBL1	394	359
HGLibA_01164	AGAP9	487	486		HGLibB_01165	AGBL1	271	446
HGLibA_01165	AGBL1	790	830		HGLibB_01166	AGBL2	271	422
HGLibA_01166	AGBL1	436	485		HGLibB_01167	AGBL2	216	305
HGLibA_01167	AGBL1	222	311		HGLibB_01168	AGBL2	897	1280
HGLibA_01168	AGBL2	756	681		HGLibB_01169	AGBL3	297	469
HGLibA_01169	AGBL2	340	284		HGLibB_01170	AGBL3	607	742
HGLibA_01170	AGBL2	822	664		HGLibB_01171	AGBL3	370	431
HGLibA_01171	AGBL3	745	618		HGLibB_01172	AGBL4	355	339
HGLibA_01172	AGBL3	727	637		HGLibB_01173	AGBL4	509	484
HGLibA_01173	AGBL3	568	552		HGLibB_01174	AGBL4	143	140
HGLibA_01174	AGBL4	517	586		HGLibB_01175	AGBL5	206	189
HGLibA_01175	AGBL4	633	678		HGLibB_01176	AGBL5	226	457
HGLibA_01176	AGBL4	352	267		HGLibB_01177	AGBL5	406	608
HGLibA_01177	AGBL5	1000	624		HGLibB_01178	AGER	505	327
HGLibA_01178	AGBL5	114	107		HGLibB_01179	AGER	352	371
HGLibA_01179	AGBL5	237	251		HGLibB_01180	AGER	200	241
HGLibA_01180	AGER	797	658		HGLibB_01181	AGFG1	565	470
HGLibA_01181	AGER	511	508		HGLibB_01182	AGFG1	487	509
HGLibA_01182	AGER	400	385		HGLibB_01183	AGFG1	1070	969
HGLibA_01183	AGFG1	78	109		HGLibB_01184	AGFG2	350	295
HGLibA_01184	AGFG1	584	454		HGLibB_01185	AGFG2	473	343
HGLibA_01185	AGFG1	723	535		HGLibB_01186	AGFG2	328	210
HGLibA_01186	AGFG2	535	700		HGLibB_01187	AGGF1	641	768
HGLibA_01187	AGFG2	566	471		HGLibB_01188	AGGF1	281	213
HGLibA_01188	AGFG2	218	182		HGLibB_01189	AGGF1	268	350
HGLibA_01189	AGGF1	1207	1010		HGLibB_01190	AGK	1894	1891
HGLibA_01190	AGGF1	204	215		HGLibB_01191	AGK	177	314
HGLibA_01191	AGGF1	454	576		HGLibB_01192	AGK	118	142
HGLibA_01192	AGK	786	631		HGLibB_01193	AGL	333	538
HGLibA_01193	AGK	466	705		HGLibB_01194	AGL	681	755
HGLibA_01194	AGK	436	672		HGLibB_01195	AGL	600	280
HGLibA_01195	AGL	290	187		HGLibB_01196	AGMAT	604	691
HGLibA_01196	AGL	107	145		HGLibB_01197	AGMAT	485	311
HGLibA_01197	AGL	412	500		HGLibB_01198	AGMAT	826	671
HGLibA_01198	AGMAT	440	382		HGLibB_01199	AGMO	721	739
HGLibA_01199	AGMAT	411	524		HGLibB_01200	AGMO	369	241
HGLibA_01200	AGMAT	253	341		HGLibB_01201	AGMO	141	107
HGLibA_01201	AGMO	323	487		HGLibB_01202	AGO1	197	168
HGLibA_01202	AGMO	627	473		HGLibB_01203	AGO1	200	243
HGLibA_01203	AGMO	251	176		HGLibB_01204	AGO1	391	315
HGLibA_01204	AGO1	1038	838		HGLibB_01205	AGO2	316	260
HGLibA_01205	AGO1	569	744		HGLibB_01206	AGO2	385	498
HGLibA_01206	AGO1	226	137		HGLibB_01207	AGO2	115	105
HGLibA_01207	AGO2	203	157		HGLibB_01208	AGO3	377	514
HGLibA_01208	AGO2	399	340		HGLibB_01209	AGO3	644	886
HGLibA_01209	AGO2	468	346		HGLibB_01210	AGO3	427	659
HGLibA_01210	AGO3	418	443		HGLibB_01211	AGO4	410	557
HGLibA_01211	AGO3	208	339		HGLibB_01212	AGO4	628	517
HGLibA_01212	AGO3	539	736		HGLibB_01213	AGO4	22	16
HGLibA_01213	AGO4	158	134		HGLibB_01214	AGPAT1	506	461
HGLibA_01214	AGO4	674	692		HGLibB_01215	AGPAT1	256	188
HGLibA_01215	AGO4	590	505		HGLibB_01216	AGPAT1	422	506
HGLibA_01216	AGPAT1	596	551		HGLibB_01217	AGPAT2	333	417
HGLibA_01217	AGPAT1	452	519		HGLibB_01218	AGPAT2	256	288
HGLibA_01218	AGPAT1	448	478		HGLibB_01219	AGPAT2	294	364
HGLibA_01219	AGPAT2	257	168		HGLibB_01220	AGPAT3	566	693
HGLibA_01220	AGPAT2	125	127		HGLibB_01221	AGPAT3	378	451
HGLibA_01221	AGPAT2	692	796		HGLibB_01222	AGPAT3	254	210
HGLibA_01222	AGPAT3	419	359		HGLibB_01223	AGPAT4	239	211
HGLibA_01223	AGPAT3	474	539		HGLibB_01224	AGPAT4	624	476
HGLibA_01224	AGPAT3	499	412		HGLibB_01225	AGPAT4	347	371
HGLibA_01225	AGPAT4	776	722		HGLibB_01226	AGPAT5	383	435
HGLibA_01226	AGPAT4	257	216		HGLibB_01227	AGPAT5	184	181
HGLibA_01227	AGPAT4	136	138		HGLibB_01228	AGPAT5	609	574
HGLibA_01228	AGPAT5	177	176		HGLibB_01229	AGPAT6	264	289
HGLibA_01229	AGPAT5	413	501		HGLibB_01230	AGPAT6	195	202
HGLibA_01230	AGPAT5	113	106		HGLibB_01231	AGPAT6	189	302
HGLibA_01231	AGPAT6	437	426		HGLibB_01232	AGPAT9	587	496
HGLibA_01232	AGPAT6	461	370		HGLibB_01233	AGPAT9	330	343
HGLibA_01233	AGPAT6	113	212		HGLibB_01234	AGPAT9	1128	948
HGLibA_01234	AGPAT9	260	190		HGLibB_01235	AGPHD1	879	808
HGLibA_01235	AGPAT9	613	613		HGLibB_01236	AGPHD1	543	476
HGLibA_01236	AGPAT9	566	412		HGLibB_01237	AGPHD1	906	1086
HGLibA_01237	AGPHD1	560	543		HGLibB_01238	AGPS	586	643
HGLibA_01238	AGPHD1	481	504		HGLibB_01239	AGPS	406	357
HGLibA_01239	AGPHD1	644	561		HGLibB_01240	AGPS	231	361
HGLibA_01240	AGPS	402	358		HGLibB_01241	AGR2	250	384
HGLibA_01241	AGPS	551	457		HGLibB_01242	AGR2	588	300
HGLibA_01242	AGPS	240	219		HGLibB_01243	AGR2	263	461
HGLibA_01243	AGR2	954	772		HGLibB_01244	AGR3	831	884
HGLibA_01244	AGR2	212	255		HGLibB_01245	AGR3	866	751
HGLibA_01245	AGR2	853	971		HGLibB_01246	AGR3	353	358
HGLibA_01246	AGR3	249	232		HGLibB_01247	AGRN	408	352
HGLibA_01247	AGR3	634	449		HGLibB_01248	AGRN	197	268
HGLibA_01248	AGR3	868	744		HGLibB_01249	AGRN	266	191
HGLibA_01249	AGRN	494	371		HGLibB_01250	AGRP	413	457
HGLibA_01250	AGRN	772	620		HGLibB_01251	AGRP	351	312
HGLibA_01251	AGRN	375	326		HGLibB_01252	AGRP	207	429
HGLibA_01252	AGRP	311	436		HGLibB_01253	AGT	391	504
HGLibA_01253	AGRP	432	443		HGLibB_01254	AGT	463	653
HGLibA_01254	AGRP	1272	1005		HGLibB_01255	AGT	738	748
HGLibA_01255	AGT	612	475		HGLibB_01256	AGTPBP1	725	573
HGLibA_01256	AGT	261	239		HGLibB_01257	AGTPBP1	434	499
HGLibA_01257	AGT	126	125		HGLibB_01258	AGTPBP1	321	502
HGLibA_01258	AGTPBP1	621	689		HGLibB_01259	AGTR1	136	81
HGLibA_01259	AGTPBP1	809	668		HGLibB_01260	AGTR1	396	481
HGLibA_01260	AGTPBP1	734	773		HGLibB_01261	AGTR1	76	74
HGLibA_01261	AGTR1	374	332		HGLibB_01262	AGTR2	345	382
HGLibA_01262	AGTR1	347	437		HGLibB_01263	AGTR2	557	789
HGLibA_01263	AGTR1	736	737		HGLibB_01264	AGTR2	251	270
HGLibA_01264	AGTR2	687	604		HGLibB_01265	AGTRAP	433	565
HGLibA_01265	AGTR2	306	279		HGLibB_01266	AGTRAP	374	301
HGLibA_01266	AGTR2	386	396		HGLibB_01267	AGTRAP	1120	1066
HGLibA_01267	AGTRAP	197	118		HGLibB_01268	AGXT	646	596
HGLibA_01268	AGTRAP	633	625		HGLibB_01269	AGXT	169	199
HGLibA_01269	AGTRAP	514	518		HGLibB_01270	AGXT	215	245
HGLibA_01270	AGXT	107	116		HGLibB_01271	AGXT2	613	456
HGLibA_01271	AGXT	743	569		HGLibB_01272	AGXT2	342	460
HGLibA_01272	AGXT	179	142		HGLibB_01273	AGXT2	277	472
HGLibA_01273	AGXT2	200	125		HGLibB_01274	AGXT2L1	507	640
HGLibA_01274	AGXT2	91	206		HGLibB_01275	AGXT2L1	81	68
HGLibA_01275	AGXT2	649	514		HGLibB_01276	AGXT2L1	524	679
HGLibA_01276	AGXT2L1	617	647		HGLibB_01277	AGXT2L2	758	907
HGLibA_01277	AGXT2L1	570	557		HGLibB_01278	AGXT2L2	728	814
HGLibA_01278	AGXT2L1	276	289		HGLibB_01279	AGXT2L2	475	405
HGLibA_01279	AGXT2L2	301	212		HGLibB_01280	AHCTF1	245	383
HGLibA_01280	AGXT2L2	2054	1959		HGLibB_01281	AHCTF1	388	559
HGLibA_01281	AGXT2L2	866	721		HGLibB_01282	AHCTF1	89	182
HGLibA_01282	AHCTF1	230	304		HGLibB_01283	AHCY	182	190
HGLibA_01283	AHCTF1	1506	1462		HGLibB_01284	AHCY	338	426
HGLibA_01284	AHCTF1	206	267		HGLibB_01285	AHCY	111	117
HGLibA_01285	AHCY	443	619		HGLibB_01286	AHCYL1	494	444
HGLibA_01286	AHCY	713	939		HGLibB_01287	AHCYL1	61	157
HGLibA_01287	AHCY	580	579		HGLibB_01288	AHCYL1	324	278
HGLibA_01288	AHCYL1	769	888		HGLibB_01289	AHCYL2	527	606
HGLibA_01289	AHCYL1	125	138		HGLibB_01290	AHCYL2	355	293
HGLibA_01290	AHCYL1	345	201		HGLibB_01291	AHCYL2	284	264
HGLibA_01291	AHCYL2	364	226		HGLibB_01292	AHDC1	22	49
HGLibA_01292	AHCYL2	1196	1357		HGLibB_01293	AHDC1	661	498
HGLibA_01293	AHCYL2	357	458		HGLibB_01294	AHDC1	454	322
HGLibA_01294	AHDC1	128	100		HGLibB_01295	AHI1	229	186
HGLibA_01295	AHDC1	398	386		HGLibB_01296	AHI1	610	550
HGLibA_01296	AHDC1	347	271		HGLibB_01297	AHI1	103	124
HGLibA_01297	AHI1	680	635		HGLibB_01298	AHNAK	329	362
HGLibA_01298	AHI1	460	371		HGLibB_01299	AHNAK	83	65
HGLibA_01299	AHI1	129	64		HGLibB_01300	AHNAK	1072	770
HGLibA_01300	AHNAK	696	714		HGLibB_01301	AHNAK2	440	370
HGLibA_01301	AHNAK	846	838		HGLibB_01302	AHNAK2	360	343
HGLibA_01302	AHNAK	547	538		HGLibB_01303	AHNAK2	361	254
HGLibA_01303	AHNAK2	554	381		HGLibB_01304	AHR	561	819
HGLibA_01304	AHNAK2	56	75		HGLibB_01305	AHR	491	490
HGLibA_01305	AHNAK2	177	129		HGLibB_01306	AHR	1030	1266
HGLibA_01306	AHR	314	257		HGLibB_01307	AHRR	307	281
HGLibA_01307	AHR	859	635		HGLibB_01308	AHRR	91	89
HGLibA_01308	AHR	171	193		HGLibB_01309	AHRR	389	291
HGLibA_01309	AHRR	413	374		HGLibB_01310	AHSA1	299	324
HGLibA_01310	AHRR	707	686		HGLibB_01311	AHSA1	325	453
HGLibA_01311	AHRR	197	169		HGLibB_01312	AHSA1	409	273
HGLibA_01312	AHSA1	483	432		HGLibB_01313	AHSA2	194	122
HGLibA_01313	AHSA1	431	324		HGLibB_01314	AHSA2	71	130
HGLibA_01314	AHSA1	264	294		HGLibB_01315	AHSA2	119	67
HGLibA_01315	AHSA2	590	487		HGLibB_01316	AHSG	390	190
HGLibA_01316	AHSA2	654	697		HGLibB_01317	AHSG	207	136
HGLibA_01317	AHSA2	795	611		HGLibB_01318	AHSG	327	311
HGLibA_01318	AHSG	640	583		HGLibB_01319	AHSP	367	365
HGLibA_01319	AHSG	59	74		HGLibB_01320	AHSP	111	130
HGLibA_01320	AHSG	679	564		HGLibB_01321	AHSP	68	124
HGLibA_01321	AHSP	609	547		HGLibB_01322	AICDA	548	501
HGLibA_01322	AHSP	261	259		HGLibB_01323	AICDA	138	216
HGLibA_01323	AHSP	655	663		HGLibB_01324	AICDA	637	519
HGLibA_01324	AICDA	550	471		HGLibB_01325	AIDA	475	486
HGLibA_01325	AICDA	716	528		HGLibB_01326	AIDA	411	362
HGLibA_01326	AICDA	598	672		HGLibB_01327	AIDA	442	515
HGLibA_01327	AIDA	493	289		HGLibB_01328	AIF1	580	695
HGLibA_01328	AIDA	164	162		HGLibB_01329	AIF1	236	411
HGLibA_01329	AIDA	133	145		HGLibB_01330	AIF1	936	1006
HGLibA_01330	AIF1	206	88		HGLibB_01331	AIF1L	240	173
HGLibA_01331	AIF1	369	286		HGLibB_01332	AIF1L	602	419
HGLibA_01332	AIF1	490	514		HGLibB_01333	AIF1L	309	313
HGLibA_01333	AIF1L	17	9		HGLibB_01334	AIFM1	755	648
HGLibA_01334	AIF1L	402	585		HGLibB_01335	AIFM1	249	261
HGLibA_01335	AIF1L	615	707		HGLibB_01336	AIFM1	854	846
HGLibA_01336	AIFM1	348	454		HGLibB_01337	AIFM2	220	227
HGLibA_01337	AIFM1	938	993		HGLibB_01338	AIFM2	305	252
HGLibA_01338	AIFM1	512	512		HGLibB_01339	AIFM2	542	344
HGLibA_01339	AIFM2	340	398		HGLibB_01340	AIFM3	97	131
HGLibA_01340	AIFM2	24	121		HGLibB_01341	AIFM3	493	349
HGLibA_01341	AIFM2	99	72		HGLibB_01342	AIFM3	266	121
HGLibA_01342	AIFM3	214	305		HGLibB_01343	AIG1	361	342
HGLibA_01343	AIFM3	390	438		HGLibB_01344	AIG1	1260	1262
HGLibA_01344	AIFM3	608	603		HGLibB_01345	AIG1	268	568
HGLibA_01345	AIG1	362	334		HGLibB_01346	AIM1	511	608
HGLibA_01346	AIG1	561	394		HGLibB_01347	AIM1	551	482
HGLibA_01347	AIG1	220	299		HGLibB_01348	AIM1	652	703
HGLibA_01348	AIM1	647	570		HGLibB_01349	AIM2	278	336
HGLibA_01349	AIM1	20	23		HGLibB_01350	AIM2	228	327
HGLibA_01350	AIM1	543	505		HGLibB_01351	AIM2	419	530
HGLibA_01351	AIM2	269	413		HGLibB_01352	AIMP1	555	476
HGLibA_01352	AIM2	2	20		HGLibB_01353	AIMP1	770	887
HGLibA_01353	AIM2	607	388		HGLibB_01354	AIMP1	207	149
HGLibA_01354	AIMP1	580	753		HGLibB_01355	AIMP2	411	283
HGLibA_01355	AIMP1	371	246		HGLibB_01356	AIMP2	110	319
HGLibA_01356	AIMP1	94	71		HGLibB_01357	AIMP2	445	412
HGLibA_01357	AIMP2	242	258		HGLibB_01358	AIP	236	255
HGLibA_01358	AIMP2	867	936		HGLibB_01359	AIP	613	493
HGLibA_01359	AIMP2	57	57		HGLibB_01360	AIP	562	422
HGLibA_01360	AIP	145	241		HGLibB_01361	AIPL1	608	722
HGLibA_01361	AIP	495	413		HGLibB_01362	AIPL1	289	404
HGLibA_01362	AIP	489	493		HGLibB_01363	AIPL1	329	460
HGLibA_01363	AIPL1	621	463		HGLibB_01364	AIRE	253	341
HGLibA_01364	AIPL1	203	188		HGLibB_01365	AIRE	132	151
HGLibA_01365	AIPL1	344	342		HGLibB_01366	AIRE	295	274
HGLibA_01366	AIRE	326	335		HGLibB_01367	AJAP1	770	831
HGLibA_01367	AIRE	98	40		HGLibB_01368	AJAP1	419	615
HGLibA_01368	AIRE	196	320		HGLibB_01369	AJAP1	311	310
HGLibA_01369	AJAP1	890	764		HGLibB_01370	AJUBA	50	66
HGLibA_01370	AJAP1	319	168		HGLibB_01371	AJUBA	173	207
HGLibA_01371	AJAP1	96	21		HGLibB_01372	AJUBA	344	448
HGLibA_01372	AJUBA	730	692		HGLibB_01373	AK1	327	202
HGLibA_01373	AJUBA	204	196		HGLibB_01374	AK1	414	411
HGLibA_01374	AJUBA	165	76		HGLibB_01375	AK1	587	521
HGLibA_01375	AK1	851	512		HGLibB_01376	AK2	1528	1577
HGLibA_01376	AK1	273	294		HGLibB_01377	AK2	503	673
HGLibA_01377	AK1	393	637		HGLibB_01378	AK2	386	481
HGLibA_01378	AK2	601	434		HGLibB_01379	AK3	154	116
HGLibA_01379	AK2	900	894		HGLibB_01380	AK3	354	247
HGLibA_01380	AK2	870	876		HGLibB_01381	AK3	602	373
HGLibA_01381	AK3	595	851		HGLibB_01382	AK4	93	193
HGLibA_01382	AK3	51	50		HGLibB_01383	AK4	391	312
HGLibA_01383	AK3	847	918		HGLibB_01384	AK4	463	468
HGLibA_01384	AK4	431	528		HGLibB_01385	AK5	235	204
HGLibA_01385	AK4	498	434		HGLibB_01386	AK5	156	74
HGLibA_01386	AK4	32	45		HGLibB_01387	AK5	225	227
HGLibA_01387	AK5	527	549		HGLibB_01388	AK6	107	188
HGLibA_01388	AK5	438	348		HGLibB_01389	AK6	688	596
HGLibA_01389	AK5	236	185		HGLibB_01390	AK6	673	533
HGLibA_01390	AK6	21	77		HGLibB_01391	AK7	126	104
HGLibA_01391	AK6	552	439		HGLibB_01392	AK7	216	228
HGLibA_01392	AK6	82	119		HGLibB_01393	AK7	350	565
HGLibA_01393	AK7	169	91		HGLibB_01394	AK8	566	578
HGLibA_01394	AK7	525	407		HGLibB_01395	AK8	594	531
HGLibA_01395	AK7	20	7		HGLibB_01396	AK8	320	354
HGLibA_01396	AK8	384	239		HGLibB_01397	AK9	1577	1541
HGLibA_01397	AK8	314	268		HGLibB_01398	AK9	475	555
HGLibA_01398	AK8	363	375		HGLibB_01399	AK9	815	1069
HGLibA_01399	AK9	659	479		HGLibB_01400	AKAP1	397	257
HGLibA_01400	AK9	434	299		HGLibB_01401	AKAP1	848	694
HGLibA_01401	AK9	481	558		HGLibB_01402	AKAP1	309	295
HGLibA_01402	AKAP1	855	871		HGLibB_01403	AKAP10	495	562
HGLibA_01403	AKAP1	272	116		HGLibB_01404	AKAP10	478	465
HGLibA_01404	AKAP1	444	468		HGLibB_01405	AKAP10	765	939
HGLibA_01405	AKAP10	1269	1034		HGLibB_01406	AKAP11	329	415
HGLibA_01406	AKAP10	582	582		HGLibB_01407	AKAP11	592	842
HGLibA_01407	AKAP10	578	518		HGLibB_01408	AKAP11	539	495
HGLibA_01408	AKAP11	491	302		HGLibB_01409	AKAP12	589	370
HGLibA_01409	AKAP11	617	515		HGLibB_01410	AKAP12	319	465
HGLibA_01410	AKAP11	287	243		HGLibB_01411	AKAP12	462	368
HGLibA_01411	AKAP12	203	252		HGLibB_01412	AKAP13	816	730
HGLibA_01412	AKAP12	332	455		HGLibB_01413	AKAP13	211	192
HGLibA_01413	AKAP12	1126	1053		HGLibB_01414	AKAP13	248	501
HGLibA_01414	AKAP13	563	576		HGLibB_01415	AKAP14	104	36
HGLibA_01415	AKAP13	315	370		HGLibB_01416	AKAP14	509	533
HGLibA_01416	AKAP13	663	599		HGLibB_01417	AKAP14	385	492
HGLibA_01417	AKAP14	268	350		HGLibB_01418	AKAP17A_X	679	697
HGLibA_01418	AKAP14	678	574		HGLibB_01419	AKAP17A_X	1480	1099
HGLibA_01419	AKAP14	506	612		HGLibB_01420	AKAP17A_X	395	288
HGLibA_01420	AKAP17A_X	1405	1430		HGLibB_01424	AKAP2	262	308
HGLibA_01421	AKAP17A_X	1227	1131		HGLibB_01425	AKAP2	195	151
HGLibA_01422	AKAP17A_X	1581	1558		HGLibB_01426	AKAP2	457	498
HGLibA_01426	AKAP2	439	378		HGLibB_01427	AKAP3	427	502
HGLibA_01427	AKAP2	285	293		HGLibB_01428	AKAP3	1423	1615
HGLibA_01428	AKAP2	563	692		HGLibB_01429	AKAP3	135	172
HGLibA_01429	AKAP3	32	40		HGLibB_01430	AKAP4	546	603
HGLibA_01430	AKAP3	220	151		HGLibB_01431	AKAP4	78	132
HGLibA_01431	AKAP3	347	346		HGLibB_01432	AKAP4	313	422
HGLibA_01432	AKAP4	532	267		HGLibB_01433	AKAP5	375	433
HGLibA_01433	AKAP4	335	244		HGLibB_01434	AKAP5	313	384
HGLibA_01434	AKAP4	1148	918		HGLibB_01435	AKAP5	164	455
HGLibA_01435	AKAP5	313	314		HGLibB_01436	AKAP6	449	531
HGLibA_01436	AKAP5	627	635		HGLibB_01437	AKAP6	427	467
HGLibA_01437	AKAP5	325	361		HGLibB_01438	AKAP6	1002	762
HGLibA_01438	AKAP6	1147	1118		HGLibB_01439	AKAP7	581	436
HGLibA_01439	AKAP6	1037	1375		HGLibB_01440	AKAP7	875	734
HGLibA_01440	AKAP6	384	375		HGLibB_01441	AKAP7	349	288
HGLibA_01441	AKAP7	384	359		HGLibB_01442	AKAP8	155	246
HGLibA_01442	AKAP7	228	180		HGLibB_01443	AKAP8	551	605
HGLibA_01443	AKAP7	547	308		HGLibB_01444	AKAP8	372	308
HGLibA_01444	AKAP8	463	369		HGLibB_01445	AKAP8L	357	325
HGLibA_01445	AKAP8	803	656		HGLibB_01446	AKAP8L	860	662
HGLibA_01446	AKAP8	75	79		HGLibB_01447	AKAP8L	505	367
HGLibA_01447	AKAP8L	625	573		HGLibB_01448	AKAP9	100	272
HGLibA_01448	AKAP8L	722	880		HGLibB_01449	AKAP9	379	313
HGLibA_01449	AKAP8L	622	474		HGLibB_01450	AKAP9	177	167
HGLibA_01450	AKAP9	639	598		HGLibB_01451	AKIP1	213	219
HGLibA_01451	AKAP9	101	253		HGLibB_01452	AKIP1	192	195
HGLibA_01452	AKAP9	279	298		HGLibB_01453	AKIP1	265	244
HGLibA_01453	AKIP1	415	422		HGLibB_01454	AKIRIN1	189	229
HGLibA_01454	AKIP1	221	98		HGLibB_01455	AKIRIN1	465	621
HGLibA_01455	AKIP1	837	824		HGLibB_01456	AKIRIN1	118	280
HGLibA_01456	AKIRIN1	792	924		HGLibB_01457	AKIRIN2	327	260
HGLibA_01457	AKIRIN1	2048	1957		HGLibB_01458	AKIRIN2	232	232
HGLibA_01458	AKIRIN1	46	16		HGLibB_01459	AKIRIN2	604	581
HGLibA_01459	AKIRIN2	123	124		HGLibB_01460	AKNA	267	297
HGLibA_01460	AKIRIN2	800	892		HGLibB_01461	AKNA	846	614
HGLibA_01461	AKIRIN2	260	274		HGLibB_01462	AKNA	1084	898
HGLibA_01462	AKNA	1422	1092		HGLibB_01463	AKNAD1	703	608
HGLibA_01463	AKNA	326	248		HGLibB_01464	AKNAD1	746	577
HGLibA_01464	AKNA	463	503		HGLibB_01465	AKNAD1	412	515
HGLibA_01465	AKNAD1	334	292		HGLibB_01466	AKR1A1	426	300
HGLibA_01466	AKNAD1	154	197		HGLibB_01467	AKR1A1	867	1030
HGLibA_01467	AKNAD1	383	397		HGLibB_01468	AKR1A1	257	291
HGLibA_01468	AKR1A1	666	740		HGLibB_01469	AKR1B1	472	464
HGLibA_01469	AKR1A1	921	774		HGLibB_01470	AKR1B1	234	256
HGLibA_01470	AKR1A1	467	480		HGLibB_01471	AKR1B1	221	322
HGLibA_01471	AKR1B1	803	742		HGLibB_01472	AKR1B10	418	421
HGLibA_01472	AKR1B1	506	328		HGLibB_01473	AKR1B10	584	367
HGLibA_01473	AKR1B1	279	149		HGLibB_01474	AKR1B10	1257	1117
HGLibA_01474	AKR1B10	417	469		HGLibB_01475	AKR1B15	869	979
HGLibA_01475	AKR1B10	97	89		HGLibB_01476	AKR1B15	356	299
HGLibA_01476	AKR1B10	437	339		HGLibB_01477	AKR1B15	916	903
HGLibA_01477	AKR1B15	653	785		HGLibB_01478	AKR1C1	210	224
HGLibA_01478	AKR1B15	482	476		HGLibB_01479	AKR1C1	565	586
HGLibA_01479	AKR1B15	167	178		HGLibB_01480	AKR1C1	1184	1171
HGLibA_01480	AKR1C1	1173	1090		HGLibB_01481	AKR1C2	270	261
HGLibA_01481	AKR1C1	268	372		HGLibB_01482	AKR1C2	574	851
HGLibA_01482	AKR1C1	1432	1167		HGLibB_01484	AKR1C3	254	423
HGLibA_01483	AKR1C2	732	747		HGLibB_01485	AKR1C3	539	336
HGLibA_01484	AKR1C2	699	869		HGLibB_01486	AKR1C3	1814	1883
HGLibA_01485	AKR1C2	205	205		HGLibB_01487	AKR1C4	502	488
HGLibA_01486	AKR1C3	348	373		HGLibB_01488	AKR1C4	468	595
HGLibA_01487	AKR1C3	432	623		HGLibB_01489	AKR1C4	747	869
HGLibA_01488	AKR1C3	1447	1430		HGLibB_01490	AKR1D1	399	353
HGLibA_01489	AKR1C4	288	274		HGLibB_01491	AKR1D1	334	301
HGLibA_01490	AKR1C4	350	283		HGLibB_01492	AKR1D1	1644	1801
HGLibA_01491	AKR1C4	603	501		HGLibB_01493	AKR1E2	366	351
HGLibA_01492	AKR1D1	1025	826		HGLibB_01494	AKR1E2	849	867
HGLibA_01493	AKR1D1	791	605		HGLibB_01495	AKR1E2	471	311
HGLibA_01494	AKR1D1	484	355		HGLibB_01496	AKR7A2	577	924
HGLibA_01495	AKR1E2	725	650		HGLibB_01497	AKR7A2	314	518
HGLibA_01496	AKR1E2	500	509		HGLibB_01498	AKR7A2	191	238
HGLibA_01497	AKR1E2	570	575		HGLibB_01499	AKR7A3	57	45
HGLibA_01498	AKR7A2	1700	1368		HGLibB_01500	AKR7A3	441	296
HGLibA_01499	AKR7A2	415	343		HGLibB_01501	AKR7A3	856	1165
HGLibA_01500	AKR7A2	1276	1463		HGLibB_01502	AKT1	310	431
HGLibA_01501	AKR7A3	851	924		HGLibB_01503	AKT1	233	273
HGLibA_01502	AKR7A3	211	173		HGLibB_01504	AKT1	465	634
HGLibA_01503	AKR7A3	496	479		HGLibB_01505	AKT1S1	190	459
HGLibA_01504	AKT1	491	434		HGLibB_01506	AKT1S1	115	54
HGLibA_01505	AKT1	783	743		HGLibB_01507	AKT1S1	210	168
HGLibA_01506	AKT1	482	391		HGLibB_01508	AKT2	755	850
HGLibA_01507	AKT1S1	289	239		HGLibB_01509	AKT2	409	524
HGLibA_01508	AKT1S1	460	413		HGLibB_01510	AKT2	223	232
HGLibA_01509	AKT1S1	233	194		HGLibB_01511	AKT3	229	160
HGLibA_01510	AKT2	298	398		HGLibB_01512	AKT3	384	400
HGLibA_01511	AKT2	643	833		HGLibB_01513	AKT3	161	70
HGLibA_01512	AKT2	675	675		HGLibB_01514	AKTIP	154	174
HGLibA_01513	AKT3	266	172		HGLibB_01515	AKTIP	185	301
HGLibA_01514	AKT3	781	696		HGLibB_01516	AKTIP	600	560
HGLibA_01515	AKT3	50	88		HGLibB_01517	ALAD	703	770
HGLibA_01516	AKTIP	816	677		HGLibB_01518	ALAD	431	408
HGLibA_01517	AKTIP	1005	726		HGLibB_01519	ALAD	318	279
HGLibA_01518	AKTIP	856	772		HGLibB_01520	ALAS1	932	1135
HGLibA_01519	ALAD	450	587		HGLibB_01521	ALAS1	608	516
HGLibA_01520	ALAD	657	574		HGLibB_01522	ALAS1	283	433
HGLibA_01521	ALAD	464	395		HGLibB_01523	ALAS2	124	234
HGLibA_01522	ALAS1	222	139		HGLibB_01524	ALAS2	1224	1106
HGLibA_01523	ALAS1	720	634		HGLibB_01525	ALAS2	473	612
HGLibA_01524	ALAS1	684	815		HGLibB_01526	ALB	896	579
HGLibA_01525	ALAS2	146	158		HGLibB_01527	ALB	267	200
HGLibA_01526	ALAS2	715	654		HGLibB_01528	ALB	602	534
HGLibA_01527	ALAS2	406	414		HGLibB_01529	ALCAM	395	286
HGLibA_01528	ALB	749	875		HGLibB_01530	ALCAM	973	855
HGLibA_01529	ALB	242	91		HGLibB_01531	ALCAM	214	171
HGLibA_01530	ALB	242	181		HGLibB_01532	ALDH16A1	49	158
HGLibA_01531	ALCAM	513	821		HGLibB_01533	ALDH16A1	542	419
HGLibA_01532	ALCAM	522	407		HGLibB_01534	ALDH16A1	759	953
HGLibA_01533	ALCAM	722	478		HGLibB_01535	ALDH18A1	231	218
HGLibA_01534	ALDH16A1	112	91		HGLibB_01536	ALDH18A1	300	138
HGLibA_01535	ALDH16A1	311	445		HGLibB_01537	ALDH18A1	153	102
HGLibA_01536	ALDH16A1	614	336		HGLibB_01538	ALDH1A1	539	590
HGLibA_01537	ALDH18A1	304	295		HGLibB_01539	ALDH1A1	203	179
HGLibA_01538	ALDH18A1	750	493		HGLibB_01540	ALDH1A1	1009	1123
HGLibA_01539	ALDH18A1	217	206		HGLibB_01541	ALDH1A2	687	721
HGLibA_01540	ALDH1A1	444	482		HGLibB_01542	ALDH1A2	246	344
HGLibA_01541	ALDH1A1	468	342		HGLibB_01543	ALDH1A2	538	635
HGLibA_01542	ALDH1A1	363	282		HGLibB_01544	ALDH1A3	211	211
HGLibA_01543	ALDH1A2	221	208		HGLibB_01545	ALDH1A3	192	156
HGLibA_01544	ALDH1A2	491	488		HGLibB_01546	ALDH1A3	316	691
HGLibA_01545	ALDH1A2	892	941		HGLibB_01547	ALDH1B1	203	228
HGLibA_01546	ALDH1A3	254	122		HGLibB_01548	ALDH1B1	730	725
HGLibA_01547	ALDH1A3	321	264		HGLibB_01549	ALDH1B1	719	716
HGLibA_01548	ALDH1A3	447	512		HGLibB_01550	ALDH1L1	241	359
HGLibA_01549	ALDH1B1	185	142		HGLibB_01551	ALDH1L1	206	152
HGLibA_01550	ALDH1B1	578	421		HGLibB_01552	ALDH1L1	490	587
HGLibA_01551	ALDH1B1	719	569		HGLibB_01553	ALDH1L2	293	313
HGLibA_01552	ALDH1L1	722	682		HGLibB_01554	ALDH1L2	399	232
HGLibA_01553	ALDH1L1	203	205		HGLibB_01555	ALDH1L2	353	379
HGLibA_01554	ALDH1L1	661	460		HGLibB_01556	ALDH2	577	429
HGLibA_01555	ALDH1L2	728	627		HGLibB_01557	ALDH2	568	630
HGLibA_01556	ALDH1L2	603	585		HGLibB_01558	ALDH2	230	359
HGLibA_01557	ALDH1L2	330	315		HGLibB_01559	ALDH3A1	486	776
HGLibA_01558	ALDH2	247	285		HGLibB_01560	ALDH3A1	523	571
HGLibA_01559	ALDH2	6	23		HGLibB_01561	ALDH3A1	409	474
HGLibA_01560	ALDH2	507	430		HGLibB_01562	ALDH3A2	2437	3019
HGLibA_01561	ALDH3A1	493	422		HGLibB_01563	ALDH3A2	433	371
HGLibA_01562	ALDH3A1	309	341		HGLibB_01564	ALDH3A2	245	225
HGLibA_01563	ALDH3A1	315	262		HGLibB_01565	ALDH3B1	236	298
HGLibA_01564	ALDH3A2	877	713		HGLibB_01566	ALDH3B1	429	381
HGLibA_01565	ALDH3A2	342	391		HGLibB_01567	ALDH3B1	635	930
HGLibA_01566	ALDH3A2	664	728		HGLibB_01568	ALDH3B2	109	61
HGLibA_01567	ALDH3B1	833	703		HGLibB_01569	ALDH3B2	443	380
HGLibA_01568	ALDH3B1	2	29		HGLibB_01570	ALDH3B2	123	229
HGLibA_01569	ALDH3B1	438	634		HGLibB_01571	ALDH4A1	402	484
HGLibA_01570	ALDH3B2	300	329		HGLibB_01572	ALDH4A1	478	410
HGLibA_01571	ALDH3B2	723	688		HGLibB_01573	ALDH4A1	237	277
HGLibA_01572	ALDH3B2	436	490		HGLibB_01574	ALDH5A1	750	641
HGLibA_01573	ALDH4A1	626	717		HGLibB_01575	ALDH5A1	1112	1184
HGLibA_01574	ALDH4A1	408	486		HGLibB_01576	ALDH5A1	301	285
HGLibA_01575	ALDH4A1	257	352		HGLibB_01577	ALDH6A1	557	753
HGLibA_01576	ALDH5A1	299	198		HGLibB_01578	ALDH6A1	171	134
HGLibA_01577	ALDH5A1	307	238		HGLibB_01579	ALDH6A1	739	745
HGLibA_01578	ALDH5A1	412	368		HGLibB_01580	ALDH7A1	339	612
HGLibA_01579	ALDH6A1	512	346		HGLibB_01581	ALDH7A1	1130	1093
HGLibA_01580	ALDH6A1	392	422		HGLibB_01582	ALDH7A1	452	593
HGLibA_01581	ALDH6A1	685	803		HGLibB_01583	ALDH8A1	390	422
HGLibA_01582	ALDH7A1	731	603		HGLibB_01584	ALDH8A1	128	201
HGLibA_01583	ALDH7A1	166	156		HGLibB_01585	ALDH8A1	398	483
HGLibA_01584	ALDH7A1	699	666		HGLibB_01586	ALDH9A1	386	247
HGLibA_01585	ALDH8A1	473	453		HGLibB_01587	ALDH9A1	200	120
HGLibA_01586	ALDH8A1	597	695		HGLibB_01588	ALDH9A1	630	708
HGLibA_01587	ALDH8A1	379	376		HGLibB_01589	ALDOA	927	1172
HGLibA_01588	ALDH9A1	454	401		HGLibB_01590	ALDOA	102	120
HGLibA_01589	ALDH9A1	284	194		HGLibB_01591	ALDOA	469	486
HGLibA_01590	ALDH9A1	485	389		HGLibB_01592	ALDOB	868	1018
HGLibA_01591	ALDOA	247	176		HGLibB_01593	ALDOB	136	203
HGLibA_01592	ALDOA	742	859		HGLibB_01594	ALDOB	460	627
HGLibA_01593	ALDOA	498	429		HGLibB_01595	ALDOC	373	367
HGLibA_01594	ALDOB	874	784		HGLibB_01596	ALDOC	479	422
HGLibA_01595	ALDOB	952	779		HGLibB_01597	ALDOC	1107	1181
HGLibA_01596	ALDOB	467	352		HGLibB_01598	ALG1	894	635
HGLibA_01597	ALDOC	558	803		HGLibB_01599	ALG1	483	521
HGLibA_01598	ALDOC	929	838		HGLibB_01600	ALG1	199	182
HGLibA_01599	ALDOC	403	408		HGLibB_01601	ALG10	177	141
HGLibA_01600	ALG1	394	319		HGLibB_01602	ALG10	274	343
HGLibA_01601	ALG1	486	371		HGLibB_01603	ALG10	823	872
HGLibA_01602	ALG1	320	386		HGLibB_01604	ALG10B	317	283
HGLibA_01603	ALG10	1153	1080		HGLibB_01605	ALG10B	119	106
HGLibA_01604	ALG10	451	514		HGLibB_01606	ALG10B	217	189
HGLibA_01605	ALG10	171	182		HGLibB_01607	ALG11	64	39
HGLibA_01606	ALG10B	150	205		HGLibB_01608	ALG11	382	568
HGLibA_01607	ALG10B	909	1110		HGLibB_01609	ALG11	263	560
HGLibA_01608	ALG10B	604	574		HGLibB_01610	ALG12	471	318
HGLibA_01609	ALG11	234	262		HGLibB_01611	ALG12	190	353
HGLibA_01610	ALG11	202	390		HGLibB_01612	ALG12	29	64
HGLibA_01611	ALG11	234	202		HGLibB_01613	ALG13	400	299
HGLibA_01612	ALG12	834	782		HGLibB_01614	ALG13	207	143
HGLibA_01613	ALG12	633	590		HGLibB_01615	ALG13	429	395
HGLibA_01614	ALG12	404	461		HGLibB_01616	ALG14	499	393
HGLibA_01615	ALG13	655	531		HGLibB_01617	ALG14	320	174
HGLibA_01616	ALG13	451	394		HGLibB_01618	ALG14	433	372
HGLibA_01617	ALG13	411	406		HGLibB_01619	ALG1L	219	184
HGLibA_01618	ALG14	375	398		HGLibB_01620	ALG1L	104	188
HGLibA_01619	ALG14	33	15		HGLibB_01621	ALG1L	228	273
HGLibA_01620	ALG14	348	325		HGLibB_01622	ALG2	96	183
HGLibA_01621	ALG1L	403	374		HGLibB_01623	ALG2	556	313
HGLibA_01622	ALG1L	430	430		HGLibB_01624	ALG2	237	373
HGLibA_01623	ALG1L	705	878		HGLibB_01625	ALG3	311	389
HGLibA_01624	ALG2	1102	1438		HGLibB_01626	ALG3	495	798
HGLibA_01625	ALG2	81	214		HGLibB_01627	ALG3	114	176
HGLibA_01626	ALG2	438	403		HGLibB_01628	ALG5	286	392
HGLibA_01627	ALG3	234	204		HGLibB_01629	ALG5	27	59
HGLibA_01628	ALG3	293	210		HGLibB_01630	ALG5	410	284
HGLibA_01629	ALG3	327	344		HGLibB_01631	ALG6	417	255
HGLibA_01630	ALG5	695	681		HGLibB_01632	ALG6	273	257
HGLibA_01631	ALG5	411	403		HGLibB_01633	ALG6	412	308
HGLibA_01632	ALG5	252	183		HGLibB_01634	ALG8	271	407
HGLibA_01633	ALG6	835	819		HGLibB_01635	ALG8	294	400
HGLibA_01634	ALG6	457	299		HGLibB_01636	ALG8	515	393
HGLibA_01635	ALG6	564	507		HGLibB_01637	ALG9	157	65
HGLibA_01636	ALG8	745	680		HGLibB_01638	ALG9	482	680
HGLibA_01637	ALG8	389	597		HGLibB_01639	ALG9	679	724
HGLibA_01638	ALG8	638	744		HGLibB_01640	ALK	161	311
HGLibA_01639	ALG9	893	748		HGLibB_01641	ALK	694	680
HGLibA_01640	ALG9	331	184		HGLibB_01642	ALK	758	692
HGLibA_01641	ALG9	55	117		HGLibB_01643	ALKBH1	296	307
HGLibA_01642	ALK	948	1033		HGLibB_01644	ALKBH1	331	300
HGLibA_01643	ALK	237	176		HGLibB_01645	ALKBH1	394	400
HGLibA_01644	ALK	570	422		HGLibB_01646	ALKBH2	486	886
HGLibA_01645	ALKBH1	933	917		HGLibB_01647	ALKBH2	463	709
HGLibA_01646	ALKBH1	409	375		HGLibB_01648	ALKBH2	471	442
HGLibA_01647	ALKBH1	875	778		HGLibB_01649	ALKBH3	208	180
HGLibA_01648	ALKBH2	316	135		HGLibB_01650	ALKBH3	267	304
HGLibA_01649	ALKBH2	501	437		HGLibB_01651	ALKBH3	603	599
HGLibA_01650	ALKBH2	570	384		HGLibB_01652	ALKBH4	489	498
HGLibA_01651	ALKBH3	575	526		HGLibB_01653	ALKBH4	92	118
HGLibA_01652	ALKBH3	640	677		HGLibB_01654	ALKBH4	873	773
HGLibA_01653	ALKBH3	491	371		HGLibB_01655	ALKBH5	586	1155
HGLibA_01654	ALKBH4	514	635		HGLibB_01656	ALKBH5	282	382
HGLibA_01655	ALKBH4	552	355		HGLibB_01657	ALKBH5	466	429
HGLibA_01656	ALKBH4	445	519		HGLibB_01658	ALKBH6	241	312
HGLibA_01657	ALKBH5	484	531		HGLibB_01659	ALKBH6	185	287
HGLibA_01658	ALKBH5	547	598		HGLibB_01660	ALKBH6	173	205
HGLibA_01659	ALKBH5	224	197		HGLibB_01661	ALKBH7	500	410
HGLibA_01660	ALKBH6	761	814		HGLibB_01662	ALKBH7	711	574
HGLibA_01661	ALKBH6	501	507		HGLibB_01663	ALKBH7	348	323
HGLibA_01662	ALKBH6	356	280		HGLibB_01664	ALKBH8	308	304
HGLibA_01663	ALKBH7	307	418		HGLibB_01665	ALKBH8	445	400
HGLibA_01664	ALKBH7	381	382		HGLibB_01666	ALKBH8	635	650
HGLibA_01665	ALKBH7	556	408		HGLibB_01667	ALLC	485	365
HGLibA_01666	ALKBH8	522	506		HGLibB_01668	ALLC	266	327
HGLibA_01667	ALKBH8	584	568		HGLibB_01669	ALLC	325	384
HGLibA_01668	ALKBH8	373	330		HGLibB_01670	ALMS1	257	282
HGLibA_01669	ALLC	532	582		HGLibB_01671	ALMS1	281	441
HGLibA_01670	ALLC	252	222		HGLibB_01672	ALMS1	246	353
HGLibA_01671	ALLC	138	112		HGLibB_01673	ALOX12	346	352
HGLibA_01672	ALMS1	1038	1057		HGLibB_01674	ALOX12	326	380
HGLibA_01673	ALMS1	564	752		HGLibB_01675	ALOX12	895	777
HGLibA_01674	ALMS1	224	138		HGLibB_01676	ALOX12B	268	294
HGLibA_01675	ALOX12	420	555		HGLibB_01677	ALOX12B	523	426
HGLibA_01676	ALOX12	840	654		HGLibB_01678	ALOX12B	378	494
HGLibA_01677	ALOX12	436	489		HGLibB_01679	ALOX15	974	1077
HGLibA_01678	ALOX12B	319	284		HGLibB_01680	ALOX15	252	291
HGLibA_01679	ALOX12B	285	432		HGLibB_01681	ALOX15	530	639
HGLibA_01680	ALOX12B	632	565		HGLibB_01682	ALOX15B	388	291
HGLibA_01681	ALOX15	180	129		HGLibB_01683	ALOX15B	279	231
HGLibA_01682	ALOX15	253	354		HGLibB_01684	ALOX15B	554	647
HGLibA_01683	ALOX15	654	607		HGLibB_01685	ALOX5	815	1034
HGLibA_01684	ALOX15B	489	436		HGLibB_01686	ALOX5	440	415
HGLibA_01685	ALOX15B	650	645		HGLibB_01687	ALOX5	623	425
HGLibA_01686	ALOX15B	763	735		HGLibB_01688	ALOX5AP	495	592
HGLibA_01687	ALOX5	499	463		HGLibB_01689	ALOX5AP	484	550
HGLibA_01688	ALOX5	20	60		HGLibB_01690	ALOX5AP	524	366
HGLibA_01689	ALOX5	194	231		HGLibB_01691	ALOXE3	412	624
HGLibA_01690	ALOX5AP	274	285		HGLibB_01692	ALOXE3	467	575
HGLibA_01691	ALOX5AP	265	170		HGLibB_01693	ALOXE3	1100	1041
HGLibA_01692	ALOX5AP	614	730		HGLibB_01694	ALPI	486	709
HGLibA_01693	ALOXE3	135	46		HGLibB_01695	ALPI	402	390
HGLibA_01694	ALOXE3	336	351		HGLibB_01696	ALPI	451	565
HGLibA_01695	ALOXE3	793	570		HGLibB_01697	ALPK1	134	273
HGLibA_01696	ALPI	911	782		HGLibB_01698	ALPK1	263	324
HGLibA_01697	ALPI	377	309		HGLibB_01699	ALPK1	284	163
HGLibA_01698	ALPI	949	852		HGLibB_01700	ALPK2	187	481
HGLibA_01699	ALPK1	579	381		HGLibB_01701	ALPK2	229	208
HGLibA_01700	ALPK1	319	431		HGLibB_01702	ALPK2	208	334
HGLibA_01701	ALPK1	406	540		HGLibB_01703	ALPK3	765	814
HGLibA_01702	ALPK2	461	371		HGLibB_01704	ALPK3	355	412
HGLibA_01703	ALPK2	591	500		HGLibB_01705	ALPK3	309	643
HGLibA_01704	ALPK2	437	258		HGLibB_01706	ALPL	1350	1116
HGLibA_01705	ALPK3	54	79		HGLibB_01707	ALPL	221	260
HGLibA_01706	ALPK3	405	486		HGLibB_01708	ALPL	426	343
HGLibA_01707	ALPK3	70	67		HGLibB_01709	ALPP	191	146
HGLibA_01708	ALPL	380	259		HGLibB_01710	ALPP	307	386
HGLibA_01709	ALPL	267	221		HGLibB_01711	ALPP	264	304
HGLibA_01710	ALPL	136	191		HGLibB_01712	ALPPL2	233	306
HGLibA_01711	ALPP	1542	1540		HGLibB_01713	ALPPL2	313	406
HGLibA_01712	ALPP	267	240		HGLibB_01714	ALPPL2	194	217
HGLibA_01713	ALPP	459	391		HGLibB_01715	ALS2	516	477
HGLibA_01714	ALPPL2	358	303		HGLibB_01716	ALS2	324	388
HGLibA_01715	ALPPL2	246	252		HGLibB_01717	ALS2	275	236
HGLibA_01716	ALPPL2	476	283		HGLibB_01718	ALS2CL	738	709
HGLibA_01717	ALS2	599	535		HGLibB_01719	ALS2CL	531	723
HGLibA_01718	ALS2	536	418		HGLibB_01720	ALS2CL	369	483
HGLibA_01719	ALS2	171	153		HGLibB_01721	ALS2CR11	633	745
HGLibA_01720	ALS2CL	374	371		HGLibB_01722	ALS2CR11	525	554
HGLibA_01721	ALS2CL	481	476		HGLibB_01723	ALS2CR11	233	275
HGLibA_01722	ALS2CL	1316	1098		HGLibB_01724	ALS2CR12	298	368
HGLibA_01723	ALS2CR11	608	518		HGLibB_01725	ALS2CR12	213	327
HGLibA_01724	ALS2CR11	461	432		HGLibB_01726	ALS2CR12	638	643
HGLibA_01725	ALS2CR11	486	582		HGLibB_01727	ALS2CR8	78	89
HGLibA_01726	ALS2CR12	192	199		HGLibB_01728	ALS2CR8	279	160
HGLibA_01727	ALS2CR12	429	382		HGLibB_01729	ALS2CR8	229	291
HGLibA_01728	ALS2CR12	629	588		HGLibB_01730	ALX1	505	561
HGLibA_01729	ALS2CR8	1038	1109		HGLibB_01731	ALX1	272	120
HGLibA_01730	ALS2CR8	406	481		HGLibB_01732	ALX1	237	310
HGLibA_01731	ALS2CR8	334	309		HGLibB_01733	ALX3	410	371
HGLibA_01732	ALX1	112	209		HGLibB_01734	ALX3	415	632
HGLibA_01733	ALX1	458	491		HGLibB_01735	ALX3	308	232
HGLibA_01734	ALX1	330	289		HGLibB_01736	ALX4	175	252
HGLibA_01735	ALX3	300	190		HGLibB_01737	ALX4	37	32
HGLibA_01736	ALX3	248	249		HGLibB_01738	ALX4	368	394
HGLibA_01737	ALX3	721	477		HGLibB_01739	ALYREF	191	150
HGLibA_01738	ALX4	422	331		HGLibB_01740	ALYREF	358	454
HGLibA_01739	ALX4	199	248		HGLibB_01741	ALYREF	378	538
HGLibA_01740	ALX4	168	123		HGLibB_01742	AMACR	578	644
HGLibA_01741	ALYREF	365	390		HGLibB_01743	AMACR	103	76
HGLibA_01742	ALYREF	680	641		HGLibB_01744	AMACR	404	730
HGLibA_01743	ALYREF	618	542		HGLibB_01745	AMBN	214	397
HGLibA_01744	AMACR	446	393		HGLibB_01746	AMBN	419	465
HGLibA_01745	AMACR	270	165		HGLibB_01747	AMBN	412	433
HGLibA_01746	AMACR	382	311		HGLibB_01748	AMBP	359	337
HGLibA_01747	AMBN	412	425		HGLibB_01749	AMBP	250	267
HGLibA_01748	AMBN	112	250		HGLibB_01750	AMBP	379	343
HGLibA_01749	AMBN	492	530		HGLibB_01751	AMBRA1	407	712
HGLibA_01750	AMBP	576	642		HGLibB_01752	AMBRA1	368	456
HGLibA_01751	AMBP	353	359		HGLibB_01753	AMBRA1	737	806
HGLibA_01752	AMBP	307	323		HGLibB_01754	AMD1	511	632
HGLibA_01753	AMBRA1	212	369		HGLibB_01755	AMD1	328	301
HGLibA_01754	AMBRA1	193	348		HGLibB_01756	AMD1	242	436
HGLibA_01755	AMBRA1	360	739		HGLibB_01757	AMDHD1	621	619
HGLibA_01756	AMD1	660	522		HGLibB_01758	AMDHD1	42	61
HGLibA_01757	AMD1	558	515		HGLibB_01759	AMDHD1	457	213
HGLibA_01758	AMD1	246	207		HGLibB_01760	AMDHD2	127	99
HGLibA_01759	AMDHD1	372	277		HGLibB_01761	AMDHD2	488	434
HGLibA_01760	AMDHD1	718	705		HGLibB_01762	AMDHD2	527	646
HGLibA_01761	AMDHD1	330	349		HGLibB_01763	AMELX	513	394
HGLibA_01762	AMDHD2	444	364		HGLibB_01764	AMELX	584	496
HGLibA_01763	AMDHD2	503	489		HGLibB_01765	AMELX	604	565
HGLibA_01764	AMDHD2	502	484		HGLibB_01766	AMELY	257	289
HGLibA_01765	AMELX	246	283		HGLibB_01767	AMELY	534	710
HGLibA_01766	AMELX	1141	1066		HGLibB_01769	AMER1	163	261
HGLibA_01767	AMELX	219	194		HGLibB_01770	AMER1	222	101
HGLibA_01768	AMELY	58	32		HGLibB_01771	AMER1	537	339
HGLibA_01769	AMELY	405	266		HGLibB_01772	AMER2	669	995
HGLibA_01770	AMELY	683	665		HGLibB_01773	AMER2	123	30
HGLibA_01771	AMER1	685	677		HGLibB_01774	AMER2	154	192
HGLibA_01772	AMER1	306	348		HGLibB_01775	AMER3	394	733
HGLibA_01773	AMER1	995	899		HGLibB_01776	AMER3	182	89
HGLibA_01774	AMER2	545	317		HGLibB_01777	AMER3	438	443
HGLibA_01775	AMER2	237	328		HGLibB_01778	AMFR	241	273
HGLibA_01776	AMER2	514	403		HGLibB_01779	AMFR	126	88
HGLibA_01777	AMER3	79	87		HGLibB_01780	AMFR	163	170
HGLibA_01778	AMER3	317	187		HGLibB_01781	AMH	357	421
HGLibA_01779	AMER3	41	95		HGLibB_01782	AMH	987	1024
HGLibA_01780	AMFR	314	221		HGLibB_01783	AMH	849	686
HGLibA_01781	AMFR	38	79		HGLibB_01784	AMHR2	522	524
HGLibA_01782	AMFR	184	221		HGLibB_01785	AMHR2	391	245
HGLibA_01783	AMH	493	319		HGLibB_01786	AMHR2	97	151
HGLibA_01784	AMH	128	175		HGLibB_01787	AMICA1	393	395
HGLibA_01785	AMH	544	405		HGLibB_01788	AMICA1	630	890
HGLibA_01786	AMHR2	227	220		HGLibB_01789	AMICA1	578	640
HGLibA_01787	AMHR2	1296	1384		HGLibB_01790	AMIGO1	390	488
HGLibA_01788	AMHR2	506	417		HGLibB_01791	AMIGO1	73	101
HGLibA_01789	AMICA1	833	804		HGLibB_01792	AMIGO1	395	311
HGLibA_01790	AMICA1	191	111		HGLibB_01793	AMIGO2	219	300
HGLibA_01791	AMICA1	275	291		HGLibB_01794	AMIGO2	286	314
HGLibA_01792	AMIGO1	445	445		HGLibB_01795	AMIGO2	52	147
HGLibA_01793	AMIGO1	340	382		HGLibB_01796	AMIGO3	249	439
HGLibA_01794	AMIGO1	72	90		HGLibB_01797	AMIGO3	333	132
HGLibA_01795	AMIGO2	419	591		HGLibB_01798	AMIGO3	289	385
HGLibA_01796	AMIGO2	269	385		HGLibB_01799	AMMECR1	289	471
HGLibA_01797	AMIGO2	174	166		HGLibB_01800	AMMECR1	440	660
HGLibA_01798	AMIGO3	337	444		HGLibB_01801	AMMECR1	579	698
HGLibA_01799	AMIGO3	469	467		HGLibB_01802	AMMECR1L	125	92
HGLibA_01800	AMIGO3	622	620		HGLibB_01803	AMMECR1L	427	483
HGLibA_01801	AMMECR1	945	894		HGLibB_01804	AMMECR1L	349	305
HGLibA_01802	AMMECR1	97	114		HGLibB_01805	AMN	354	466
HGLibA_01803	AMMECR1	549	586		HGLibB_01806	AMN	452	389
HGLibA_01804	AMMECR1L	691	641		HGLibB_01807	AMN	199	270
HGLibA_01805	AMMECR1L	173	186		HGLibB_01808	AMN1	457	402
HGLibA_01806	AMMECR1L	113	46		HGLibB_01809	AMN1	397	372
HGLibA_01807	AMN	264	214		HGLibB_01810	AMN1	237	227
HGLibA_01808	AMN	699	640		HGLibB_01811	AMOT	541	559
HGLibA_01809	AMN	356	390		HGLibB_01812	AMOT	571	528
HGLibA_01810	AMN1	315	307		HGLibB_01813	AMOT	697	445
HGLibA_01811	AMN1	432	455		HGLibB_01814	AMOTL1	273	206
HGLibA_01812	AMN1	491	495		HGLibB_01815	AMOTL1	507	824
HGLibA_01813	AMOT	442	300		HGLibB_01816	AMOTL1	264	417
HGLibA_01814	AMOT	1155	1052		HGLibB_01817	AMOTL2	355	649
HGLibA_01815	AMOT	161	358		HGLibB_01818	AMOTL2	735	706
HGLibA_01816	AMOTL1	419	376		HGLibB_01819	AMOTL2	328	312
HGLibA_01817	AMOTL1	425	356		HGLibB_01820	AMPD1	331	383
HGLibA_01818	AMOTL1	593	823		HGLibB_01821	AMPD1	790	648
HGLibA_01819	AMOTL2	975	904		HGLibB_01822	AMPD1	410	237
HGLibA_01820	AMOTL2	61	81		HGLibB_01823	AMPD2	297	207
HGLibA_01821	AMOTL2	124	98		HGLibB_01824	AMPD2	132	61
HGLibA_01822	AMPD1	731	524		HGLibB_01825	AMPD2	390	517
HGLibA_01823	AMPD1	459	364		HGLibB_01826	AMPD3	690	726
HGLibA_01824	AMPD1	649	887		HGLibB_01827	AMPD3	465	535
HGLibA_01825	AMPD2	622	510		HGLibB_01828	AMPD3	622	1097
HGLibA_01826	AMPD2	398	366		HGLibB_01829	AMPH	888	995
HGLibA_01827	AMPD2	511	466		HGLibB_01830	AMPH	405	314
HGLibA_01828	AMPD3	459	389		HGLibB_01831	AMPH	409	465
HGLibA_01829	AMPD3	122	106		HGLibB_01832	AMT	139	134
HGLibA_01830	AMPD3	672	572		HGLibB_01833	AMT	523	539
HGLibA_01831	AMPH	366	385		HGLibB_01834	AMT	618	606
HGLibA_01832	AMPH	558	596		HGLibB_01835	AMTN	381	407
HGLibA_01833	AMPH	227	182		HGLibB_01836	AMTN	711	897
HGLibA_01834	AMT	528	418		HGLibB_01837	AMTN	331	308
HGLibA_01835	AMT	146	113		HGLibB_01838	AMY1A	948	1243
HGLibA_01836	AMT	361	381		HGLibB_01839	AMY1A	489	642
HGLibA_01837	AMTN	254	261		HGLibB_01840	AMY1A	1237	1254
HGLibA_01838	AMTN	530	485		HGLibB_01841	AMY1B	701	878
HGLibA_01839	AMTN	696	683		HGLibB_01844	AMY1C	2529	2626
HGLibA_01840	AMY1A	418	385		HGLibB_01848	AMY2A	234	260
HGLibA_01841	AMY1A	1280	1350		HGLibB_01849	AMY2A	317	302
HGLibA_01842	AMY1A	377	324		HGLibB_01850	AMY2B	169	137
HGLibA_01845	AMY1B	98	112		HGLibB_01853	AMZ1	318	336
HGLibA_01846	AMY1C	779	576		HGLibB_01854	AMZ1	600	547
HGLibA_01847	AMY1C	456	337		HGLibB_01855	AMZ1	199	337
HGLibA_01849	AMY2A	266	454		HGLibB_01856	AMZ2	257	237
HGLibA_01851	AMY2A	992	1029		HGLibB_01857	AMZ2	441	443
HGLibA_01852	AMY2B	200	154		HGLibB_01858	AMZ2	175	159
HGLibA_01853	AMY2B	585	555		HGLibB_01859	ANAPC1	898	768
HGLibA_01854	AMY2B	788	744		HGLibB_01860	ANAPC1	397	391
HGLibA_01855	AMZ1	756	707		HGLibB_01861	ANAPC1	228	264
HGLibA_01856	AMZ1	473	564		HGLibB_01862	ANAPC10	393	457
HGLibA_01857	AMZ1	470	420		HGLibB_01863	ANAPC10	536	329
HGLibA_01858	AMZ2	69	75		HGLibB_01864	ANAPC10	488	525
HGLibA_01859	AMZ2	420	350		HGLibB_01865	ANAPC11	291	383
HGLibA_01860	AMZ2	564	551		HGLibB_01866	ANAPC11	139	168
HGLibA_01861	ANAPC1	714	591		HGLibB_01867	ANAPC11	1407	1405
HGLibA_01862	ANAPC1	320	327		HGLibB_01868	ANAPC13	332	344
HGLibA_01863	ANAPC1	352	261		HGLibB_01869	ANAPC13	459	543
HGLibA_01864	ANAPC10	419	397		HGLibB_01870	ANAPC13	220	399
HGLibA_01865	ANAPC10	462	503		HGLibB_01871	ANAPC15	729	798
HGLibA_01866	ANAPC10	728	645		HGLibB_01872	ANAPC15	13	70
HGLibA_01867	ANAPC11	578	513		HGLibB_01873	ANAPC15	414	398
HGLibA_01868	ANAPC11	19	49		HGLibB_01874	ANAPC16	404	160
HGLibA_01869	ANAPC11	649	531		HGLibB_01875	ANAPC16	758	720
HGLibA_01870	ANAPC13	987	919		HGLibB_01876	ANAPC16	162	180
HGLibA_01871	ANAPC13	471	374		HGLibB_01877	ANAPC2	704	422
HGLibA_01872	ANAPC13	389	435		HGLibB_01878	ANAPC2	212	94
HGLibA_01873	ANAPC15	1056	1036		HGLibB_01879	ANAPC2	333	243
HGLibA_01874	ANAPC15	336	375		HGLibB_01880	ANAPC4	354	328
HGLibA_01875	ANAPC15	438	437		HGLibB_01881	ANAPC4	391	279
HGLibA_01876	ANAPC16	264	182		HGLibB_01882	ANAPC4	1308	1293
HGLibA_01877	ANAPC16	265	409		HGLibB_01883	ANAPC5	196	164
HGLibA_01878	ANAPC16	101	171		HGLibB_01884	ANAPC5	809	1023
HGLibA_01879	ANAPC2	714	639		HGLibB_01885	ANAPC5	485	614
HGLibA_01880	ANAPC2	54	51		HGLibB_01886	ANAPC7	297	174
HGLibA_01881	ANAPC2	523	524		HGLibB_01887	ANAPC7	663	559
HGLibA_01882	ANAPC4	269	176		HGLibB_01888	ANAPC7	462	274
HGLibA_01883	ANAPC4	209	212		HGLibB_01889	ANG	614	757
HGLibA_01884	ANAPC4	678	757		HGLibB_01890	ANG	235	300
HGLibA_01885	ANAPC5	11	23		HGLibB_01891	ANG	85	143
HGLibA_01886	ANAPC5	861	940		HGLibB_01892	ANGEL1	204	279
HGLibA_01887	ANAPC5	717	602		HGLibB_01893	ANGEL1	273	402
HGLibA_01888	ANAPC7	200	220		HGLibB_01894	ANGEL1	365	344
HGLibA_01889	ANAPC7	802	637		HGLibB_01895	ANGEL2	830	1038
HGLibA_01890	ANAPC7	535	492		HGLibB_01896	ANGEL2	308	368
HGLibA_01891	ANG	390	295		HGLibB_01897	ANGEL2	859	976
HGLibA_01892	ANG	460	442		HGLibB_01898	ANGPT1	730	823
HGLibA_01893	ANG	518	477		HGLibB_01899	ANGPT1	362	350
HGLibA_01894	ANGEL1	571	453		HGLibB_01900	ANGPT1	271	568
HGLibA_01895	ANGEL1	239	184		HGLibB_01901	ANGPT2	357	343
HGLibA_01896	ANGEL1	492	477		HGLibB_01902	ANGPT2	347	424
HGLibA_01897	ANGEL2	216	109		HGLibB_01903	ANGPT2	285	263
HGLibA_01898	ANGEL2	319	227		HGLibB_01904	ANGPT4	343	287
HGLibA_01899	ANGEL2	406	396		HGLibB_01905	ANGPT4	724	865
HGLibA_01900	ANGPT1	87	94		HGLibB_01906	ANGPT4	610	493
HGLibA_01901	ANGPT1	385	479		HGLibB_01907	ANGPTL1	291	285
HGLibA_01902	ANGPT1	284	261		HGLibB_01908	ANGPTL1	266	549
HGLibA_01903	ANGPT2	282	248		HGLibB_01909	ANGPTL1	281	449
HGLibA_01904	ANGPT2	206	184		HGLibB_01910	ANGPTL2	219	177
HGLibA_01905	ANGPT2	682	651		HGLibB_01911	ANGPTL2	89	132
HGLibA_01906	ANGPT4	299	362		HGLibB_01912	ANGPTL2	237	205
HGLibA_01907	ANGPT4	447	414		HGLibB_01913	ANGPTL3	939	1167
HGLibA_01908	ANGPT4	171	165		HGLibB_01914	ANGPTL3	936	426
HGLibA_01909	ANGPTL1	1531	1376		HGLibB_01915	ANGPTL3	1010	1153
HGLibA_01910	ANGPTL1	193	179		HGLibB_01916	ANGPTL4	193	209
HGLibA_01911	ANGPTL1	257	378		HGLibB_01917	ANGPTL4	1000	1349
HGLibA_01912	ANGPTL2	547	570		HGLibB_01918	ANGPTL4	358	167
HGLibA_01913	ANGPTL2	973	607		HGLibB_01919	ANGPTL5	178	200
HGLibA_01914	ANGPTL2	267	193		HGLibB_01920	ANGPTL5	597	519
HGLibA_01915	ANGPTL3	83	101		HGLibB_01921	ANGPTL5	302	384
HGLibA_01916	ANGPTL3	780	678		HGLibB_01922	ANGPTL6	802	793
HGLibA_01917	ANGPTL3	169	216		HGLibB_01923	ANGPTL6	249	124
HGLibA_01918	ANGPTL4	522	457		HGLibB_01924	ANGPTL6	6	16
HGLibA_01919	ANGPTL4	345	343		HGLibB_01925	ANGPTL7	183	265
HGLibA_01920	ANGPTL4	707	573		HGLibB_01926	ANGPTL7	239	291
HGLibA_01921	ANGPTL5	750	677		HGLibB_01927	ANGPTL7	16	74
HGLibA_01922	ANGPTL5	349	306		HGLibB_01928	ANHX	599	572
HGLibA_01923	ANGPTL5	372	300		HGLibB_01929	ANHX	217	328
HGLibA_01924	ANGPTL6	603	758		HGLibB_01930	ANHX	277	213
HGLibA_01925	ANGPTL6	596	437		HGLibB_01931	ANK1	492	440
HGLibA_01926	ANGPTL6	462	262		HGLibB_01932	ANK1	343	194
HGLibA_01927	ANGPTL7	137	180		HGLibB_01933	ANK1	258	437
HGLibA_01928	ANGPTL7	429	344		HGLibB_01934	ANK2	562	518
HGLibA_01929	ANGPTL7	456	430		HGLibB_01935	ANK2	488	474
HGLibA_01930	ANHX	848	786		HGLibB_01936	ANK2	1616	1202
HGLibA_01931	ANHX	460	513		HGLibB_01937	ANK3	128	142
HGLibA_01932	ANHX	497	423		HGLibB_01938	ANK3	170	229
HGLibA_01933	ANK1	466	466		HGLibB_01939	ANK3	143	140
HGLibA_01934	ANK1	199	129		HGLibB_01940	ANKAR	311	421
HGLibA_01935	ANK1	532	471		HGLibB_01941	ANKAR	861	1075
HGLibA_01936	ANK2	816	645		HGLibB_01942	ANKAR	452	763
HGLibA_01937	ANK2	897	610		HGLibB_01943	ANKDD1A	288	157
HGLibA_01938	ANK2	496	529		HGLibB_01944	ANKDD1A	122	183
HGLibA_01939	ANK3	1158	972		HGLibB_01945	ANKDD1A	444	612
HGLibA_01940	ANK3	1283	1049		HGLibB_01946	ANKDD1B	801	955
HGLibA_01941	ANK3	522	614		HGLibB_01947	ANKDD1B	366	356
HGLibA_01942	ANKAR	264	214		HGLibB_01948	ANKDD1B	572	539
HGLibA_01943	ANKAR	325	212		HGLibB_01949	ANKEF1	256	383
HGLibA_01944	ANKAR	1482	1325		HGLibB_01950	ANKEF1	681	661
HGLibA_01945	ANKDD1A	328	403		HGLibB_01951	ANKEF1	395	473
HGLibA_01946	ANKDD1A	466	451		HGLibB_01952	ANKFN1	257	241
HGLibA_01947	ANKDD1A	177	230		HGLibB_01953	ANKFN1	521	347
HGLibA_01948	ANKDD1B	574	475		HGLibB_01954	ANKFN1	428	370
HGLibA_01949	ANKDD1B	1462	1373		HGLibB_01955	ANKFY1	421	344
HGLibA_01950	ANKDD1B	256	212		HGLibB_01956	ANKFY1	1232	1468
HGLibA_01951	ANKEF1	245	408		HGLibB_01957	ANKFY1	537	859
HGLibA_01952	ANKEF1	659	623		HGLibB_01958	ANKH	361	337
HGLibA_01953	ANKEF1	469	283		HGLibB_01959	ANKH	371	499
HGLibA_01954	ANKFN1	327	263		HGLibB_01960	ANKH	369	273
HGLibA_01955	ANKFN1	338	198		HGLibB_01961	ANKHD1	827	913
HGLibA_01956	ANKFN1	851	878		HGLibB_01962	ANKHD1	317	367
HGLibA_01957	ANKFY1	443	602		HGLibB_01963	ANKHD1	462	581
HGLibA_01958	ANKFY1	390	308		HGLibB_01965	ANKHD1-EIF4EBP3	487	525
HGLibA_01959	ANKFY1	236	282		HGLibB_01966	ANKHD1-EIF4EBP3	179	156
HGLibA_01960	ANKH	721	664		HGLibB_01967	ANKIB1	384	454
HGLibA_01961	ANKH	533	510		HGLibB_01968	ANKIB1	1482	1626
HGLibA_01962	ANKH	705	538		HGLibB_01969	ANKIB1	316	261
HGLibA_01963	ANKHD1	474	544		HGLibB_01970	ANKK1	325	450
HGLibA_01964	ANKHD1	487	562		HGLibB_01971	ANKK1	310	580
HGLibA_01965	ANKHD1	290	112		HGLibB_01972	ANKK1	536	679
HGLibA_01966	ANKHD1-EIF4EBP3	315	285		HGLibB_01973	ANKLE2	432	540
HGLibA_01968	ANKHD1-EIF4EBP3	723	634		HGLibB_01974	ANKLE2	109	125
HGLibA_01969	ANKIB1	232	213		HGLibB_01975	ANKLE2	132	101
HGLibA_01970	ANKIB1	524	453		HGLibB_01976	ANKMY1	519	446
HGLibA_01971	ANKIB1	783	739		HGLibB_01977	ANKMY1	614	734
HGLibA_01972	ANKK1	393	442		HGLibB_01978	ANKMY1	326	381
HGLibA_01973	ANKK1	168	187		HGLibB_01979	ANKMY2	864	1272
HGLibA_01974	ANKK1	1285	1161		HGLibB_01980	ANKMY2	599	390
HGLibA_01975	ANKLE2	1094	938		HGLibB_01981	ANKMY2	418	400
HGLibA_01976	ANKLE2	72	88		HGLibB_01982	ANKRA2	333	410
HGLibA_01977	ANKLE2	577	503		HGLibB_01983	ANKRA2	357	393
HGLibA_01978	ANKMY1	242	179		HGLibB_01984	ANKRA2	290	310
HGLibA_01979	ANKMY1	452	385		HGLibB_01985	ANKRD1	10	19
HGLibA_01980	ANKMY1	617	651		HGLibB_01986	ANKRD1	320	449
HGLibA_01981	ANKMY2	166	236		HGLibB_01987	ANKRD1	541	541
HGLibA_01982	ANKMY2	526	548		HGLibB_01988	ANKRD10	514	529
HGLibA_01983	ANKMY2	501	334		HGLibB_01989	ANKRD10	252	319
HGLibA_01984	ANKRA2	828	639		HGLibB_01990	ANKRD10	187	188
HGLibA_01985	ANKRA2	319	291		HGLibB_01991	ANKRD11	275	260
HGLibA_01986	ANKRA2	1403	1105		HGLibB_01992	ANKRD11	238	242
HGLibA_01987	ANKRD1	382	501		HGLibB_01993	ANKRD11	212	221
HGLibA_01988	ANKRD1	714	764		HGLibB_01994	ANKRD12	56	153
HGLibA_01989	ANKRD1	393	427		HGLibB_01995	ANKRD12	454	343
HGLibA_01990	ANKRD10	52	76		HGLibB_01996	ANKRD12	374	503
HGLibA_01991	ANKRD10	756	813		HGLibB_01997	ANKRD13A	175	171
HGLibA_01992	ANKRD10	1002	818		HGLibB_01998	ANKRD13A	932	1097
HGLibA_01993	ANKRD11	208	267		HGLibB_01999	ANKRD13A	71	80
HGLibA_01994	ANKRD11	362	478		HGLibB_02000	ANKRD13B	344	364
HGLibA_01995	ANKRD11	53	41		HGLibB_02001	ANKRD13B	229	291
HGLibA_01996	ANKRD12	155	175		HGLibB_02002	ANKRD13B	62	177
HGLibA_01997	ANKRD12	176	97		HGLibB_02003	ANKRD13C	548	400
HGLibA_01998	ANKRD12	892	713		HGLibB_02004	ANKRD13C	310	480
HGLibA_01999	ANKRD13A	335	384		HGLibB_02005	ANKRD13C	1178	1466
HGLibA_02000	ANKRD13A	645	655		HGLibB_02006	ANKRD13D	416	382
HGLibA_02001	ANKRD13A	564	503		HGLibB_02007	ANKRD13D	829	647
HGLibA_02002	ANKRD13B	138	281		HGLibB_02008	ANKRD13D	572	596
HGLibA_02003	ANKRD13B	189	189		HGLibB_02009	ANKRD16	423	507
HGLibA_02004	ANKRD13B	427	246		HGLibB_02010	ANKRD16	170	246
HGLibA_02005	ANKRD13C	463	517		HGLibB_02011	ANKRD16	713	784
HGLibA_02006	ANKRD13C	985	1062		HGLibB_02012	ANKRD17	480	396
HGLibA_02007	ANKRD13C	236	188		HGLibB_02013	ANKRD17	660	608
HGLibA_02008	ANKRD13D	30	54		HGLibB_02014	ANKRD17	713	462
HGLibA_02009	ANKRD13D	263	238		HGLibB_02015	ANKRD18A	1239	1470
HGLibA_02010	ANKRD13D	556	452		HGLibB_02016	ANKRD18A	462	394
HGLibA_02011	ANKRD16	948	946		HGLibB_02017	ANKRD18A	112	312
HGLibA_02012	ANKRD16	590	533		HGLibB_02018	ANKRD18B	367	167
HGLibA_02013	ANKRD16	457	302		HGLibB_02019	ANKRD18B	256	187
HGLibA_02014	ANKRD17	209	97		HGLibB_02020	ANKRD18B	604	724
HGLibA_02015	ANKRD17	762	464		HGLibB_02021	ANKRD2	386	385
HGLibA_02016	ANKRD17	276	252		HGLibB_02022	ANKRD2	643	599
[truncated: 61,952 more rows]

## Sheet: GeCKO normalized read counts
Supplementary Table 2: A summary of the CRISPR screening, related to Fig. 1 and Supplementary Fig. 1.
sgRNA	Gene	GFPHighLibraryA	GFPLowLibraryA		sgRNA	Gene	GFPHighLibraryB	GFPLowLibraryB
HGLibA_00001	A1BG	689.808	617.457		HGLibB_00001	A1BG	543.51	546.147
HGLibA_00002	A1BG	441.787	405.757		HGLibB_00002	A1BG	846.146	673.158
HGLibA_00003	A1BG	605.52	546.89		HGLibB_00003	A1BG	646.447	417.182
HGLibA_00004	A1CF	77.5065	283.304		HGLibB_00004	A1CF	461.16	281.378
HGLibA_00005	A1CF	435.974	509.531		HGLibB_00005	A1CF	332.488	265.746
HGLibA_00006	A1CF	561.922	564.532		HGLibB_00006	A1CF	1080.84	821.664
HGLibA_00007	A2M	486.354	563.494		HGLibB_00007	A2M	775.119	782.583
HGLibA_00008	A2M	265.46	352.832		HGLibB_00008	A2M	619.684	581.32
HGLibA_00009	A2M	398.19	535.475		HGLibB_00009	A2M	405.574	527.584
HGLibA_00010	A2ML1	583.237	574.909		HGLibB_00010	A2ML1	270.726	179.769
HGLibA_00011	A2ML1	765.377	1001.42		HGLibB_00011	A2ML1	626.889	521.722
HGLibA_00012	A2ML1	633.616	480.475		HGLibB_00012	A2ML1	439.543	412.297
HGLibA_00013	A3GALT2	207.33	206.511		HGLibB_00013	A3GALT2	648.506	749.365
HGLibA_00014	A3GALT2	299.369	363.21		HGLibB_00014	A3GALT2	155.436	275.516
HGLibA_00015	A3GALT2	243.177	252.171		HGLibB_00015	A3GALT2	256.314	163.16
HGLibA_00016	A4GALT	816.725	745.099		HGLibB_00016	A4GALT	128.672	196.379
HGLibA_00017	A4GALT	818.663	675.57		HGLibB_00017	A4GALT	75.1444	63.5055
HGLibA_00018	A4GALT	1033.74	1175.76		HGLibB_00018	A4GALT	248.079	287.24
HGLibA_00019	A4GNT	497.98	713.967		HGLibB_00019	A4GNT	197.64	107.471
HGLibA_00020	A4GNT	158.888	184.718		HGLibB_00020	A4GNT	219.257	330.229
HGLibA_00021	A4GNT	430.161	505.38		HGLibB_00021	A4GNT	330.429	413.274
HGLibA_00022	AAAS	316.808	284.341		HGLibB_00022	AAAS	223.374	301.895
HGLibA_00023	AAAS	192.798	266.7		HGLibB_00023	AAAS	706.151	774.767
HGLibA_00024	AAAS	111.416	272.926		HGLibB_00024	AAAS	276.902	293.102
HGLibA_00025	AACS	349.748	320.662		HGLibB_00025	AACS	317.047	297.01
HGLibA_00026	AACS	369.125	376.7		HGLibB_00026	AACS	530.128	403.504
HGLibA_00027	AACS	373.969	449.342		HGLibB_00027	AACS	230.58	173.907
HGLibA_00028	AADAC	596.8	592.551		HGLibB_00028	AADAC	407.632	263.792
HGLibA_00029	AADAC	261.585	207.548		HGLibB_00029	AADAC	299.548	360.516
HGLibA_00030	AADAC	270.304	288.492		HGLibB_00030	AADAC	65.88	105.517
HGLibA_00031	AADACL2	312.933	291.606		HGLibB_00031	AADACL2	689.681	827.526
HGLibA_00032	AADACL2	611.333	766.891		HGLibB_00032	AADACL2	580.567	766.951
HGLibA_00033	AADACL2	363.312	497.078		HGLibB_00033	AADACL2	677.329	619.423
HGLibA_00034	AADACL3	441.787	325.851		HGLibB_00034	AADACL3	71.0269	80.1146
HGLibA_00035	AADACL3	223.8	354.908		HGLibB_00035	AADACL3	801.883	708.331
HGLibA_00036	AADACL3	238.333	239.718		HGLibB_00036	AADACL3	227.492	192.471
HGLibA_00037	AADACL4	143.387	178.492		HGLibB_00037	AADACL4	334.547	233.505
HGLibA_00038	AADACL4	290.65	232.454		HGLibB_00038	AADACL4	835.852	426.952
HGLibA_00039	AADACL4	472.79	457.644		HGLibB_00039	AADACL4	256.314	232.528
HGLibA_00040	AADAT	1146.13	1147.74		HGLibB_00040	AADAT	308.812	343.907
HGLibA_00041	AADAT	309.057	328.964		HGLibB_00041	AADAT	1270.25	1037.58
HGLibA_00042	AADAT	217.987	203.397		HGLibB_00042	AADAT	539.392	706.377
HGLibA_00043	AAED1	320.683	434.814		HGLibB_00043	AAED1	198.669	241.321
HGLibA_00044	AAED1	506.699	394.342		HGLibB_00044	AAED1	219.257	199.31
HGLibA_00045	AAED1	68.7871	74.7174		HGLibB_00045	AAED1	156.465	210.057
HGLibA_00046	AAGAB	1178.1	986.893		HGLibB_00046	AAGAB	229.551	296.033
HGLibA_00047	AAGAB	1235.26	1192.37		HGLibB_00047	AAGAB	334.547	225.689
HGLibA_00048	AAGAB	294.525	251.134		HGLibB_00048	AAGAB	199.699	210.057
HGLibA_00049	AAK1	407.878	485.663		HGLibB_00049	AAK1	27.7931	25.4022
HGLibA_00050	AAK1	340.06	234.53		HGLibB_00050	AAK1	128.672	92.8157
HGLibA_00051	AAK1	803.162	820.854		HGLibB_00051	AAK1	198.669	57.6435
HGLibA_00052	AAMDC	48.4416	30.0945		HGLibB_00052	AAMDC	516.746	612.584
HGLibA_00053	AAMDC	391.408	480.475		HGLibB_00053	AAMDC	521.893	799.192
HGLibA_00054	AAMDC	310.995	324.813		HGLibB_00054	AAMDC	608.361	652.641
HGLibA_00055	AAMP	105.603	177.454		HGLibB_00055	AAMP	578.509	411.32
HGLibA_00056	AAMP	182.14	208.586		HGLibB_00056	AAMP	285.137	297.987
HGLibA_00057	AAMP	959.144	995.195		HGLibB_00057	AAMP	1060.26	919.364
HGLibA_00058	AANAT	242.208	415.097		HGLibB_00058	AANAT	496.159	552.009
HGLibA_00059	AANAT	606.489	826.043		HGLibB_00059	AANAT	142.054	212.011
HGLibA_00060	AANAT	109.478	197.171		HGLibB_00060	AANAT	198.669	104.54
HGLibA_00061	AAR2	459.226	339.342		HGLibB_00061	AAR2	316.018	246.206
HGLibA_00062	AAR2	1198.44	1033.59		HGLibB_00062	AAR2	122.496	351.723
HGLibA_00063	AAR2	187.953	238.681		HGLibB_00063	AAR2	775.119	524.653
HGLibA_00064	AARD	238.333	244.907		HGLibB_00064	AARD	285.137	251.091
HGLibA_00065	AARD	377.844	433.776		HGLibB_00065	AARD	170.876	91.8387
HGLibA_00066	AARD	424.348	293.681		HGLibB_00066	AARD	609.39	608.676
HGLibA_00067	AARS	202.486	449.342		HGLibB_00067	AARS	231.609	341.953
HGLibA_00068	AARS	20.3455	122.454		HGLibB_00068	AARS	741.15	623.331
HGLibA_00069	AARS	589.05	443.116		HGLibB_00069	AARS	145.142	147.528
HGLibA_00070	AARS2	967.863	851.986		HGLibB_00070	AARS2	407.632	409.366
HGLibA_00071	AARS2	105.603	144.246		HGLibB_00071	AARS2	301.607	454.309
HGLibA_00072	AARS2	434.037	473.21		HGLibB_00072	AARS2	640.271	545.17
HGLibA_00073	AARSD1	362.343	456.607		HGLibB_00073	AARSD1	667.035	530.515
HGLibA_00074	AARSD1	518.325	504.343		HGLibB_00074	AARSD1	487.924	479.711
HGLibA_00075	AARSD1	547.39	634.06		HGLibB_00075	AARSD1	726.739	712.239
HGLibA_00076	AASDH	857.416	831.231		HGLibB_00076	AASDH	342.782	254.999
HGLibA_00077	AASDH	936.86	1083.4		HGLibB_00077	AASDH	47.3512	99.6548
HGLibA_00078	AASDH	156.951	246.983		HGLibB_00078	AASDH	880.116	716.147
HGLibA_00079	AASDHPPT	742.125	586.324		HGLibB_00079	AASDHPPT	291.313	295.056
HGLibA_00080	AASDHPPT	651.055	711.891		HGLibB_00080	AASDHPPT	225.433	172.93
HGLibA_00081	AASDHPPT	989.177	739.91		HGLibB_00081	AASDHPPT	432.337	457.24
HGLibA_00082	AASS	67.8182	84.0571		HGLibB_00082	AASS	229.551	169.999
HGLibA_00083	AASS	505.73	350.757		HGLibB_00083	AASS	244.991	348.792
HGLibA_00084	AASS	236.395	145.284		HGLibB_00084	AASS	355.134	287.24
HGLibA_00085	AATF	284.837	232.454		HGLibB_00085	AATF	804.971	870.514
HGLibA_00086	AATF	608.426	431.701		HGLibB_00086	AATF	449.837	412.297
HGLibA_00087	AATF	217.987	242.832		HGLibB_00087	AATF	108.084	78.1606
HGLibA_00088	AATK	111.416	91.3213		HGLibB_00088	AATK	603.214	677.066
HGLibA_00089	AATK	146.294	108.963		HGLibB_00089	AATK	239.844	175.861
HGLibA_00090	AATK	754.72	854.062		HGLibB_00090	AATK	496.159	597.929
HGLibA_00091	ABAT	327.465	345.568		HGLibB_00091	ABAT	570.274	549.078
HGLibA_00092	ABAT	516.387	435.852		HGLibB_00092	ABAT	270.726	297.01
HGLibA_00093	ABAT	550.296	612.268		HGLibB_00093	ABAT	81.3206	15.6321
HGLibA_00094	ABCA1	394.315	323.776		HGLibB_00094	ABCA1	312.93	242.298
HGLibA_00095	ABCA1	459.226	508.494		HGLibB_00095	ABCA1	634.095	573.504
HGLibA_00096	ABCA1	254.803	322.738		HGLibB_00096	ABCA1	1185.84	1337.52
HGLibA_00097	ABCA10	607.458	616.419		HGLibB_00097	ABCA10	580.567	662.411
HGLibA_00098	ABCA10	899.076	681.797		HGLibB_00098	ABCA10	529.099	593.044
HGLibA_00099	ABCA10	1115.13	1018.03		HGLibB_00099	ABCA10	454.984	701.492
HGLibA_00100	ABCA12	303.244	250.096		HGLibB_00100	ABCA12	659.829	803.1
HGLibA_00101	ABCA12	598.738	479.437		HGLibB_00101	ABCA12	243.962	333.16
HGLibA_00102	ABCA12	429.193	315.474		HGLibB_00102	ABCA12	346.899	564.71
HGLibA_00103	ABCA13	474.728	540.664		HGLibB_00103	ABCA13	307.783	307.757
HGLibA_00104	ABCA13	781.847	809.439		HGLibB_00104	ABCA13	392.192	366.378
HGLibA_00105	ABCA13	239.301	156.699		HGLibB_00105	ABCA13	179.111	186.608
HGLibA_00106	ABCA2	619.084	427.55		HGLibB_00106	ABCA2	130.731	177.815
HGLibA_00107	ABCA2	224.769	249.058		HGLibB_00107	ABCA2	304.695	310.688
HGLibA_00108	ABCA2	140.481	122.454		HGLibB_00108	ABCA2	603.214	400.573
HGLibA_00109	ABCA3	756.658	543.777		HGLibB_00109	ABCA3	198.669	359.539
HGLibA_00110	ABCA3	287.743	253.209		HGLibB_00110	ABCA3	925.408	903.732
HGLibA_00111	ABCA3	237.364	220.001		HGLibB_00111	ABCA3	60.7331	127.011
HGLibA_00112	ABCA4	575.486	623.683		HGLibB_00112	ABCA4	213.081	141.666
HGLibA_00113	ABCA4	415.629	416.135		HGLibB_00113	ABCA4	348.958	288.217
HGLibA_00114	ABCA4	479.572	667.268		HGLibB_00114	ABCA4	161.612	301.895
HGLibA_00115	ABCA5	488.291	576.985		HGLibB_00115	ABCA5	637.183	703.446
HGLibA_00116	ABCA5	381.72	401.606		HGLibB_00116	ABCA5	217.198	157.298
HGLibA_00117	ABCA5	561.922	570.758		HGLibB_00117	ABCA5	870.851	837.296
HGLibA_00118	ABCA6	791.536	846.798		HGLibB_00118	ABCA6	419.985	450.401
HGLibA_00119	ABCA6	488.291	489.814		HGLibB_00119	ABCA6	373.663	188.562
HGLibA_00120	ABCA6	307.12	351.795		HGLibB_00120	ABCA6	492.041	480.688
HGLibA_00121	ABCA7	281.93	185.756		HGLibB_00121	ABCA7	177.052	126.034
HGLibA_00122	ABCA7	442.756	416.135		HGLibB_00122	ABCA7	587.773	320.459
HGLibA_00123	ABCA7	585.174	551.041		HGLibB_00123	ABCA7	632.036	364.424
HGLibA_00124	ABCA8	536.733	684.91		HGLibB_00124	ABCA8	386.016	532.469
HGLibA_00125	ABCA8	335.216	380.851		HGLibB_00125	ABCA8	958.348	872.468
HGLibA_00126	ABCA8	613.271	642.362		HGLibB_00126	ABCA8	596.008	538.331
HGLibA_00127	ABCA9	1127.72	1194.44		HGLibB_00127	ABCA9	137.936	154.367
HGLibA_00128	ABCA9	228.644	285.379		HGLibB_00128	ABCA9	425.132	462.125
HGLibA_00129	ABCA9	51.3481	65.3778		HGLibB_00129	ABCA9	569.244	570.573
HGLibA_00130	ABCB1	188.922	142.171		HGLibB_00130	ABCB1	179.111	277.47
HGLibA_00131	ABCB1	873.886	872.741		HGLibB_00131	ABCB1	324.253	471.895
HGLibA_00132	ABCB1	171.483	149.435		HGLibB_00132	ABCB1	156.465	88.9077
HGLibA_00133	ABCB10	444.694	296.794		HGLibB_00133	ABCB10	438.514	440.63
HGLibA_00134	ABCB10	474.728	441.04		HGLibB_00134	ABCB10	456.013	373.217
HGLibA_00135	ABCB10	566.767	600.853		HGLibB_00135	ABCB10	427.191	259.884
HGLibA_00136	ABCB11	183.109	230.379		HGLibB_00136	ABCB11	681.446	772.813
HGLibA_00137	ABCB11	250.927	379.814		HGLibB_00137	ABCB11	334.547	196.379
HGLibA_00138	ABCB11	218.956	328.964		HGLibB_00138	ABCB11	283.078	249.137
HGLibA_00139	ABCB4	861.292	628.872		HGLibB_00139	ABCB4	116.319	119.195
HGLibA_00140	ABCB4	396.252	380.851		HGLibB_00140	ABCB4	188.376	280.401
HGLibA_00141	ABCB4	813.819	699.438		HGLibB_00141	ABCB4	298.519	314.596
HGLibA_00142	ABCB5	320.683	358.021		HGLibB_00142	ABCB5	568.215	490.458
HGLibA_00143	ABCB5	358.468	399.531		HGLibB_00143	ABCB5	517.776	605.745
HGLibA_00144	ABCB5	835.133	822.93		HGLibB_00144	ABCB5	52.4981	72.2986
HGLibA_00145	ABCB6	791.536	1018.03		HGLibB_00145	ABCB6	617.625	568.619
HGLibA_00146	ABCB6	700.465	597.739		HGLibB_00146	ABCB6	491.012	492.412
HGLibA_00147	ABCB6	413.691	366.323		HGLibB_00147	ABCB6	800.854	721.032
HGLibA_00148	ABCB7	698.528	733.684		HGLibB_00148	ABCB7	1063.34	972.123
HGLibA_00149	ABCB7	213.143	155.661		HGLibB_00149	ABCB7	197.64	269.654
HGLibA_00150	ABCB7	683.995	400.568		HGLibB_00150	ABCB7	408.662	299.941
HGLibA_00151	ABCB8	314.87	571.796		HGLibB_00151	ABCB8	574.391	329.252
HGLibA_00152	ABCB8	968.832	1110.38		HGLibB_00152	ABCB8	307.783	268.677
HGLibA_00153	ABCB8	204.424	254.247		HGLibB_00153	ABCB8	552.774	484.596
HGLibA_00154	ABCB9	218.956	238.681		HGLibB_00154	ABCB9	407.632	429.883
HGLibA_00155	ABCB9	670.432	688.023		HGLibB_00155	ABCB9	839.97	452.355
HGLibA_00156	ABCB9	370.094	438.965		HGLibB_00156	ABCB9	309.842	472.872
HGLibA_00157	ABCC1	476.665	311.323		HGLibB_00157	ABCC1	168.817	151.436
HGLibA_00158	ABCC1	640.398	498.116		HGLibB_00158	ABCC1	297.489	256.953
HGLibA_00159	ABCC1	292.587	188.869		HGLibB_00159	ABCC1	422.044	555.917
HGLibA_00160	ABCC10	655.899	837.458		HGLibB_00160	ABCC10	159.553	136.781
HGLibA_00161	ABCC10	215.081	194.058		HGLibB_00161	ABCC10	669.094	406.435
HGLibA_00162	ABCC10	875.824	669.344		HGLibB_00162	ABCC10	552.774	398.619
HGLibA_00163	ABCC11	406.909	366.323		HGLibB_00163	ABCC11	319.106	522.699
HGLibA_00164	ABCC11	532.858	617.457		HGLibB_00164	ABCC11	324.253	237.413
HGLibA_00165	ABCC11	540.608	624.721		HGLibB_00165	ABCC11	447.778	373.217
HGLibA_00166	ABCC12	277.086	333.115		HGLibB_00166	ABCC12	589.832	844.135
HGLibA_00167	ABCC12	669.463	762.74		HGLibB_00167	ABCC12	509.541	605.745
HGLibA_00168	ABCC12	704.341	829.156		HGLibB_00168	ABCC12	389.104	272.585
HGLibA_00169	ABCC2	124.01	190.945		HGLibB_00169	ABCC2	768.943	722.009
HGLibA_00170	ABCC2	113.353	173.303		HGLibB_00170	ABCC2	986.141	828.503
HGLibA_00171	ABCC2	266.429	258.398		HGLibB_00171	ABCC2	526.011	553.963
HGLibA_00172	ABCC3	139.512	144.246		HGLibB_00172	ABCC3	93.6731	127.988
HGLibA_00173	ABCC3	285.805	294.719		HGLibB_00173	ABCC3	225.433	319.482
HGLibA_00174	ABCC3	417.567	415.097		HGLibB_00174	ABCC3	443.661	191.494
HGLibA_00175	ABCC4	365.25	407.833		HGLibB_00175	ABCC4	1088.05	738.618
HGLibA_00176	ABCC4	768.284	674.532		HGLibB_00176	ABCC4	356.164	411.32
HGLibA_00177	ABCC4	487.322	306.134		HGLibB_00177	ABCC4	149.259	234.482
HGLibA_00178	ABCC5	206.361	150.473		HGLibB_00178	ABCC5	340.723	550.055
HGLibA_00179	ABCC5	203.455	113.114		HGLibB_00179	ABCC5	470.424	553.963
HGLibA_00180	ABCC5	621.021	533.399		HGLibB_00180	ABCC5	392.192	330.229
HGLibA_00181	ABCC6	617.146	893.496		HGLibB_00181	ABCC6	562.039	516.837
HGLibA_00182	ABCC6	275.148	244.907		HGLibB_00182	ABCC6	696.887	637.986
HGLibA_00183	ABCC6	361.374	334.153		HGLibB_00183	ABCC6	217.198	164.137
HGLibA_00184	ABCC8	240.27	156.699		HGLibB_00184	ABCC8	867.763	791.376
HGLibA_00185	ABCC8	1092.84	1273.31		HGLibB_00185	ABCC8	316.018	496.32
HGLibA_00186	ABCC8	412.722	353.87		HGLibB_00186	ABCC8	888.351	716.147
HGLibA_00187	ABCC9	881.637	751.325		HGLibB_00187	ABCC9	373.663	272.585
HGLibA_00188	ABCC9	301.307	484.626		HGLibB_00188	ABCC9	541.451	377.125
HGLibA_00189	ABCC9	105.603	150.473		HGLibB_00189	ABCC9	737.032	555.917
HGLibA_00190	ABCD1	233.488	231.416		HGLibB_00190	ABCD1	136.907	74.2526
HGLibA_00191	ABCD1	438.881	479.437		HGLibB_00191	ABCD1	276.902	443.562
HGLibA_00192	ABCD1	353.624	336.228		HGLibB_00192	ABCD1	513.658	339.999
HGLibA_00193	ABCD2	526.076	607.079		HGLibB_00193	ABCD2	631.007	745.457
HGLibA_00194	ABCD2	775.065	648.589		HGLibB_00194	ABCD2	304.695	496.32
HGLibA_00195	ABCD2	244.146	236.605		HGLibB_00195	ABCD2	252.197	231.551
HGLibA_00196	ABCD3	756.658	680.759		HGLibB_00196	ABCD3	409.691	575.458
HGLibA_00197	ABCD3	717.904	725.382		HGLibB_00197	ABCD3	654.682	849.02
HGLibA_00198	ABCD3	351.686	323.776		HGLibB_00198	ABCD3	136.907	53.7354
HGLibA_00199	ABCD4	517.356	295.757		HGLibB_00199	ABCD4	846.146	781.606
HGLibA_00200	ABCD4	1055.06	1059.53		HGLibB_00200	ABCD4	621.742	473.849
HGLibA_00201	ABCD4	186.985	283.304		HGLibB_00201	ABCD4	272.784	141.666
HGLibA_00202	ABCE1	994.99	918.402		HGLibB_00202	ABCE1	268.667	302.872
HGLibA_00203	ABCE1	956.237	968.213		HGLibB_00203	ABCE1	437.484	427.929
HGLibA_00204	ABCE1	255.772	268.775		HGLibB_00204	ABCE1	636.154	599.883
HGLibA_00205	ABCF1	142.418	220.001		HGLibB_00205	ABCF1	406.603	516.837
HGLibA_00206	ABCF1	655.899	722.269		HGLibB_00206	ABCF1	237.786	360.516
HGLibA_00207	ABCF1	653.961	590.475		HGLibB_00207	ABCF1	366.457	429.883
HGLibA_00208	ABCF2	216.05	172.265		HGLibB_00208	ABCF2	176.023	111.379
HGLibA_00209	ABCF2	329.403	266.7		HGLibB_00209	ABCF2	495.129	390.803
HGLibA_00210	ABCF2	709.185	554.154		HGLibB_00210	ABCF2	456.013	498.274
HGLibA_00211	ABCF3	557.078	582.173		HGLibB_00211	ABCF3	1456.57	1430.34
HGLibA_00212	ABCF3	358.468	423.399		HGLibB_00212	ABCF3	448.807	423.044
HGLibA_00213	ABCF3	221.862	296.794		HGLibB_00213	ABCF3	593.949	504.136
HGLibA_00214	ABCG1	468.915	433.776		HGLibB_00214	ABCG1	216.169	212.988
HGLibA_00215	ABCG1	405.941	347.644		HGLibB_00215	ABCG1	316.018	402.527
HGLibA_00216	ABCG1	416.598	338.304		HGLibB_00216	ABCG1	165.729	381.033
HGLibA_00217	ABCG2	431.13	556.23		HGLibB_00217	ABCG2	94.7025	110.402
HGLibA_00218	ABCG2	554.172	483.588		HGLibB_00218	ABCG2	653.653	520.745
HGLibA_00219	ABCG2	1079.28	1068.87		HGLibB_00219	ABCG2	169.847	146.551
HGLibA_00220	ABCG4	1188.76	992.081		HGLibB_00220	ABCG4	203.816	187.585
HGLibA_00221	ABCG4	198.611	141.133		HGLibB_00221	ABCG4	959.377	1167.52
HGLibA_00222	ABCG4	774.097	902.836		HGLibB_00222	ABCG4	344.841	257.93
HGLibA_00223	ABCG5	282.899	246.983		HGLibB_00223	ABCG5	424.102	546.147
HGLibA_00224	ABCG5	295.494	249.058		HGLibB_00224	ABCG5	614.537	555.917
HGLibA_00225	ABCG5	237.364	317.549		HGLibB_00225	ABCG5	316.018	403.504
HGLibA_00226	ABCG8	215.081	253.209		HGLibB_00226	ABCG8	549.686	340.976
HGLibA_00227	ABCG8	272.242	287.455		HGLibB_00227	ABCG8	724.68	800.169
HGLibA_00228	ABCG8	469.883	378.776		HGLibB_00228	ABCG8	363.369	509.021
HGLibA_00229	ABHD1	152.107	94.4345		HGLibB_00229	ABHD1	409.691	424.021
HGLibA_00230	ABHD1	290.65	253.209		HGLibB_00230	ABHD1	692.769	546.147
HGLibA_00231	ABHD1	308.089	159.812		HGLibB_00231	ABHD1	84.4087	148.505
HGLibA_00232	ABHD10	88.1637	101.699		HGLibB_00232	ABHD10	179.111	195.402
HGLibA_00233	ABHD10	247.052	262.549		HGLibB_00233	ABHD10	320.136	343.907
HGLibA_00234	ABHD10	359.437	353.87		HGLibB_00234	ABHD10	520.864	456.263
HGLibA_00235	ABHD11	313.902	464.908		HGLibB_00235	ABHD11	348.958	503.159
HGLibA_00236	ABHD11	229.613	253.209		HGLibB_00236	ABHD11	922.32	652.641
HGLibA_00237	ABHD11	467.946	385.002		HGLibB_00237	ABHD11	146.171	297.01
HGLibA_00238	ABHD12	277.086	292.643		HGLibB_00238	ABHD12	196.611	217.873
HGLibA_00239	ABHD12	381.72	373.587		HGLibB_00239	ABHD12	355.134	406.435
HGLibA_00240	ABHD12	1436.78	875.854		HGLibB_00240	ABHD12	809.089	675.112
HGLibA_00241	ABHD12B	596.8	447.267		HGLibB_00241	ABHD12B	43.2337	189.54
HGLibA_00242	ABHD12B	671.4	767.929		HGLibB_00242	ABHD12B	398.368	334.137
HGLibA_00243	ABHD12B	418.535	282.266		HGLibB_00243	ABHD12B	310.871	304.826
HGLibA_00244	ABHD13	402.065	366.323		HGLibB_00244	ABHD13	285.137	163.16
HGLibA_00245	ABHD13	321.652	292.643		HGLibB_00245	ABHD13	827.617	566.665
HGLibA_00246	ABHD13	929.11	884.156		HGLibB_00246	ABHD13	130.731	85.9767
HGLibA_00247	ABHD14A	244.146	211.699		HGLibB_00247	ABHD14A	278.961	271.608
HGLibA_00248	ABHD14A	584.206	555.192		HGLibB_00248	ABHD14A	370.575	398.619
HGLibA_00249	ABHD14A	310.995	286.417		HGLibB_00249	ABHD14A	736.003	913.502
HGLibA_00250	ABHD14B	1002.74	1056.42		HGLibB_00250	ABHD14B	679.387	1008.27
HGLibA_00251	ABHD14B	559.985	711.891		HGLibB_00251	ABHD14B	5.14687	71.3216
HGLibA_00252	ABHD14B	294.525	282.266		HGLibB_00252	ABHD14B	137.936	138.735
HGLibA_00253	ABHD15	222.831	163.963		HGLibB_00253	ABHD15	435.426	381.033
HGLibA_00254	ABHD15	146.294	266.7		HGLibB_00254	ABHD15	57.645	106.494
HGLibA_00255	ABHD15	179.234	294.719		HGLibB_00255	ABHD15	216.169	198.333
HGLibA_00256	ABHD16A	84.2884	65.3778		HGLibB_00256	ABHD16A	250.138	229.597
HGLibA_00257	ABHD16A	401.096	348.681		HGLibB_00257	ABHD16A	157.494	181.723
HGLibA_00258	ABHD16A	740.188	761.703		HGLibB_00258	ABHD16A	269.696	176.838
HGLibA_00259	ABHD16B	332.309	241.794		HGLibB_00259	ABHD16B	417.926	408.389
HGLibA_00260	ABHD16B	903.92	859.25		HGLibB_00260	ABHD16B	509.541	514.883
HGLibA_00261	ABHD16B	803.162	545.852		HGLibB_00261	ABHD16B	287.196	225.689
HGLibA_00262	ABHD17A	122.073	132.831		HGLibB_00262	ABHD17A	379.839	269.654
HGLibA_00263	ABHD17A	145.325	106.887		HGLibB_00263	ABHD17A	407.632	594.998
HGLibA_00264	ABHD17A	655.899	673.495		HGLibB_00264	ABHD17A	196.611	212.988
HGLibA_00265	ABHD17B	267.398	375.663		HGLibB_00265	ABHD17B	345.87	327.298
HGLibA_00266	ABHD17B	176.327	168.114		HGLibB_00266	ABHD17B	481.747	350.746
HGLibA_00267	ABHD17B	412.722	385.002		HGLibB_00267	ABHD17B	555.862	548.101
HGLibA_00268	ABHD17C	368.156	364.247		HGLibB_00268	ABHD17C	289.254	130.919
HGLibA_00269	ABHD17C	347.811	364.247		HGLibB_00269	ABHD17C	489.982	669.25
HGLibA_00270	ABHD17C	146.294	221.039		HGLibB_00270	ABHD17C	164.7	231.551
HGLibA_00271	ABHD2	130.792	150.473		HGLibB_00271	ABHD2	926.437	1093.27
HGLibA_00272	ABHD2	955.268	826.043		HGLibB_00272	ABHD2	502.335	305.803
HGLibA_00273	ABHD2	300.338	461.795		HGLibB_00273	ABHD2	242.932	262.815
HGLibA_00274	ABHD3	599.707	356.983		HGLibB_00274	ABHD3	807.03	812.87
HGLibA_00275	ABHD3	492.167	598.777		HGLibB_00275	ABHD3	199.699	218.85
HGLibA_00276	ABHD3	377.844	483.588		HGLibB_00276	ABHD3	100.879	168.045
HGLibA_00277	ABHD4	775.065	937.081		HGLibB_00277	ABHD4	714.386	871.491
HGLibA_00278	ABHD4	303.244	283.304		HGLibB_00278	ABHD4	415.867	325.344
HGLibA_00279	ABHD4	636.523	556.23		HGLibB_00279	ABHD4	636.154	941.835
HGLibA_00280	ABHD5	274.179	314.436		HGLibB_00280	ABHD5	334.547	314.596
HGLibA_00281	ABHD5	614.239	783.495		HGLibB_00281	ABHD5	122.496	100.632
HGLibA_00282	ABHD5	366.218	441.04		HGLibB_00282	ABHD5	224.404	153.39
HGLibA_00283	ABHD6	187.953	218.964		HGLibB_00283	ABHD6	260.432	254.999
HGLibA_00284	ABHD6	211.205	210.662		HGLibB_00284	ABHD6	166.759	183.677
HGLibA_00285	ABHD6	830.289	643.4		HGLibB_00285	ABHD6	13.3819	6.83905
HGLibA_00286	ABHD8	819.632	578.022		HGLibB_00286	ABHD8	489.982	521.722
HGLibA_00287	ABHD8	163.733	194.058		HGLibB_00287	ABHD8	613.507	585.228
HGLibA_00288	ABHD8	356.53	273.964		HGLibB_00288	ABHD8	395.28	228.62
HGLibA_00289	ABI1	453.413	469.059		HGLibB_00289	ABI1	282.049	182.7
HGLibA_00290	ABI1	757.627	699.438		HGLibB_00290	ABI1	267.637	509.998
HGLibA_00291	ABI1	1060.87	1045.01		HGLibB_00291	ABI1	203.816	151.436
HGLibA_00292	ABI2	436.943	427.55		HGLibB_00292	ABI2	654.682	811.893
HGLibA_00293	ABI2	564.829	299.907		HGLibB_00293	ABI2	355.134	357.585
HGLibA_00294	ABI2	388.502	289.53		HGLibB_00294	ABI2	351.017	247.183
HGLibA_00295	ABI3	145.325	176.416		HGLibB_00295	ABI3	148.23	144.597
HGLibA_00296	ABI3	441.787	427.55		HGLibB_00296	ABI3	46.3219	41.0343
HGLibA_00297	ABI3	518.325	348.681		HGLibB_00297	ABI3	155.436	188.562
HGLibA_00298	ABI3BP	598.738	490.852		HGLibB_00298	ABI3BP	384.986	293.102
HGLibA_00299	ABI3BP	200.548	254.247		HGLibB_00299	ABI3BP	516.746	484.596
HGLibA_00300	ABI3BP	395.283	497.078		HGLibB_00300	ABI3BP	255.285	504.136
HGLibA_00301	ABL1	116.26	273.964		HGLibB_00301	ABL1	46.3219	55.6894
HGLibA_00302	ABL1	720.811	697.363		HGLibB_00302	ABL1	365.428	439.653
HGLibA_00303	ABL1	33.9091	19.7171		HGLibB_00303	ABL1	13.3819	8.79307
HGLibA_00304	ABL2	800.255	689.061		HGLibB_00304	ABL2	554.833	619.423
HGLibA_00305	ABL2	345.873	198.209		HGLibB_00305	ABL2	571.303	739.595
HGLibA_00306	ABL2	1991.92	1894.92		HGLibB_00306	ABL2	531.157	510.975
HGLibA_00307	ABLIM1	324.559	369.436		HGLibB_00307	ABLIM1	310.871	471.895
HGLibA_00308	ABLIM1	627.803	792.835		HGLibB_00308	ABLIM1	562.039	460.171
HGLibA_00309	ABLIM1	793.473	670.381		HGLibB_00309	ABLIM1	871.881	546.147
HGLibA_00310	ABLIM2	726.624	650.664		HGLibB_00310	ABLIM2	642.33	418.159
HGLibA_00311	ABLIM2	450.507	408.87		HGLibB_00311	ABLIM2	211.022	263.792
HGLibA_00312	ABLIM2	386.564	462.833		HGLibB_00312	ABLIM2	459.101	361.493
HGLibA_00313	ABLIM3	470.852	307.172		HGLibB_00313	ABLIM3	581.597	601.837
HGLibA_00314	ABLIM3	178.265	171.227		HGLibB_00314	ABLIM3	531.157	518.791
HGLibA_00315	ABLIM3	660.743	680.759		HGLibB_00315	ABLIM3	313.959	262.815
HGLibA_00316	ABO	496.042	541.701		HGLibB_00316	ABO	457.042	407.412
HGLibA_00317	ABO	168.577	149.435		HGLibB_00317	ABO	202.787	232.528
HGLibA_00318	ABO	398.19	472.173		HGLibB_00318	ABO	489.982	331.206
HGLibA_00319	ABP1	1046.34	1029.44		HGLibB_00319	ABP1	718.504	636.032
HGLibA_00320	ABP1	739.219	602.928		HGLibB_00320	ABP1	329.4	275.516
HGLibA_00321	ABP1	1119	994.157		HGLibB_00321	ABP1	848.205	657.526
HGLibA_00322	ABR	281.93	342.455		HGLibB_00322	ABR	162.641	141.666
HGLibA_00323	ABR	301.307	355.946		HGLibB_00323	ABR	654.682	537.354
HGLibA_00324	ABR	436.943	670.381		HGLibB_00324	ABR	38.0869	46.8964
HGLibA_00325	ABRA	647.18	413.021		HGLibB_00325	ABRA	1255.84	1239.82
HGLibA_00326	ABRA	577.424	570.758		HGLibB_00326	ABRA	137.936	211.034
HGLibA_00327	ABRA	735.343	717.08		HGLibB_00327	ABRA	246.021	245.229
HGLibA_00328	ABRACL	319.715	227.266		HGLibB_00328	ABRACL	959.377	834.365
HGLibA_00329	ABRACL	285.805	419.248		HGLibB_00329	ABRACL	294.401	406.435
HGLibA_00330	ABRACL	230.582	306.134		HGLibB_00330	ABRACL	326.312	301.895
HGLibA_00331	ABT1	740.188	647.551		HGLibB_00331	ABT1	208.963	108.448
HGLibA_00332	ABT1	179.234	306.134		HGLibB_00332	ABT1	428.22	658.503
HGLibA_00333	ABT1	421.442	504.343		HGLibB_00333	ABT1	182.199	217.873
HGLibA_00334	ABTB1	287.743	401.606		HGLibB_00334	ABTB1	222.345	266.723
HGLibA_00335	ABTB1	490.229	570.758		HGLibB_00335	ABTB1	207.934	242.298
HGLibA_00336	ABTB1	918.453	801.137		HGLibB_00336	ABTB1	107.055	93.7927
HGLibA_00337	ABTB2	323.59	320.662		HGLibB_00337	ABTB2	639.242	631.147
HGLibA_00338	ABTB2	562.891	523.022		HGLibB_00338	ABTB2	439.543	457.24
HGLibA_00339	ABTB2	399.159	468.022		HGLibB_00339	ABTB2	518.805	466.033
HGLibA_00340	ACAA1	333.278	263.587		HGLibB_00340	ACAA1	222.345	160.229
HGLibA_00341	ACAA1	196.673	343.493		HGLibB_00341	ACAA1	507.482	592.067
HGLibA_00342	ACAA1	1208.13	1232.84		HGLibB_00342	ACAA1	227.492	127.011
HGLibA_00343	ACAA2	165.67	207.548		HGLibB_00343	ACAA2	639.242	659.48
HGLibA_00344	ACAA2	442.756	554.154		HGLibB_00344	ACAA2	320.136	498.274
HGLibA_00345	ACAA2	256.74	338.304		HGLibB_00345	ACAA2	483.806	335.114
HGLibA_00346	ACACA	614.239	594.626		HGLibB_00346	ACACA	457.042	414.251
HGLibA_00347	ACACA	805.099	975.478		HGLibB_00347	ACACA	426.161	506.09
HGLibA_00348	ACACA	203.455	253.209		HGLibB_00348	ACACA	631.007	803.1
HGLibA_00349	ACACB	479.572	691.136		HGLibB_00349	ACACB	444.69	470.918
HGLibA_00350	ACACB	263.522	173.303		HGLibB_00350	ACACB	754.532	952.583
HGLibA_00351	ACACB	504.761	447.267		HGLibB_00351	ACACB	882.174	1041.49
HGLibA_00352	ACAD10	273.211	354.908		HGLibB_00352	ACAD10	514.687	593.044
HGLibA_00353	ACAD10	299.369	363.21		HGLibB_00353	ACAD10	1021.14	881.261
HGLibA_00354	ACAD10	424.348	477.361		HGLibB_00354	ACAD10	1220.84	949.652
HGLibA_00355	ACAD11	614.239	599.815		HGLibB_00355	ACAD11	2154.48	1946.2
HGLibA_00356	ACAD11	380.751	359.059		HGLibB_00356	ACAD11	287.196	484.596
HGLibA_00357	ACAD11	1084.12	1019.06		HGLibB_00357	ACAD11	307.783	290.171
HGLibA_00358	ACAD8	307.12	297.832		HGLibB_00358	ACAD8	288.225	287.24
HGLibA_00359	ACAD8	343.935	376.7		HGLibB_00359	ACAD8	784.384	994.594
HGLibA_00360	ACAD8	314.87	434.814		HGLibB_00360	ACAD8	183.229	139.712
HGLibA_00361	ACAD9	809.943	811.514		HGLibB_00361	ACAD9	644.389	393.734
HGLibA_00362	ACAD9	629.741	540.664		HGLibB_00362	ACAD9	229.551	205.172
HGLibA_00363	ACAD9	146.294	224.152		HGLibB_00363	ACAD9	214.11	318.505
HGLibA_00364	ACADL	507.668	447.267		HGLibB_00364	ACADL	868.792	545.17
HGLibA_00365	ACADL	258.678	261.511		HGLibB_00365	ACADL	296.46	325.344
HGLibA_00366	ACADL	383.657	312.36		HGLibB_00366	ACADL	294.401	397.642
HGLibA_00367	ACADM	445.663	337.266		HGLibB_00367	ACADM	279.99	412.297
HGLibA_00368	ACADM	165.67	269.813		HGLibB_00368	ACADM	422.044	475.803
HGLibA_00369	ACADM	600.676	580.098		HGLibB_00369	ACADM	133.819	314.596
HGLibA_00370	ACADS	376.876	462.833		HGLibB_00370	ACADS	438.514	418.159
HGLibA_00371	ACADS	673.338	618.494		HGLibB_00371	ACADS	320.136	257.93
HGLibA_00372	ACADS	880.668	854.062		HGLibB_00372	ACADS	414.838	648.733
HGLibA_00373	ACADSB	590.019	536.513		HGLibB_00373	ACADSB	907.909	668.273
HGLibA_00374	ACADSB	508.637	378.776		HGLibB_00374	ACADSB	823.5	709.308
HGLibA_00375	ACADSB	277.086	339.342		HGLibB_00375	ACADSB	328.371	333.16
HGLibA_00376	ACADVL	291.618	313.398		HGLibB_00376	ACADVL	208.963	187.585
HGLibA_00377	ACADVL	89.1325	285.379		HGLibB_00377	ACADVL	219.257	228.62
HGLibA_00378	ACADVL	284.837	339.342		HGLibB_00378	ACADVL	274.843	316.551
HGLibA_00379	ACAN	421.442	567.645		HGLibB_00379	ACAN	177.052	184.654
HGLibA_00380	ACAN	440.818	349.719		HGLibB_00380	ACAN	184.258	424.021
HGLibA_00381	ACAN	405.941	376.7		HGLibB_00381	ACAN	167.788	189.54
HGLibA_00382	ACAP1	1340.86	1298.22		HGLibB_00382	ACAP1	544.539	724.94
HGLibA_00383	ACAP1	170.514	151.51		HGLibB_00383	ACAP1	606.302	836.319
HGLibA_00384	ACAP1	574.517	814.628		HGLibB_00384	ACAP1	1126.14	1098.16
HGLibA_00385	ACAP2	709.185	677.646		HGLibB_00385	ACAP2	804.971	987.755
HGLibA_00386	ACAP2	169.546	165.001		HGLibB_00386	ACAP2	235.727	184.654
HGLibA_00387	ACAP2	812.85	921.515		HGLibB_00387	ACAP2	225.433	220.804
HGLibA_00388	ACAP3	227.675	168.114		HGLibB_00388	ACAP3	112.202	251.091
HGLibA_00389	ACAP3	1041.49	868.59		HGLibB_00389	ACAP3	309.842	315.574
HGLibA_00390	ACAP3	582.268	664.155		HGLibB_00390	ACAP3	674.241	509.998
HGLibA_00391	ACAT1	470.852	526.135		HGLibB_00391	ACAT1	1163.19	1020.97
HGLibA_00392	ACAT1	533.826	555.192		HGLibB_00392	ACAT1	424.102	453.332
HGLibA_00393	ACAT1	529.951	558.305		HGLibB_00393	ACAT1	303.666	360.516
HGLibA_00394	ACAT2	472.79	469.059		HGLibB_00394	ACAT2	355.134	377.125
HGLibA_00395	ACAT2	618.115	373.587		HGLibB_00395	ACAT2	437.484	554.94
HGLibA_00396	ACAT2	1151.94	1156.04		HGLibB_00396	ACAT2	441.602	752.296
HGLibA_00397	ACBD3	443.725	360.097		HGLibB_00397	ACBD3	158.524	217.873
HGLibA_00398	ACBD3	177.296	163.963		HGLibB_00398	ACBD3	366.457	187.585
HGLibA_00399	ACBD3	340.06	147.359		HGLibB_00399	ACBD3	317.047	361.493
HGLibA_00400	ACBD4	552.234	465.946		HGLibB_00400	ACBD4	211.022	175.861
HGLibA_00401	ACBD4	313.902	235.567		HGLibB_00401	ACBD4	152.347	173.907
HGLibA_00402	ACBD4	338.122	295.757		HGLibB_00402	ACBD4	410.721	491.435
HGLibA_00403	ACBD5	621.99	551.041		HGLibB_00403	ACBD5	698.946	784.537
HGLibA_00404	ACBD5	723.717	885.194		HGLibB_00404	ACBD5	273.814	239.367
HGLibA_00405	ACBD5	357.499	474.248		HGLibB_00405	ACBD5	256.314	327.298
HGLibA_00406	ACBD6	212.174	272.926		HGLibB_00406	ACBD6	348.958	501.205
HGLibA_00407	ACBD6	76.5377	73.6797		HGLibB_00407	ACBD6	748.356	426.952
HGLibA_00408	ACBD6	77.5065	157.737		HGLibB_00408	ACBD6	278.961	189.54
HGLibA_00409	ACBD7	421.442	431.701		HGLibB_00409	ACBD7	327.341	261.838
HGLibA_00410	ACBD7	1013.4	1034.63		HGLibB_00410	ACBD7	208.963	318.505
HGLibA_00411	ACBD7	562.891	610.192		HGLibB_00411	ACBD7	305.724	286.263
HGLibA_00412	ACCS	204.424	262.549		HGLibB_00412	ACCS	1368.04	1277.93
HGLibA_00413	ACCS	548.359	732.646		HGLibB_00413	ACCS	202.787	157.298
HGLibA_00414	ACCS	577.424	429.625		HGLibB_00414	ACCS	288.225	391.78
HGLibA_00415	ACCSL	456.32	466.984		HGLibB_00415	ACCSL	1090.11	1179.25
HGLibA_00416	ACCSL	306.151	240.756		HGLibB_00416	ACCSL	639.242	944.767
HGLibA_00417	ACCSL	156.951	117.265		HGLibB_00417	ACCSL	380.869	313.619
HGLibA_00418	ACD	155.013	146.322		HGLibB_00418	ACD	141.024	239.367
HGLibA_00419	ACD	336.185	413.021		HGLibB_00419	ACD	448.807	384.941
HGLibA_00420	ACD	250.927	201.322		HGLibB_00420	ACD	255.285	229.597
HGLibA_00421	ACE	251.896	393.304		HGLibB_00421	ACE	268.667	394.711
HGLibA_00422	ACE	350.717	504.343		HGLibB_00422	ACE	279.99	297.987
HGLibA_00423	ACE	254.803	301.983		HGLibB_00423	ACE	418.956	290.171
HGLibA_00424	ACE2	366.218	416.135		HGLibB_00424	ACE2	419.985	362.47
HGLibA_00425	ACE2	502.824	891.42		HGLibB_00425	ACE2	789.531	715.17
HGLibA_00426	ACE2	924.266	823.967		HGLibB_00426	ACE2	208.963	364.424
HGLibA_00427	ACER1	664.619	750.288		HGLibB_00427	ACER1	208.963	265.746
HGLibA_00428	ACER1	205.392	160.85		HGLibB_00428	ACER1	505.423	345.861
HGLibA_00429	ACER1	465.039	652.74		HGLibB_00429	ACER1	619.684	697.584
HGLibA_00430	ACER2	429.193	495.003		HGLibB_00430	ACER2	1985.66	1909.07
HGLibA_00431	ACER2	57.1611	64.34		HGLibB_00431	ACER2	283.078	213.965
HGLibA_00432	ACER2	866.136	947.459		HGLibB_00432	ACER2	348.958	351.723
HGLibA_00433	ACER3	575.486	675.57		HGLibB_00433	ACER3	436.455	426.952
HGLibA_00434	ACER3	762.471	675.57		HGLibB_00434	ACER3	415.867	499.251
HGLibA_00435	ACER3	443.725	475.286		HGLibB_00435	ACER3	660.859	857.813
HGLibA_00436	ACHE	386.564	342.455		HGLibB_00436	ACHE	696.887	803.1
HGLibA_00437	ACHE	272.242	376.7		HGLibB_00437	ACHE	531.157	339.999
HGLibA_00438	ACHE	337.153	361.134		HGLibB_00438	ACHE	577.479	516.837
HGLibA_00439	ACIN1	736.312	576.985		HGLibB_00439	ACIN1	357.193	470.918
HGLibA_00440	ACIN1	271.273	212.737		HGLibB_00440	ACIN1	356.164	509.998
HGLibA_00441	ACIN1	599.707	462.833		HGLibB_00441	ACIN1	670.123	622.354
HGLibA_00442	ACKR2	1005.65	1179.91		HGLibB_00442	ACKR2	224.404	231.551
HGLibA_00443	ACKR2	1161.63	1317.93		HGLibB_00443	ACKR2	154.406	113.333
HGLibA_00444	ACKR2	758.595	758.589		HGLibB_00444	ACKR2	535.275	569.596
HGLibA_00445	ACKR3	1063.78	1284.72		HGLibB_00445	ACKR3	158.524	365.401
HGLibA_00446	ACKR3	113.353	130.756		HGLibB_00446	ACKR3	447.778	390.803
HGLibA_00447	ACKR3	532.858	656.891		HGLibB_00447	ACKR3	471.454	339.022
HGLibA_00448	ACKR4	541.577	622.645		HGLibB_00448	ACKR4	435.426	468.964
HGLibA_00449	ACKR4	409.816	459.72		HGLibB_00449	ACKR4	139.995	257.93
HGLibA_00450	ACKR4	554.172	415.097		HGLibB_00450	ACKR4	232.639	367.355
HGLibA_00451	ACLY	306.151	342.455		HGLibB_00451	ACLY	458.072	549.078
HGLibA_00452	ACLY	389.47	436.889		HGLibB_00452	ACLY	184.258	137.758
HGLibA_00453	ACLY	627.803	556.23		HGLibB_00453	ACLY	616.596	777.698
HGLibA_00454	ACMSD	660.743	547.928		HGLibB_00454	ACMSD	304.695	307.757
HGLibA_00455	ACMSD	402.065	423.399		HGLibB_00455	ACMSD	294.401	207.126
HGLibA_00456	ACMSD	277.086	355.946		HGLibB_00456	ACMSD	401.456	536.377
HGLibA_00457	ACN9	443.725	553.117		HGLibB_00457	ACN9	910.997	1105
HGLibA_00458	ACN9	203.455	414.059		HGLibB_00458	ACN9	191.464	177.815
HGLibA_00459	ACN9	175.359	155.661		HGLibB_00459	ACN9	235.727	160.229
HGLibA_00460	ACO1	360.405	430.663		HGLibB_00460	ACO1	381.898	313.619
HGLibA_00461	ACO1	106.572	112.076		HGLibB_00461	ACO1	393.221	361.493
HGLibA_00462	ACO1	1088.97	946.421		HGLibB_00462	ACO1	677.329	667.296
HGLibA_00463	ACO2	332.309	388.116		HGLibB_00463	ACO2	643.359	415.228
HGLibA_00464	ACO2	603.582	451.418		HGLibB_00464	ACO2	507.482	673.158
HGLibA_00465	ACO2	305.182	255.285		HGLibB_00465	ACO2	129.701	181.723
HGLibA_00466	ACOT1	506.699	521.984		HGLibB_00466	ACOT1	584.685	456.263
HGLibA_00467	ACOT1	1036.65	1088.59		HGLibB_00467	ACOT1	675.27	638.963
HGLibA_00468	ACOT1	386.564	442.078		HGLibB_00468	ACOT1	655.712	612.584
HGLibA_00469	ACOT11	519.294	404.719		HGLibB_00469	ACOT11	111.172	112.356
HGLibA_00470	ACOT11	450.507	411.984		HGLibB_00470	ACOT11	441.602	414.251
HGLibA_00471	ACOT11	200.548	292.643		HGLibB_00471	ACOT11	509.541	516.837
HGLibA_00472	ACOT12	185.047	193.02		HGLibB_00472	ACOT12	877.027	726.894
HGLibA_00473	ACOT12	48.4416	123.491		HGLibB_00473	ACOT12	389.104	315.574
HGLibA_00474	ACOT12	122.073	97.5478		HGLibB_00474	ACOT12	825.559	670.227
HGLibA_00475	ACOT13	173.421	134.906		HGLibB_00475	ACOT13	768.943	666.319
HGLibA_00476	ACOT13	341.998	234.53		HGLibB_00476	ACOT13	742.179	659.48
HGLibA_00477	ACOT13	348.779	324.813		HGLibB_00477	ACOT13	604.243	696.607
HGLibA_00478	ACOT2	125.948	157.737		HGLibB_00478	ACOT2	702.034	807.008
HGLibA_00479	ACOT2	457.289	488.777		HGLibB_00479	ACOT2	160.582	210.057
HGLibA_00480	ACOT2	675.276	655.853		HGLibB_00480	ACOT2	381.898	506.09
HGLibA_00481	ACOT4	145.325	178.492		HGLibB_00481	ACOT4	383.957	220.804
HGLibA_00482	ACOT4	283.868	117.265		HGLibB_00482	ACOT4	544.539	513.906
HGLibA_00483	ACOT4	89.1325	100.661		HGLibB_00483	ACOT4	838.941	847.066
HGLibA_00484	ACOT6	697.559	840.571		HGLibB_00484	ACOT6	272.784	268.677
HGLibA_00485	ACOT6	527.045	461.795		HGLibB_00485	ACOT6	1013.93	689.767
HGLibA_00486	ACOT6	346.842	278.115		HGLibB_00486	ACOT6	209.992	325.344
HGLibA_00487	ACOT7	348.779	262.549		HGLibB_00487	ACOT7	533.216	510.975
HGLibA_00488	ACOT7	522.2	545.852		HGLibB_00488	ACOT7	269.696	112.356
HGLibA_00489	ACOT7	788.629	806.326		HGLibB_00489	ACOT7	203.816	328.275
HGLibA_00490	ACOT8	230.582	222.077		HGLibB_00490	ACOT8	356.164	279.424
HGLibA_00491	ACOT8	255.772	324.813		HGLibB_00491	ACOT8	987.171	1102.06
HGLibA_00492	ACOT8	1221.7	1302.37		HGLibB_00492	ACOT8	270.726	394.711
HGLibA_00493	ACOT9	501.855	433.776		HGLibB_00493	ACOT9	324.253	465.056
HGLibA_00494	ACOT9	184.078	127.642		HGLibB_00494	ACOT9	437.484	435.745
HGLibA_00495	ACOT9	531.889	538.588		HGLibB_00495	ACOT9	577.479	554.94
HGLibA_00496	ACOX1	492.167	366.323		HGLibB_00496	ACOX1	236.756	505.113
HGLibA_00497	ACOX1	434.037	380.851		HGLibB_00497	ACOX1	226.462	369.309
HGLibA_00498	ACOX1	99.7897	129.718		HGLibB_00498	ACOX1	442.631	433.791
HGLibA_00499	ACOX2	461.164	433.776		HGLibB_00499	ACOX2	611.449	634.078
HGLibA_00500	ACOX2	489.26	501.229		HGLibB_00500	ACOX2	363.369	279.424
HGLibA_00501	ACOX2	497.98	480.475		HGLibB_00501	ACOX2	401.456	390.803
HGLibA_00502	ACOX3	618.115	559.343		HGLibB_00502	ACOX3	260.432	310.688
HGLibA_00503	ACOX3	373.969	267.737		HGLibB_00503	ACOX3	531.157	718.101
HGLibA_00504	ACOX3	48.4416	57.0758		HGLibB_00504	ACOX3	515.717	604.768
HGLibA_00505	ACOXL	285.805	465.946		HGLibB_00505	ACOXL	369.546	332.183
HGLibA_00506	ACOXL	613.271	666.23		HGLibB_00506	ACOXL	598.067	913.502
HGLibA_00507	ACOXL	719.842	623.683		HGLibB_00507	ACOXL	312.93	377.125
HGLibA_00508	ACP1	497.011	120.378		HGLibB_00508	ACP1	185.287	247.183
HGLibA_00509	ACP1	343.935	422.361		HGLibB_00509	ACP1	433.367	440.63
HGLibA_00510	ACP1	501.855	336.228		HGLibB_00510	ACP1	800.854	1142.12
HGLibA_00511	ACP2	628.772	749.25		HGLibB_00511	ACP2	473.512	493.389
HGLibA_00512	ACP2	475.696	493.965		HGLibB_00512	ACP2	520.864	569.596
HGLibA_00513	ACP2	53.2858	101.699		HGLibB_00513	ACP2	325.282	388.849
HGLibA_00514	ACP5	294.525	324.813		HGLibB_00514	ACP5	356.164	340.976
HGLibA_00515	ACP5	323.59	259.436		HGLibB_00515	ACP5	15.4406	31.2642
HGLibA_00516	ACP5	350.717	256.322		HGLibB_00516	ACP5	460.131	400.573
HGLibA_00517	ACP6	691.746	546.89		HGLibB_00517	ACP6	533.216	1006.32
HGLibA_00518	ACP6	483.447	432.738		HGLibB_00518	ACP6	2328.45	2331.14
HGLibA_00519	ACP6	642.336	717.08		HGLibB_00519	ACP6	701.004	622.354
HGLibA_00520	ACPL2	207.33	215.85		HGLibB_00520	ACPL2	669.094	625.285
HGLibA_00521	ACPL2	457.289	455.569		HGLibB_00521	ACPL2	340.723	311.665
HGLibA_00522	ACPL2	501.855	550.003		HGLibB_00522	ACPL2	161.612	209.08
HGLibA_00523	ACPP	258.678	409.908		HGLibB_00523	ACPP	625.86	584.251
HGLibA_00524	ACPP	81.3819	112.076		HGLibB_00524	ACPP	352.046	522.699
HGLibA_00525	ACPP	886.481	966.138		HGLibB_00525	ACPP	235.727	334.137
HGLibA_00526	ACPT	401.096	361.134		HGLibB_00526	ACPT	262.491	401.55
HGLibA_00527	ACPT	214.112	283.304		HGLibB_00527	ACPT	178.082	126.034
HGLibA_00528	ACPT	309.057	231.416		HGLibB_00528	ACPT	501.306	509.998
HGLibA_00529	ACR	176.327	211.699		HGLibB_00529	ACR	117.349	195.402
HGLibA_00530	ACR	628.772	741.986		HGLibB_00530	ACR	389.104	436.722
HGLibA_00531	ACR	506.699	328.964		HGLibB_00531	ACR	57.645	52.7584
HGLibA_00532	ACRBP	400.128	312.36		HGLibB_00532	ACRBP	587.773	583.274
HGLibA_00533	ACRBP	427.255	582.173		HGLibB_00533	ACRBP	477.63	658.503
HGLibA_00534	ACRBP	104.634	180.567		HGLibB_00534	ACRBP	398.368	410.343
HGLibA_00535	ACRC	847.728	700.476		HGLibB_00535	ACRC	687.622	624.308
HGLibA_00536	ACRC	146.294	240.756		HGLibB_00536	ACRC	320.136	464.079
HGLibA_00537	ACRC	888.419	1002.46		HGLibB_00537	ACRV1	494.1	759.135
HGLibA_00538	ACRV1	763.439	734.721		HGLibB_00538	ACRV1	308.812	202.241
HGLibA_00539	ACRV1	446.631	393.304		HGLibB_00539	ACRV1	929.526	576.435
HGLibA_00540	ACRV1	649.117	644.438		HGLibB_00540	ACSBG1	1169.37	1155.8
HGLibA_00541	ACSBG1	251.896	106.887		HGLibB_00541	ACSBG1	698.946	761.089
HGLibA_00542	ACSBG1	739.219	562.456		HGLibB_00542	ACSBG1	130.731	125.057
HGLibA_00543	ACSBG1	559.016	575.947		HGLibB_00543	ACSBG2	215.139	281.378
HGLibA_00544	ACSBG2	727.593	612.268		HGLibB_00544	ACSBG2	50.4394	73.2756
HGLibA_00545	ACSBG2	915.546	828.118		HGLibB_00545	ACSBG2	1046.87	1028.79
HGLibA_00546	ACSBG2	381.72	273.964		HGLibB_00546	ACSF2	542.481	574.481
HGLibA_00547	ACSF2	230.582	432.738		HGLibB_00547	ACSF2	409.691	316.551
HGLibA_00548	ACSF2	615.208	734.721		HGLibB_00548	ACSF2	339.694	293.102
HGLibA_00549	ACSF2	144.356	122.454		HGLibB_00549	ACSF3	486.894	473.849
HGLibA_00550	ACSF3	310.026	374.625		HGLibB_00550	ACSF3	472.483	407.412
HGLibA_00551	ACSF3	618.115	639.249		HGLibB_00551	ACSF3	325.282	438.676
HGLibA_00552	ACSF3	353.624	310.285		HGLibB_00552	ACSL1	451.896	374.194
HGLibA_00553	ACSL1	925.234	862.364		HGLibB_00553	ACSL1	77.2031	92.8157
HGLibA_00554	ACSL1	805.099	614.343		HGLibB_00554	ACSL1	783.354	586.205
HGLibA_00555	ACSL1	411.754	429.625		HGLibB_00555	ACSL3	230.58	407.412
HGLibA_00556	ACSL3	279.024	459.72		HGLibB_00556	ACSL3	685.564	647.756
HGLibA_00557	ACSL3	204.424	251.134		HGLibB_00557	ACSL3	370.575	430.86
HGLibA_00558	ACSL3	429.193	441.04		HGLibB_00558	ACSL4	302.636	342.93
HGLibA_00559	ACSL4	459.226	427.55		HGLibB_00559	ACSL4	667.035	663.388
HGLibA_00560	ACSL4	492.167	668.306		HGLibB_00560	ACSL4	592.92	812.87
HGLibA_00561	ACSL4	566.767	481.512		HGLibB_00561	ACSL5	301.607	429.883
HGLibA_00562	ACSL5	954.299	806.326		HGLibB_00562	ACSL5	449.837	461.148
HGLibA_00563	ACSL5	110.447	178.492		HGLibB_00563	ACSL5	484.836	618.446
HGLibA_00564	ACSL5	852.572	884.156		HGLibB_00564	ACSL6	311.901	384.941
HGLibA_00565	ACSL6	342.966	317.549		HGLibB_00565	ACSL6	271.755	386.895
HGLibA_00566	ACSL6	471.821	250.096		HGLibB_00566	ACSL6	113.231	113.333
HGLibA_00567	ACSL6	380.751	319.625		HGLibB_00567	ACSM1	387.045	480.688
HGLibA_00568	ACSM1	693.684	614.343		HGLibB_00568	ACSM1	142.054	197.356
HGLibA_00569	ACSM1	622.959	528.211		HGLibB_00569	ACSM1	522.922	554.94
HGLibA_00570	ACSM1	56.1922	98.5855		HGLibB_00570	ACSM2A	340.723	328.275
HGLibA_00571	ACSM2A	538.671	586.324		HGLibB_00571	ACSM2A	679.387	671.204
HGLibA_00572	ACSM2A	592.925	562.456		HGLibB_00572	ACSM2A	375.722	326.321
HGLibA_00573	ACSM2A	584.206	644.438		HGLibB_00573	ACSM2B	1212.6	1316.03
HGLibA_00574	ACSM2B	627.803	593.588		HGLibB_00574	ACSM2B	791.589	915.456
HGLibA_00575	ACSM2B	864.198	1013.87		HGLibB_00575	ACSM2B	1337.16	1252.52
HGLibA_00576	ACSM2B	357.499	351.795		HGLibB_00576	ACSM3	574.391	361.493
HGLibA_00577	ACSM3	345.873	382.927		HGLibB_00577	ACSM3	356.164	145.574
HGLibA_00578	ACSM3	349.748	318.587		HGLibB_00578	ACSM3	99.8494	168.045
HGLibA_00579	ACSM3	862.26	682.834		HGLibB_00579	ACSM4	948.054	905.686
HGLibA_00580	ACSM4	507.668	422.361		HGLibB_00580	ACSM4	223.374	283.332
HGLibA_00581	ACSM4	505.73	476.324		HGLibB_00581	ACSM4	184.258	189.54
HGLibA_00582	ACSM4	746.001	658.966		HGLibB_00582	ACSM5	51.4687	126.034
HGLibA_00583	ACSM5	248.021	283.304		HGLibB_00583	ACSM5	1625.38	1780.11
HGLibA_00584	ACSM5	851.603	599.815		HGLibB_00584	ACSM5	98.82	56.6665
HGLibA_00585	ACSM5	269.335	152.548		HGLibB_00585	ACSS1	707.181	812.87
HGLibA_00586	ACSS1	578.393	405.757		HGLibB_00586	ACSS1	193.522	275.516
HGLibA_00587	ACSS1	459.226	506.418		HGLibB_00587	ACSS1	318.077	262.815
HGLibA_00588	ACSS1	103.665	150.473		HGLibB_00588	ACSS2	74.115	172.93
HGLibA_00589	ACSS2	1036.65	1064.72		HGLibB_00589	ACSS2	589.832	523.676
HGLibA_00590	ACSS2	888.419	820.854		HGLibB_00590	ACSS2	249.109	191.494
HGLibA_00591	ACSS2	310.995	279.153		HGLibB_00591	ACSS3	479.689	768.905
HGLibA_00592	ACSS3	547.39	609.155		HGLibB_00592	ACSS3	206.904	269.654
HGLibA_00593	ACSS3	84.2884	124.529		HGLibB_00593	ACSS3	329.4	427.929
HGLibA_00594	ACSS3	81.3819	169.152		HGLibB_00594	ACTA1	177.052	142.643
HGLibA_00595	ACTA1	1063.78	1379.16		HGLibB_00595	ACTA1	567.186	858.79
HGLibA_00596	ACTA1	1026.96	932.93		HGLibB_00596	ACTA1	237.786	138.735
HGLibA_00597	ACTA1	283.868	352.832		HGLibB_00597	ACTA2	664.976	681.951
HGLibA_00598	ACTA2	451.476	471.135		HGLibB_00598	ACTA2	235.727	359.539
HGLibA_00599	ACTA2	295.494	335.191		HGLibB_00599	ACTA2	406.603	486.55
HGLibA_00600	ACTA2	189.891	126.605		HGLibB_00600	ACTB	205.875	190.517
HGLibA_00601	ACTB	146.294	139.057		HGLibB_00601	ACTB	734.974	552.009
HGLibA_00602	ACTB	137.574	117.265		HGLibB_00602	ACTB	81.3206	58.6205
HGLibA_00603	ACTB	1122.88	768.967		HGLibB_00603	ACTBL2	790.56	613.561
HGLibA_00604	ACTBL2	392.377	425.474		HGLibB_00604	ACTBL2	835.852	676.089
HGLibA_00605	ACTBL2	655.899	559.343		HGLibB_00605	ACTBL2	683.505	651.664
HGLibA_00606	ACTBL2	1439.68	1495.39		HGLibB_00606	ACTC1	403.515	257.93
HGLibA_00607	ACTC1	328.434	233.492		HGLibB_00607	ACTC1	215.139	192.471
HGLibA_00608	ACTC1	329.403	375.663		HGLibB_00608	ACTC1	600.126	565.687
HGLibA_00609	ACTC1	190.86	353.87		HGLibB_00609	ACTG1	310.871	368.332
HGLibA_00610	ACTG1	577.424	655.853		HGLibB_00610	ACTG1	284.107	181.723
HGLibA_00611	ACTG1	846.759	867.552		HGLibB_00611	ACTG1	404.544	377.125
HGLibA_00612	ACTG1	54.2546	117.265		HGLibB_00612	ACTG2	54.5569	36.1493
HGLibA_00613	ACTG2	933.954	906.987		HGLibB_00613	ACTG2	187.346	125.057
HGLibA_00614	ACTG2	262.553	360.097		HGLibB_00614	ACTG2	103.967	110.402
HGLibA_00615	ACTG2	479.572	464.908		HGLibB_00615	ACTL10	320.136	459.194
HGLibA_00616	ACTL10	435.006	416.135		HGLibB_00616	ACTL10	345.87	208.103
HGLibA_00617	ACTL10	106.572	131.793		HGLibB_00617	ACTL10	296.46	232.528
HGLibA_00618	ACTL10	588.081	595.664		HGLibB_00618	ACTL6A	326.312	338.045
HGLibA_00619	ACTL6A	201.517	266.7		HGLibB_00619	ACTL6A	621.742	701.492
HGLibA_00620	ACTL6A	363.312	516.796		HGLibB_00620	ACTL6A	702.034	886.146
HGLibA_00621	ACTL6A	1106.41	1355.29		HGLibB_00621	ACTL6B	254.256	383.964
HGLibA_00622	ACTL6B	267.398	268.775		HGLibB_00622	ACTL6B	191.464	303.849
HGLibA_00623	ACTL6B	916.515	1198.59		HGLibB_00623	ACTL6B	232.639	147.528
HGLibA_00624	ACTL6B	482.478	451.418		HGLibB_00624	ACTL7A	387.045	308.734
HGLibA_00625	ACTL7A	607.458	695.287		HGLibB_00625	ACTL7A	429.249	308.734
HGLibA_00626	ACTL7A	1049.24	880.005		HGLibB_00626	ACTL7A	415.867	639.94
HGLibA_00627	ACTL7A	548.359	465.946		HGLibB_00627	ACTL7B	275.872	235.459
HGLibA_00628	ACTL7B	168.577	157.737		HGLibB_00628	ACTL7B	979.965	1129.42
HGLibA_00629	ACTL7B	564.829	450.38		HGLibB_00629	ACTL7B	471.454	608.676
HGLibA_00630	ACTL7B	400.128	495.003		HGLibB_00630	ACTL8	76.1737	33.2183
HGLibA_00631	ACTL8	268.366	255.285		HGLibB_00631	ACTL8	254.256	350.746
HGLibA_00632	ACTL8	493.135	435.852		HGLibB_00632	ACTL8	220.286	337.068
HGLibA_00633	ACTL8	82.3507	118.303		HGLibB_00633	ACTL9	656.741	406.435
HGLibA_00634	ACTL9	452.444	419.248		HGLibB_00634	ACTL9	423.073	348.792
HGLibA_00635	ACTL9	176.327	152.548		HGLibB_00635	ACTL9	531.157	631.147
HGLibA_00636	ACTL9	107.54	127.642		HGLibB_00636	ACTN1	137.936	225.689
HGLibA_00637	ACTN1	537.702	583.211		HGLibB_00637	ACTN1	257.344	162.183
HGLibA_00638	ACTN1	1040.53	776.231		HGLibB_00638	ACTN1	403.515	260.861
HGLibA_00639	ACTN1	218.956	270.851		HGLibB_00639	ACTN2	483.806	435.745
HGLibA_00640	ACTN2	271.273	208.586		HGLibB_00640	ACTN2	169.847	88.9077
HGLibA_00641	ACTN2	161.795	119.34		HGLibB_00641	ACTN2	596.008	586.205
HGLibA_00642	ACTN2	1214.92	956.798		HGLibB_00642	ACTN4	235.727	239.367
HGLibA_00643	ACTN4	1014.37	1062.65		HGLibB_00643	ACTN4	715.416	666.319
HGLibA_00644	ACTN4	277.086	299.907		HGLibB_00644	ACTN4	960.407	791.376
HGLibA_00645	ACTN4	183.109	81.9816		HGLibB_00645	ACTR10	104.996	61.5515
HGLibA_00646	ACTR10	187.953	242.832		HGLibB_00646	ACTR10	161.612	100.632
HGLibA_00647	ACTR10	685.933	610.192		HGLibB_00647	ACTR10	567.186	397.642
HGLibA_00648	ACTR10	67.8182	77.8307		HGLibB_00648	ACTR1A	615.566	406.435
HGLibA_00649	ACTR1A	721.78	709.816		HGLibB_00649	ACTR1A	311.901	351.723
HGLibA_00650	ACTR1A	364.281	317.549		HGLibB_00650	ACTR1A	110.143	130.919
HGLibA_00651	ACTR1A	652.024	551.041		HGLibB_00651	ACTR1B	209.992	113.333
HGLibA_00652	ACTR1B	175.359	226.228		HGLibB_00652	ACTR1B	240.874	278.447
HGLibA_00653	ACTR1B	435.974	400.568		HGLibB_00653	ACTR1B	124.554	75.2296
HGLibA_00654	ACTR1B	150.169	80.9439		HGLibB_00654	ACTR2	747.326	1156.78
HGLibA_00655	ACTR2	224.769	206.511		HGLibB_00655	ACTR2	7.20562	84.0227
HGLibA_00656	ACTR2	841.915	653.778		HGLibB_00656	ACTR2	206.904	185.631
HGLibA_00657	ACTR2	244.146	245.945		HGLibB_00657	ACTR3	584.685	694.653
HGLibA_00658	ACTR3	346.842	265.662		HGLibB_00658	ACTR3	577.479	559.825
HGLibA_00659	ACTR3	455.351	581.136		HGLibB_00659	ACTR3	234.697	372.24
HGLibA_00660	ACTR3	569.673	607.079		HGLibB_00660	ACTR3B	367.487	355.631
HGLibA_00661	ACTR3B	497.011	448.305		HGLibB_00661	ACTR3B	501.306	413.274
HGLibA_00662	ACTR3B	479.572	566.607		HGLibB_00662	ACTR3B	533.216	296.033
HGLibA_00663	ACTR3B	841.915	786.609		HGLibB_00663	ACTR3C	362.34	387.872
HGLibA_00664	ACTR3C	446.631	355.946		HGLibB_00664	ACTR3C	547.627	507.067
HGLibA_00665	ACTR3C	467.946	449.342		HGLibB_00665	ACTR3C	292.342	201.264
HGLibA_00666	ACTR3C	467.946	437.927		HGLibB_00666	ACTR5	523.952	566.665
HGLibA_00667	ACTR5	388.502	540.664		HGLibB_00667	ACTR5	622.772	694.653
HGLibA_00668	ACTR5	725.655	621.608		HGLibB_00668	ACTR5	1165.25	1485.05
HGLibA_00669	ACTR5	428.224	402.644		HGLibB_00669	ACTR6	351.017	443.562
HGLibA_00670	ACTR6	256.74	358.021		HGLibB_00670	ACTR6	482.777	563.733
HGLibA_00671	ACTR6	493.135	525.098		HGLibB_00671	ACTR6	352.046	327.298
HGLibA_00672	ACTR6	709.185	851.986		HGLibB_00672	ACTR8	515.717	686.836
HGLibA_00673	ACTR8	287.743	288.492		HGLibB_00673	ACTR8	170.876	223.735
HGLibA_00674	ACTR8	686.902	655.853		HGLibB_00674	ACTR8	134.848	150.459
HGLibA_00675	ACTR8	751.814	757.552		HGLibB_00675	ACTRT1	1640.82	1459.65
HGLibA_00676	ACTRT1	215.081	253.209		HGLibB_00676	ACTRT1	373.663	394.711
HGLibA_00677	ACTRT1	287.743	228.303		HGLibB_00677	ACTRT1	506.452	538.331
HGLibA_00678	ACTRT1	555.141	669.344		HGLibB_00678	ACTRT2	620.713	697.584
HGLibA_00679	ACTRT2	71.6936	90.2836		HGLibB_00679	ACTRT2	102.937	93.7927
HGLibA_00680	ACTRT2	600.676	480.475		HGLibB_00680	ACTRT2	262.491	297.987
HGLibA_00681	ACTRT2	625.865	546.89		HGLibB_00681	ACTRT3	577.479	600.86
HGLibA_00682	ACTRT3	604.551	543.777		HGLibB_00682	ACTRT3	199.699	117.241
HGLibA_00683	ACTRT3	33.9091	66.4155		HGLibB_00683	ACTRT3	444.69	586.205
HGLibA_00684	ACTRT3	365.25	322.738		HGLibB_00684	ACVR1	316.018	315.574
HGLibA_00685	ACVR1	697.559	843.684		HGLibB_00685	ACVR1	1522.45	1759.59
HGLibA_00686	ACVR1	544.483	639.249		HGLibB_00686	ACVR1	1001.58	749.365
HGLibA_00687	ACVR1	412.722	362.172		HGLibB_00687	ACVR1B	469.395	437.699
HGLibA_00688	ACVR1B	602.613	668.306		HGLibB_00688	ACVR1B	623.801	766.951
HGLibA_00689	ACVR1B	652.024	700.476		HGLibB_00689	ACVR1B	301.607	172.93
HGLibA_00690	ACVR1B	106.572	30.0945		HGLibB_00690	ACVR1C	252.197	270.631
HGLibA_00691	ACVR1C	480.541	443.116		HGLibB_00691	ACVR1C	494.1	373.217
HGLibA_00692	ACVR1C	861.292	1015.95		HGLibB_00692	ACVR1C	378.81	347.815
HGLibA_00693	ACVR1C	521.232	560.381		HGLibB_00693	ACVR2A	232.639	312.642
HGLibA_00694	ACVR2A	594.863	718.118		HGLibB_00694	ACVR2A	553.804	479.711
HGLibA_00695	ACVR2A	422.411	396.417		HGLibB_00695	ACVR2A	458.072	391.78
HGLibA_00696	ACVR2A	495.073	672.457		HGLibB_00696	ACVR2B	303.666	458.217
HGLibA_00697	ACVR2B	31.9715	65.3778		HGLibB_00697	ACVR2B	227.492	192.471
HGLibA_00698	ACVR2B	571.611	656.891		HGLibB_00698	ACVR2B	672.182	579.366
HGLibA_00699	ACVR2B	649.117	456.607		HGLibB_00699	ACVRL1	426.161	564.71
HGLibA_00700	ACVRL1	221.862	323.776		HGLibB_00700	ACVRL1	239.844	303.849
HGLibA_00701	ACVRL1	876.793	717.08		HGLibB_00701	ACVRL1	134.848	200.287
HGLibA_00702	ACVRL1	663.65	627.834		HGLibB_00702	ACY1	62.7919	62.5285
HGLibA_00703	ACY1	133.699	213.775		HGLibB_00703	ACY1	291.313	254.999
HGLibA_00704	ACY1	246.083	251.134		HGLibB_00704	ACY1	539.392	483.619
HGLibA_00705	ACY1	186.016	206.511		HGLibB_00705	ACY3	930.555	878.33
HGLibA_00706	ACY3	289.681	298.87		HGLibB_00706	ACY3	258.373	355.631
HGLibA_00707	ACY3	421.442	345.568		HGLibB_00707	ACY3	318.077	273.562
HGLibA_00708	ACY3	341.998	520.947		HGLibB_00708	ACYP1	208.963	186.608
HGLibA_00709	ACYP1	286.774	477.361		HGLibB_00709	ACYP1	242.932	174.884
HGLibA_00710	ACYP1	692.715	521.984		HGLibB_00710	ACYP2	530.128	601.837
HGLibA_00711	ACYP1	728.562	740.948		HGLibB_00711	ACYP2	75.1444	47.8734
HGLibA_00712	ACYP2	772.159	678.683		HGLibB_00712	ACYP2	710.269	575.458
HGLibA_00713	ACYP2	172.452	330.002		HGLibB_00713	ADA	479.689	469.941
HGLibA_00714	ACYP2	385.595	382.927		HGLibB_00714	ADA	209.992	267.7
HGLibA_00715	ADA	437.912	462.833		HGLibB_00715	ADA	487.924	499.251
HGLibA_00716	ADA	736.312	955.761		HGLibB_00716	ADAD1	1217.75	1737.12
HGLibA_00717	ADA	219.925	107.925		HGLibB_00717	ADAD1	957.319	987.755
HGLibA_00718	ADAD1	888.419	900.76		HGLibB_00718	ADAD1	643.359	522.699
HGLibA_00719	ADAD1	390.439	372.549		HGLibB_00719	ADAD2	416.897	357.585
HGLibA_00720	ADAD1	67.8182	30.0945		HGLibB_00720	ADAD2	93.6731	144.597
HGLibA_00721	ADAD2	153.075	227.266		HGLibB_00721	ADAD2	274.843	198.333
HGLibA_00722	ADAD2	308.089	368.398		HGLibB_00722	ADAL	481.747	361.493
HGLibA_00723	ADAD2	484.416	284.341		HGLibB_00723	ADAL	259.402	298.964
HGLibA_00724	ADAL	755.689	580.098		HGLibB_00724	ADAL	109.114	116.264
HGLibA_00725	ADAL	661.712	684.91		HGLibB_00725	ADAM10	511.599	512.929
HGLibA_00726	ADAL	359.437	229.341		HGLibB_00726	ADAM10	662.917	376.148
HGLibA_00727	ADAM10	109.478	102.736		HGLibB_00727	ADAM10	314.989	151.436
HGLibA_00728	ADAM10	385.595	299.907		HGLibB_00728	ADAM11	434.396	410.343
HGLibA_00729	ADAM10	370.094	283.304		HGLibB_00729	ADAM11	377.781	364.424
HGLibA_00730	ADAM11	693.684	566.607		HGLibB_00730	ADAM11	240.874	396.665
HGLibA_00731	ADAM11	488.291	495.003		HGLibB_00731	ADAM12	476.601	364.424
HGLibA_00732	ADAM11	307.12	265.662		HGLibB_00732	ADAM12	504.394	559.825
HGLibA_00733	ADAM12	734.375	728.495		HGLibB_00733	ADAM12	475.571	585.228
HGLibA_00734	ADAM12	416.598	421.323		HGLibB_00734	ADAM15	897.615	952.583
HGLibA_00735	ADAM12	342.966	351.795		HGLibB_00735	ADAM15	160.582	136.781
HGLibA_00736	ADAM15	203.455	256.322		HGLibB_00736	ADAM15	262.491	333.16
HGLibA_00737	ADAM15	291.618	202.36		HGLibB_00737	ADAM17	661.888	923.272
HGLibA_00738	ADAM15	453.413	424.437		HGLibB_00738	ADAM17	987.171	1024.88
HGLibA_00739	ADAM17	461.164	569.72		HGLibB_00739	ADAM17	338.664	237.413
HGLibA_00740	ADAM17	402.065	442.078		HGLibB_00740	ADAM18	259.402	254.999
HGLibA_00741	ADAM17	925.234	751.325		HGLibB_00741	ADAM18	154.406	66.4365
HGLibA_00742	ADAM18	1026.96	935.006		HGLibB_00742	ADAM18	830.706	1063.96
HGLibA_00743	ADAM18	572.58	574.909		HGLibB_00743	ADAM19	137.936	138.735
HGLibA_00744	ADAM18	824.476	754.439		HGLibB_00744	ADAM19	585.714	443.562
HGLibA_00745	ADAM19	759.564	605.004		HGLibB_00745	ADAM19	544.539	637.009
HGLibA_00746	ADAM19	635.554	538.588		HGLibB_00746	ADAM2	204.846	172.93
HGLibA_00747	ADAM19	104.634	64.34		HGLibB_00747	ADAM2	387.045	395.688
HGLibA_00748	ADAM2	217.987	290.568		HGLibB_00748	ADAM2	212.051	208.103
HGLibA_00749	ADAM2	323.59	466.984		HGLibB_00749	ADAM20	137.936	80.1146
HGLibA_00750	ADAM2	187.953	175.378		HGLibB_00750	ADAM20	794.677	865.629
HGLibA_00751	ADAM20	533.826	388.116		HGLibB_00751	ADAM20	265.579	222.758
HGLibA_00752	ADAM20	179.234	173.303		HGLibB_00752	ADAM21	811.147	507.067
HGLibA_00753	ADAM20	472.79	473.21		HGLibB_00753	ADAM21	365.428	241.321
HGLibA_00754	ADAM21	252.865	266.7		HGLibB_00754	ADAM21	360.281	298.964
HGLibA_00755	ADAM21	815.756	666.23		HGLibB_00755	ADAM22	313.959	179.769
HGLibA_00756	ADAM21	155.982	94.4345		HGLibB_00756	ADAM22	541.451	586.205
HGLibA_00757	ADAM22	321.652	451.418		HGLibB_00757	ADAM22	340.723	261.838
HGLibA_00758	ADAM22	385.595	311.323		HGLibB_00758	ADAM23	198.669	420.113
HGLibA_00759	ADAM22	435.974	260.473		HGLibB_00759	ADAM23	657.771	471.895
HGLibA_00760	ADAM23	190.86	159.812		HGLibB_00760	ADAM23	429.249	302.872
HGLibA_00761	ADAM23	213.143	224.152		HGLibB_00761	ADAM28	328.371	502.182
HGLibA_00762	ADAM23	481.509	565.569		HGLibB_00762	ADAM28	452.925	296.033
HGLibA_00763	ADAM28	429.193	403.682		HGLibB_00763	ADAM28	1408.18	1390.28
HGLibA_00764	ADAM28	470.852	427.55		HGLibB_00764	ADAM29	468.366	424.021
HGLibA_00765	ADAM28	421.442	472.173		HGLibB_00765	ADAM29	521.893	487.527
HGLibA_00766	ADAM29	304.213	367.361		HGLibB_00766	ADAM29	216.169	356.608
HGLibA_00767	ADAM29	316.808	444.154		HGLibB_00767	ADAM30	392.192	483.619
HGLibA_00768	ADAM29	371.063	405.757		HGLibB_00768	ADAM30	671.152	675.112
HGLibA_00769	ADAM30	406.909	523.022		HGLibB_00769	ADAM30	1114.81	827.526
HGLibA_00770	ADAM30	443.725	588.4		HGLibB_00770	ADAM32	1112.75	1490.91
HGLibA_00771	ADAM30	1263.36	1151.89		HGLibB_00771	ADAM32	451.896	439.653
HGLibA_00772	ADAM32	744.063	897.647		HGLibB_00772	ADAM32	301.607	320.459
HGLibA_00773	ADAM32	1784.59	2021.52		HGLibB_00773	ADAM33	657.771	796.261
HGLibA_00774	ADAM32	631.678	692.174		HGLibB_00774	ADAM33	434.396	448.447
HGLibA_00775	ADAM33	566.767	722.269		HGLibB_00775	ADAM33	331.459	431.837
HGLibA_00776	ADAM33	903.92	746.137		HGLibB_00776	ADAM7	176.023	192.471
HGLibA_00777	ADAM33	173.421	161.888		HGLibB_00777	ADAM7	377.781	269.654
HGLibA_00778	ADAM7	400.128	242.832		HGLibB_00778	ADAM7	442.631	394.711
HGLibA_00779	ADAM7	763.439	799.061		HGLibB_00779	ADAM8	538.363	382.01
HGLibA_00780	ADAM7	311.964	231.416		HGLibB_00780	ADAM8	1157.02	1205.63
HGLibA_00781	ADAM8	381.72	419.248		HGLibB_00781	ADAM8	647.477	668.273
HGLibA_00782	ADAM8	160.826	286.417		HGLibB_00782	ADAM9	1202.31	1430.34
HGLibA_00783	ADAM8	292.587	395.38		HGLibB_00783	ADAM9	711.298	745.457
HGLibA_00784	ADAM9	112.384	172.265		HGLibB_00784	ADAM9	300.577	309.711
HGLibA_00785	ADAM9	561.922	541.701		HGLibB_00785	ADAMDEC1	230.58	286.263
HGLibA_00786	ADAM9	373.969	333.115		HGLibB_00786	ADAMDEC1	434.396	333.16
HGLibA_00787	ADAMDEC1	370.094	352.832		HGLibB_00787	ADAMDEC1	329.4	542.239
HGLibA_00788	ADAMDEC1	294.525	286.417		HGLibB_00788	ADAMTS1	694.828	401.55
HGLibA_00789	ADAMDEC1	406.909	338.304		HGLibB_00789	ADAMTS1	719.533	728.848
HGLibA_00790	ADAMTS1	439.85	533.399		HGLibB_00790	ADAMTS1	454.984	314.596
HGLibA_00791	ADAMTS1	932.985	875.854		HGLibB_00791	ADAMTS10	309.842	302.872
HGLibA_00792	ADAMTS1	474.728	592.551		HGLibB_00792	ADAMTS10	229.551	393.734
HGLibA_00793	ADAMTS10	429.193	586.324		HGLibB_00793	ADAMTS10	91.6144	97.7008
HGLibA_00794	ADAMTS10	683.026	593.588		HGLibB_00794	ADAMTS12	547.627	561.779
HGLibA_00795	ADAMTS10	682.058	448.305		HGLibB_00795	ADAMTS12	376.751	599.883
HGLibA_00796	ADAMTS12	97.852	169.152		HGLibB_00796	ADAMTS12	358.222	261.838
HGLibA_00797	ADAMTS12	530.92	420.286		HGLibB_00797	ADAMTS13	608.361	638.963
HGLibA_00798	ADAMTS12	708.216	602.928		HGLibB_00798	ADAMTS13	298.519	244.252
HGLibA_00799	ADAMTS13	476.665	694.249		HGLibB_00799	ADAMTS13	290.284	216.896
HGLibA_00800	ADAMTS13	953.331	979.629		HGLibB_00800	ADAMTS14	344.841	392.757
HGLibA_00801	ADAMTS13	463.102	483.588		HGLibB_00801	ADAMTS14	393.221	411.32
HGLibA_00802	ADAMTS14	599.707	430.663		HGLibB_00802	ADAMTS14	688.652	581.32
HGLibA_00803	ADAMTS14	297.431	342.455		HGLibB_00803	ADAMTS15	520.864	508.044
HGLibA_00804	ADAMTS14	194.735	181.605		HGLibB_00804	ADAMTS15	447.778	601.837
HGLibA_00805	ADAMTS15	197.642	184.718		HGLibB_00805	ADAMTS15	278.961	230.574
HGLibA_00806	ADAMTS15	437.912	474.248		HGLibB_00806	ADAMTS16	369.546	530.515
HGLibA_00807	ADAMTS15	51.3481	36.321		HGLibB_00807	ADAMTS16	387.045	434.768
HGLibA_00808	ADAMTS16	290.65	362.172		HGLibB_00808	ADAMTS16	276.902	143.62
HGLibA_00809	ADAMTS16	667.525	568.683		HGLibB_00809	ADAMTS17	431.308	339.022
HGLibA_00810	ADAMTS16	325.528	342.455		HGLibB_00810	ADAMTS17	120.437	67.4135
HGLibA_00811	ADAMTS17	305.182	434.814		HGLibB_00811	ADAMTS17	458.072	614.538
HGLibA_00812	ADAMTS17	1492.97	1291.99		HGLibB_00812	ADAMTS18	173.964	104.54
HGLibA_00813	ADAMTS17	62.0052	99.6232		HGLibB_00813	ADAMTS18	4.1175	37.1263
HGLibA_00814	ADAMTS18	248.021	293.681		HGLibB_00814	ADAMTS18	287.196	246.206
HGLibA_00815	ADAMTS18	684.964	736.797		HGLibB_00815	ADAMTS19	671.152	481.665
HGLibA_00816	ADAMTS18	134.668	147.359		HGLibB_00816	ADAMTS19	362.34	385.918
HGLibA_00817	ADAMTS19	577.424	825.005		HGLibB_00817	ADAMTS19	936.731	968.215
HGLibA_00818	ADAMTS19	692.715	987.931		HGLibB_00818	ADAMTS2	572.332	517.814
HGLibA_00819	ADAMTS19	366.218	378.776		HGLibB_00819	ADAMTS2	692.769	485.573
HGLibA_00820	ADAMTS2	297.431	316.511		HGLibB_00820	ADAMTS2	186.317	236.436
HGLibA_00821	ADAMTS2	652.024	571.796		HGLibB_00821	ADAMTS20	164.7	111.379
HGLibA_00822	ADAMTS2	474.728	400.568		HGLibB_00822	ADAMTS20	477.63	603.791
HGLibA_00823	ADAMTS20	789.598	1062.65		HGLibB_00823	ADAMTS20	545.569	350.746
HGLibA_00824	ADAMTS20	70.7247	134.906		HGLibB_00824	ADAMTS3	498.217	510.975
HGLibA_00825	ADAMTS20	553.203	809.439		HGLibB_00825	ADAMTS3	367.487	398.619
HGLibA_00826	ADAMTS3	387.533	621.608		HGLibB_00826	ADAMTS3	77.2031	92.8157
HGLibA_00827	ADAMTS3	112.384	224.152		HGLibB_00827	ADAMTS4	96.7612	181.723
HGLibA_00828	ADAMTS3	622.959	588.4		HGLibB_00828	ADAMTS4	819.382	705.4
HGLibA_00829	ADAMTS4	318.746	402.644		HGLibB_00829	ADAMTS4	550.716	452.355
HGLibA_00830	ADAMTS4	645.242	612.268		HGLibB_00830	ADAMTS5	550.716	697.584
HGLibA_00831	ADAMTS4	257.709	245.945		HGLibB_00831	ADAMTS5	821.441	1025.86
HGLibA_00832	ADAMTS5	217.987	225.19		HGLibB_00832	ADAMTS5	909.967	1122.58
HGLibA_00833	ADAMTS5	543.515	735.759		HGLibB_00833	ADAMTS6	452.925	506.09
HGLibA_00834	ADAMTS5	660.743	405.757		HGLibB_00834	ADAMTS6	579.538	688.79
HGLibA_00835	ADAMTS6	71.6936	49.8116		HGLibB_00835	ADAMTS6	633.066	581.32
HGLibA_00836	ADAMTS6	157.92	291.606		HGLibB_00836	ADAMTS7	61.7625	101.609
HGLibA_00837	ADAMTS6	439.85	481.512		HGLibB_00837	ADAMTS7	277.931	235.459
HGLibA_00838	ADAMTS7	161.795	313.398		HGLibB_00838	ADAMTS7	165.729	151.436
HGLibA_00839	ADAMTS7	254.803	187.831		HGLibB_00839	ADAMTS8	501.306	394.711
HGLibA_00840	ADAMTS7	13.5636	29.0568		HGLibB_00840	ADAMTS8	654.682	595.975
HGLibA_00841	ADAMTS8	410.785	315.474		HGLibB_00841	ADAMTS8	464.248	342.93
HGLibA_00842	ADAMTS8	1505.56	1614.73		HGLibB_00842	ADAMTS9	331.459	424.998
HGLibA_00843	ADAMTS8	158.888	176.416		HGLibB_00843	ADAMTS9	467.336	369.309
HGLibA_00844	ADAMTS9	340.06	316.511		HGLibB_00844	ADAMTS9	234.697	349.769
HGLibA_00845	ADAMTS9	353.624	464.908		HGLibB_00845	ADAMTSL1	370.575	496.32
HGLibA_00846	ADAMTS9	596.8	859.25		HGLibB_00846	ADAMTSL1	1796.26	1830.91
HGLibA_00847	ADAMTSL1	461.164	557.268		HGLibB_00847	ADAMTSL1	299.548	170.976
HGLibA_00848	ADAMTSL1	248.021	266.7		HGLibB_00848	ADAMTSL2	673.211	578.389
HGLibA_00849	ADAMTSL1	122.073	248.02		HGLibB_00849	ADAMTSL2	513.658	435.745
HGLibA_00850	ADAMTSL2	541.577	506.418		HGLibB_00850	ADAMTSL2	359.252	489.481
HGLibA_00851	ADAMTSL2	624.897	682.834		HGLibB_00851	ADAMTSL3	565.127	437.699
HGLibA_00852	ADAMTSL2	398.19	320.662		HGLibB_00852	ADAMTSL3	330.429	347.815
HGLibA_00853	ADAMTSL3	156.951	177.454		HGLibB_00853	ADAMTSL3	1248.63	1098.16
HGLibA_00854	ADAMTSL3	47.4728	28.019		HGLibB_00854	ADAMTSL4	282.049	345.861
HGLibA_00855	ADAMTSL3	376.876	414.059		HGLibB_00855	ADAMTSL4	181.17	157.298
HGLibA_00856	ADAMTSL4	530.92	556.23		HGLibB_00856	ADAMTSL4	631.007	522.699
HGLibA_00857	ADAMTSL4	42.6286	98.5855		HGLibB_00857	ADAMTSL5	1110.7	1203.67
HGLibA_00858	ADAMTSL4	452.444	709.816		HGLibB_00858	ADAMTSL5	310.871	540.285
HGLibA_00859	ADAMTSL5	249.959	368.398		HGLibB_00859	ADAMTSL5	226.462	212.988
HGLibA_00860	ADAMTSL5	200.548	240.756		HGLibB_00860	ADAP1	312.93	339.999
HGLibA_00861	ADAMTSL5	337.153	379.814		HGLibB_00861	ADAP1	209.992	290.171
HGLibA_00862	ADAP1	104.634	67.4532		HGLibB_00862	ADAP1	676.299	1033.67
HGLibA_00863	ADAP1	1576.29	1472.56		HGLibB_00863	ADAP2	873.939	576.435
HGLibA_00864	ADAP1	655.899	563.494		HGLibB_00864	ADAP2	611.449	588.159
HGLibA_00865	ADAP2	248.99	115.189		HGLibB_00865	ADAP2	369.546	352.7
HGLibA_00866	ADAP2	441.787	355.946		HGLibB_00866	ADAR	903.791	1038.56
HGLibA_00867	ADAP2	363.312	286.417		HGLibB_00867	ADAR	307.783	297.01
HGLibA_00868	ADAR	354.592	681.797		HGLibB_00868	ADAR	365.428	546.147
HGLibA_00869	ADAR	771.19	875.854		HGLibB_00869	ADARB1	682.476	760.112
HGLibA_00870	ADAR	558.047	671.419		HGLibB_00870	ADARB1	973.789	835.342
HGLibA_00871	ADARB1	444.694	345.568		HGLibB_00871	ADARB1	324.253	250.114
HGLibA_00872	ADARB1	238.333	277.077		HGLibB_00872	ADARB2	307.783	207.126
HGLibA_00873	ADARB1	626.834	670.381		HGLibB_00873	ADARB2	540.422	577.412
HGLibA_00874	ADARB2	81.3819	41.5097		HGLibB_00874	ADARB2	155.436	277.47
HGLibA_00875	ADARB2	338.122	372.549		HGLibB_00875	ADAT1	475.571	509.998
HGLibA_00876	ADARB2	415.629	454.531		HGLibB_00876	ADAT1	178.082	131.896
HGLibA_00877	ADAT1	735.343	716.042		HGLibB_00877	ADAT1	1624.35	2089.82
HGLibA_00878	ADAT1	420.473	453.493		HGLibB_00878	ADAT2	884.233	873.445
HGLibA_00879	ADAT1	82.3507	108.963		HGLibB_00879	ADAT2	431.308	637.986
HGLibA_00880	ADAT2	565.798	436.889		HGLibB_00880	ADAT2	138.966	174.884
HGLibA_00881	ADAT2	746.969	606.041		HGLibB_00881	ADAT3	887.321	446.493
HGLibA_00882	ADAT2	159.857	130.756		HGLibB_00882	ADAT3	63.8212	40.0573
HGLibA_00883	ADAT3	164.701	190.945		HGLibB_00883	ADAT3	208.963	224.712
HGLibA_00884	ADAT3	333.278	250.096		HGLibB_00884	ADC	613.507	418.159
HGLibA_00885	ADAT3	151.138	212.737		HGLibB_00885	ADC	386.016	647.756
HGLibA_00886	ADC	288.712	377.738		HGLibB_00886	ADC	316.018	552.986
HGLibA_00887	ADC	794.442	912.175		HGLibB_00887	ADCK1	424.102	384.941
HGLibA_00888	ADC	185.047	298.87		HGLibB_00888	ADCK1	294.401	295.056
HGLibA_00889	ADCK1	524.138	430.663		HGLibB_00889	ADCK1	421.014	356.608
HGLibA_00890	ADCK1	366.218	309.247		HGLibB_00890	ADCK2	586.744	537.354
HGLibA_00891	ADCK1	672.369	863.401		HGLibB_00891	ADCK2	425.132	340.976
HGLibA_00892	ADCK2	554.172	492.928		HGLibB_00892	ADCK2	334.547	397.642
HGLibA_00893	ADCK2	332.309	253.209		HGLibB_00893	ADCK3	574.391	455.286
HGLibA_00894	ADCK2	1071.53	1071.99		HGLibB_00894	ADCK3	263.52	356.608
HGLibA_00895	ADCK3	492.167	454.531		HGLibB_00895	ADCK3	23.6756	80.1146
HGLibA_00896	ADCK3	240.27	371.512		HGLibB_00896	ADCK4	623.801	1135.28
HGLibA_00897	ADCK3	187.953	229.341		HGLibB_00897	ADCK4	264.549	236.436
HGLibA_00898	ADCK4	398.19	685.948		HGLibB_00898	ADCK4	747.326	795.284
HGLibA_00899	ADCK4	345.873	491.89		HGLibB_00899	ADCK5	271.755	105.517
HGLibA_00900	ADCK4	708.216	673.495		HGLibB_00900	ADCK5	982.024	794.307
HGLibA_00901	ADCK5	513.481	489.814		HGLibB_00901	ADCK5	1377.3	1598.38
HGLibA_00902	ADCK5	653.961	725.382		HGLibB_00902	ADCY1	285.137	376.148
HGLibA_00903	ADCK5	428.224	295.757		HGLibB_00903	ADCY1	432.337	423.044
HGLibA_00904	ADCY1	247.052	240.756		HGLibB_00904	ADCY1	341.752	173.907
HGLibA_00905	ADCY1	984.333	959.911		HGLibB_00905	ADCY10	676.299	502.182
HGLibA_00906	ADCY1	344.904	408.87		HGLibB_00906	ADCY10	522.922	526.607
HGLibA_00907	ADCY10	278.055	415.097		HGLibB_00907	ADCY10	549.686	615.515
HGLibA_00908	ADCY10	338.122	372.549		HGLibB_00908	ADCY2	513.658	612.584
HGLibA_00909	ADCY10	384.626	598.777		HGLibB_00909	ADCY2	649.536	837.296
HGLibA_00910	ADCY2	654.93	650.664		HGLibB_00910	ADCY2	229.551	168.045
HGLibA_00911	ADCY2	547.39	642.362		HGLibB_00911	ADCY3	154.406	130.919
HGLibA_00912	ADCY2	221.862	291.606		HGLibB_00912	ADCY3	477.63	637.986
HGLibA_00913	ADCY3	424.348	347.644		HGLibB_00913	ADCY3	889.38	952.583
HGLibA_00914	ADCY3	694.652	791.797		HGLibB_00914	ADCY4	268.667	202.241
HGLibA_00915	ADCY3	207.33	202.36		HGLibB_00915	ADCY4	224.404	154.367
HGLibA_00916	ADCY4	136.605	130.756		HGLibB_00916	ADCY4	200.728	339.022
HGLibA_00917	ADCY4	37.7844	44.6229		HGLibB_00917	ADCY5	361.311	483.619
HGLibA_00918	ADCY4	538.671	438.965		HGLibB_00918	ADCY5	457.042	388.849
HGLibA_00919	ADCY5	305.182	145.284		HGLibB_00919	ADCY5	658.8	502.182
HGLibA_00920	ADCY5	491.198	516.796		HGLibB_00920	ADCY6	502.335	671.204
HGLibA_00921	ADCY5	750.845	807.363		HGLibB_00921	ADCY6	459.101	725.917
HGLibA_00922	ADCY6	418.535	496.041		HGLibB_00922	ADCY6	369.546	374.194
HGLibA_00923	ADCY6	377.844	306.134		HGLibB_00923	ADCY7	564.097	365.401
HGLibA_00924	ADCY6	295.494	216.888		HGLibB_00924	ADCY7	480.718	273.562
HGLibA_00925	ADCY7	200.548	239.718		HGLibB_00925	ADCY7	400.427	398.619
HGLibA_00926	ADCY7	141.449	224.152		HGLibB_00926	ADCY8	427.191	395.688
HGLibA_00927	ADCY7	495.073	448.305		HGLibB_00927	ADCY8	145.142	244.252
HGLibA_00928	ADCY8	947.518	747.174		HGLibB_00928	ADCY8	606.302	704.423
HGLibA_00929	ADCY8	831.258	713.967		HGLibB_00929	ADCY9	399.397	357.585
HGLibA_00930	ADCY8	349.748	359.059		HGLibB_00930	ADCY9	391.162	378.102
HGLibA_00931	ADCY9	424.348	472.173		HGLibB_00931	ADCY9	542.481	774.767
HGLibA_00932	ADCY9	1044.4	787.646		HGLibB_00932	ADCYAP1	387.045	298.964
HGLibA_00933	ADCY9	327.465	210.662		HGLibB_00933	ADCYAP1	276.902	267.7
HGLibA_00934	ADCYAP1	249.959	271.888		HGLibB_00934	ADCYAP1	372.634	352.7
HGLibA_00935	ADCYAP1	390.439	458.682		HGLibB_00935	ADCYAP1R1	563.068	536.377
HGLibA_00936	ADCYAP1	398.19	568.683		HGLibB_00936	ADCYAP1R1	883.204	1212.47
HGLibA_00937	ADCYAP1R1	443.725	376.7		HGLibB_00937	ADCYAP1R1	1282.6	1251.55
HGLibA_00938	ADCYAP1R1	175.359	101.699		HGLibB_00938	ADD1	527.04	510.975
HGLibA_00939	ADCYAP1R1	456.32	523.022		HGLibB_00939	ADD1	106.026	163.16
HGLibA_00940	ADD1	666.556	618.494		HGLibB_00940	ADD1	1215.69	1356.09
HGLibA_00941	ADD1	1183.91	1026.33		HGLibB_00941	ADD2	503.364	357.585
HGLibA_00942	ADD1	611.333	488.777		HGLibB_00942	ADD2	93.6731	56.6665
HGLibA_00943	ADD2	870.98	657.929		HGLibB_00943	ADD2	389.104	316.551
HGLibA_00944	ADD2	475.696	540.664		HGLibB_00944	ADD3	1360.83	1376.6
HGLibA_00945	ADD2	1311.8	1177.84		HGLibB_00945	ADD3	359.252	388.849
HGLibA_00946	ADD3	958.175	770.005		HGLibB_00946	ADD3	152.347	282.355
HGLibA_00947	ADD3	1036.65	1006.61		HGLibB_00947	ADH1A	135.877	87.9307
HGLibA_00948	ADD3	434.037	254.247		HGLibB_00948	ADH1A	198.669	324.367
HGLibA_00949	ADH1A	629.741	539.626		HGLibB_00949	ADH1A	329.4	162.183
HGLibA_00950	ADH1A	213.143	290.568		HGLibB_00950	ADH1B	284.107	459.194
HGLibA_00951	ADH1A	610.364	451.418		HGLibB_00951	ADH1B	258.373	164.137
HGLibA_00952	ADH1B	1155.82	1112.46		HGLibB_00952	ADH1B	502.335	498.274
HGLibA_00953	ADH1B	578.393	731.608		HGLibB_00953	ADH4	287.196	161.206
HGLibA_00954	ADH1B	942.673	928.779		HGLibB_00954	ADH4	641.301	775.744
HGLibA_00955	ADH4	506.699	411.984		HGLibB_00955	ADH4	213.081	333.16
HGLibA_00956	ADH4	947.518	829.156		HGLibB_00956	ADH5	402.486	349.769
HGLibA_00957	ADH4	391.408	334.153		HGLibB_00957	ADH5	182.199	207.126
HGLibA_00958	ADH5	894.232	761.703		HGLibB_00958	ADH5	165.729	174.884
HGLibA_00959	ADH5	179.234	146.322		HGLibB_00959	ADH6	180.141	279.424
HGLibA_00960	ADH5	611.333	368.398		HGLibB_00960	ADH6	348.958	299.941
HGLibA_00961	ADH6	154.044	165.001		HGLibB_00961	ADH6	424.102	291.148
HGLibA_00962	ADH6	611.333	567.645		HGLibB_00962	ADH7	459.101	336.091
HGLibA_00963	ADH6	150.169	154.624		HGLibB_00963	ADH7	462.189	301.895
HGLibA_00964	ADH7	339.091	297.832		HGLibB_00964	ADH7	891.439	974.077
HGLibA_00965	ADH7	502.824	446.229		HGLibB_00965	ADHFE1	84.4087	103.563
HGLibA_00966	ADH7	460.195	374.625		HGLibB_00966	ADHFE1	165.729	234.482
HGLibA_00967	ADHFE1	233.488	293.681		HGLibB_00967	ADHFE1	508.511	584.251
HGLibA_00968	ADHFE1	466.008	423.399		HGLibB_00968	ADI1	205.875	289.194
HGLibA_00969	ADHFE1	82.3507	31.1323		HGLibB_00969	ADI1	132.789	132.873
HGLibA_00970	ADI1	409.816	594.626		HGLibB_00970	ADI1	146.171	100.632
HGLibA_00971	ADI1	684.964	771.042		HGLibB_00971	ADIG	267.637	191.494
HGLibA_00972	ADI1	598.738	629.909		HGLibB_00972	ADIG	431.308	480.688
HGLibA_00973	ADIG	507.668	603.966		HGLibB_00973	ADIG	237.786	292.125
HGLibA_00974	ADIG	245.114	131.793		HGLibB_00974	ADIPOQ	541.451	417.182
HGLibA_00975	ADIG	992.084	821.892		HGLibB_00975	ADIPOQ	31.9106	46.8964
HGLibA_00976	ADIPOQ	428.224	358.021		HGLibB_00976	ADIPOQ	781.296	665.342
HGLibA_00977	ADIPOQ	497.011	539.626		HGLibB_00977	ADIPOR1	207.934	227.643
HGLibA_00978	ADIPOQ	501.855	634.06		HGLibB_00978	ADIPOR1	37.0575	66.4365
HGLibA_00979	ADIPOR1	441.787	392.267		HGLibB_00979	ADIPOR1	446.749	464.079
HGLibA_00980	ADIPOR1	371.063	343.493		HGLibB_00980	ADIPOR2	570.274	560.802
HGLibA_00981	ADIPOR1	415.629	394.342		HGLibB_00981	ADIPOR2	1284.66	1523.16
HGLibA_00982	ADIPOR2	303.244	311.323		HGLibB_00982	ADIPOR2	198.669	160.229
HGLibA_00983	ADIPOR2	1441.62	1163.31		HGLibB_00983	ADIRF	335.576	443.562
HGLibA_00984	ADIPOR2	427.255	536.513		HGLibB_00984	ADIRF	476.601	454.309
HGLibA_00985	ADIRF	220.894	348.681		HGLibB_00985	ADIRF	787.472	884.192
HGLibA_00986	ADIRF	523.169	730.57		HGLibB_00986	ADK	391.162	351.723
HGLibA_00987	ADIRF	583.237	591.513		HGLibB_00987	ADK	414.838	437.699
HGLibA_00988	ADK	207.33	277.077		HGLibB_00988	ADK	156.465	246.206
HGLibA_00989	ADK	359.437	525.098		HGLibB_00989	ADM	586.744	540.285
HGLibA_00990	ADK	242.208	199.246		HGLibB_00990	ADM	374.692	468.964
HGLibA_00991	ADM	454.382	406.795		HGLibB_00991	ADM	426.161	280.401
HGLibA_00992	ADM	994.99	972.364		HGLibB_00992	ADM2	283.078	433.791
HGLibA_00993	ADM	601.645	593.588		HGLibB_00993	ADM2	777.178	665.342
HGLibA_00994	ADM2	251.896	189.907		HGLibB_00994	ADM2	287.196	196.379
HGLibA_00995	ADM2	90.1014	77.8307		HGLibB_00995	ADM5	1094.23	1357.06
HGLibA_00996	ADM2	277.086	254.247		HGLibB_00996	ADM5	389.104	315.574
HGLibA_00997	ADM5	166.639	165.001		HGLibB_00997	ADM5	37.0575	7.81606
HGLibA_00998	ADM5	445.663	416.135		HGLibB_00998	ADNP	368.516	450.401
HGLibA_00999	ADM5	51.3481	18.6794		HGLibB_00999	ADNP	1382.45	1404.94
HGLibA_01000	ADNP	87.1949	168.114		HGLibB_01000	ADNP	216.169	149.482
HGLibA_01001	ADNP	250.927	429.625		HGLibB_01001	ADNP2	199.699	235.459
HGLibA_01002	ADNP	357.499	307.172		HGLibB_01002	ADNP2	22.6462	26.3792
HGLibA_01003	ADNP2	606.489	540.664		HGLibB_01003	ADNP2	398.368	490.458
HGLibA_01004	ADNP2	37.7844	116.227		HGLibB_01004	ADO	247.05	307.757
HGLibA_01005	ADNP2	237.364	173.303		HGLibB_01005	ADO	1371.13	1228.1
HGLibA_01006	ADO	293.556	282.266		HGLibB_01006	ADO	457.042	498.274
HGLibA_01007	ADO	95.9144	62.2645		HGLibB_01007	ADORA1	620.713	630.17
HGLibA_01008	ADO	84.2884	80.9439		HGLibB_01008	ADORA1	220.286	169.999
HGLibA_01009	ADORA1	222.831	184.718		HGLibB_01009	ADORA1	423.073	304.826
HGLibA_01010	ADORA1	472.79	537.55		HGLibB_01010	ADORA2A	291.313	251.091
HGLibA_01011	ADORA1	919.421	1063.69		HGLibB_01011	ADORA2A	255.285	358.562
HGLibA_01012	ADORA2A	313.902	332.077		HGLibB_01012	ADORA2A	459.101	690.744
HGLibA_01013	ADORA2A	393.346	382.927		HGLibB_01013	ADORA2B	195.581	195.402
HGLibA_01014	ADORA2A	514.45	481.512		HGLibB_01014	ADORA2B	623.801	418.159
HGLibA_01015	ADORA2B	612.302	607.079		HGLibB_01015	ADORA2B	979.965	851.951
HGLibA_01016	ADORA2B	410.785	358.021		HGLibB_01016	ADORA3	281.019	179.769
HGLibA_01017	ADORA2B	248.021	225.19		HGLibB_01017	ADORA3	141.024	165.114
HGLibA_01018	ADORA3	484.416	541.701		HGLibB_01018	ADORA3	557.921	563.733
HGLibA_01019	ADORA3	319.715	279.153		HGLibB_01019	ADPGK	347.929	444.539
HGLibA_01020	ADORA3	266.429	236.605		HGLibB_01020	ADPGK	177.052	317.528
HGLibA_01021	ADPGK	373	341.417		HGLibB_01021	ADPGK	256.314	247.183
HGLibA_01022	ADPGK	658.806	618.494		HGLibB_01022	ADPRH	247.05	350.746
HGLibA_01023	ADPGK	759.564	613.306		HGLibB_01023	ADPRH	128.672	212.011
HGLibA_01024	ADPRH	261.585	241.794		HGLibB_01024	ADPRH	393.221	266.723
HGLibA_01025	ADPRH	388.502	479.437		HGLibB_01025	ADPRHL1	123.525	73.2756
HGLibA_01026	ADPRH	264.491	269.813		HGLibB_01026	ADPRHL1	269.696	356.608
HGLibA_01027	ADPRHL1	388.502	362.172		HGLibB_01027	ADPRHL1	1280.54	1411.78
HGLibA_01028	ADPRHL1	730.499	646.513		HGLibB_01028	ADPRHL2	512.629	674.135
HGLibA_01029	ADPRHL1	479.572	585.287		HGLibB_01029	ADPRHL2	126.613	216.896
HGLibA_01030	ADPRHL2	942.673	803.212		HGLibB_01030	ADPRHL2	296.46	194.425
HGLibA_01031	ADPRHL2	494.104	481.512		HGLibB_01031	ADPRM	335.576	338.045
HGLibA_01032	ADPRHL2	334.247	348.681		HGLibB_01032	ADPRM	451.896	486.55
HGLibA_01033	ADPRM	693.684	674.532		HGLibB_01033	ADPRM	435.426	527.584
HGLibA_01034	ADPRM	315.839	293.681		HGLibB_01034	ADRA1A	592.92	605.745
HGLibA_01035	ADPRM	254.803	224.152		HGLibB_01035	ADRA1A	561.009	651.664
HGLibA_01036	ADRA1A	393.346	350.757		HGLibB_01036	ADRA1A	617.625	208.103
HGLibA_01037	ADRA1A	1643.14	1565.95		HGLibB_01037	ADRA1B	1028.35	1178.27
HGLibA_01038	ADRA1A	175.359	139.057		HGLibB_01038	ADRA1B	1075.7	1184.13
HGLibA_01039	ADRA1B	928.141	910.1		HGLibB_01039	ADRA1B	200.728	136.781
HGLibA_01040	ADRA1B	246.083	306.134		HGLibB_01040	ADRA1D	527.04	484.596
HGLibA_01041	ADRA1B	249.959	283.304		HGLibB_01041	ADRA1D	516.746	464.079
HGLibA_01042	ADRA1D	325.528	322.738		HGLibB_01042	ADRA1D	642.33	486.55
HGLibA_01043	ADRA1D	333.278	529.248		HGLibB_01043	ADRA2A	126.613	147.528
HGLibA_01044	ADRA1D	307.12	222.077		HGLibB_01044	ADRA2A	267.637	433.791
HGLibA_01045	ADRA2A	326.496	228.303		HGLibB_01045	ADRA2A	162.641	130.919
HGLibA_01046	ADRA2A	446.631	455.569		HGLibB_01046	ADRA2B	165.729	190.517
HGLibA_01047	ADRA2A	588.081	645.476		HGLibB_01047	ADRA2B	697.916	501.205
HGLibA_01048	ADRA2B	259.647	301.983		HGLibB_01048	ADRA2B	265.579	325.344
HGLibA_01049	ADRA2B	394.315	387.078		HGLibB_01049	ADRA2C	468.366	365.401
HGLibA_01050	ADRA2B	181.172	278.115		HGLibB_01050	ADRA2C	736.003	771.836
HGLibA_01051	ADRA2C	297.431	449.342		HGLibB_01051	ADRA2C	170.876	78.1606
HGLibA_01052	ADRA2C	174.39	117.265		HGLibB_01052	ADRB1	651.594	728.848
HGLibA_01053	ADRA2C	404.972	301.983		HGLibB_01053	ADRB1	699.975	526.607
HGLibA_01054	ADRB1	1315.67	1192.37		HGLibB_01054	ADRB1	182.199	349.769
HGLibA_01055	ADRB1	65.8806	78.8684		HGLibB_01055	ADRB2	527.04	498.274
HGLibA_01056	ADRB1	222.831	290.568		HGLibB_01056	ADRB2	1188.93	1269.13
HGLibA_01057	ADRB2	519.294	661.042		HGLibB_01057	ADRB2	169.847	125.057
HGLibA_01058	ADRB2	762.471	774.156		HGLibB_01058	ADRB3	651.594	621.377
HGLibA_01059	ADRB2	101.727	49.8116		HGLibB_01059	ADRB3	178.082	152.413
HGLibA_01060	ADRB3	684.964	716.042		HGLibB_01060	ADRB3	628.948	761.089
HGLibA_01061	ADRB3	280.961	254.247		HGLibB_01061	ADRBK1	470.424	348.792
HGLibA_01062	ADRB3	186.985	97.5478		HGLibB_01062	ADRBK1	287.196	178.792
HGLibA_01063	ADRBK1	445.663	476.324		HGLibB_01063	ADRBK1	367.487	346.838
HGLibA_01064	ADRBK1	438.881	453.493		HGLibB_01064	ADRBK2	172.935	207.126
HGLibA_01065	ADRBK1	285.805	361.134		HGLibB_01065	ADRBK2	332.488	509.021
HGLibA_01066	ADRBK2	252.865	254.247		HGLibB_01066	ADRBK2	450.866	467.01
HGLibA_01067	ADRBK2	192.798	281.228		HGLibB_01067	ADRM1	233.668	254.022
HGLibA_01068	ADRBK2	642.336	723.306		HGLibB_01068	ADRM1	432.337	344.884
HGLibA_01069	ADRM1	517.356	581.136		HGLibB_01069	ADRM1	558.951	657.526
HGLibA_01070	ADRM1	638.46	910.1		HGLibB_01070	ADSL	897.615	730.802
HGLibA_01071	ADRM1	23.252	51.8871		HGLibB_01071	ADSL	469.395	495.343
HGLibA_01072	ADSL	363.312	308.209		HGLibB_01072	ADSL	759.679	693.676
HGLibA_01073	ADSL	272.242	298.87		HGLibB_01073	ADSS	579.538	389.826
HGLibA_01074	ADSL	667.525	831.231		HGLibB_01074	ADSS	561.009	467.01
HGLibA_01075	ADSS	213.143	170.19		HGLibB_01075	ADSS	191.464	217.873
HGLibA_01076	ADSS	408.847	381.889		HGLibB_01076	ADSSL1	453.954	570.573
HGLibA_01077	ADSS	396.252	422.361		HGLibB_01077	ADSSL1	235.727	347.815
HGLibA_01078	ADSSL1	261.585	197.171		HGLibB_01078	ADSSL1	798.795	687.813
HGLibA_01079	ADSSL1	966.894	1073.03		HGLibB_01079	ADTRP	545.569	476.78
HGLibA_01080	ADSSL1	404.003	389.153		HGLibB_01080	ADTRP	243.962	222.758
HGLibA_01081	ADTRP	156.951	270.851		HGLibB_01081	ADTRP	288.225	467.01
HGLibA_01082	ADTRP	487.322	586.324		HGLibB_01082	AEBP1	243.962	191.494
HGLibA_01083	ADTRP	976.583	919.44		HGLibB_01083	AEBP1	340.723	310.688
HGLibA_01084	AEBP1	302.276	355.946		HGLibB_01084	AEBP1	230.58	351.723
HGLibA_01085	AEBP1	157.92	260.473		HGLibB_01085	AEBP2	421.014	410.343
HGLibA_01086	AEBP1	358.468	299.907		HGLibB_01086	AEBP2	264.549	245.229
HGLibA_01087	AEBP2	659.774	623.683		HGLibB_01087	AEBP2	583.656	783.56
HGLibA_01088	AEBP2	468.915	512.645		HGLibB_01088	AEN	251.167	241.321
HGLibA_01089	AEBP2	285.805	324.813		HGLibB_01089	AEN	28.8225	15.6321
HGLibA_01090	AEN	478.603	424.437		HGLibB_01090	AEN	719.533	434.768
HGLibA_01091	AEN	150.169	159.812		HGLibB_01091	AES	238.815	306.78
HGLibA_01092	AEN	733.406	576.985		HGLibB_01092	AES	332.488	438.676
HGLibA_01093	AES	444.694	453.493		HGLibB_01093	AES	136.907	278.447
HGLibA_01094	AES	274.179	365.285		HGLibB_01094	AFAP1	527.04	451.378
HGLibA_01095	AES	232.52	266.7		HGLibB_01095	AFAP1	63.8212	135.804
HGLibA_01096	AFAP1	814.788	897.647		HGLibB_01096	AFAP1	227.492	165.114
HGLibA_01097	AFAP1	261.585	299.907		HGLibB_01097	AFAP1L1	134.848	248.16
HGLibA_01098	AFAP1	585.174	442.078		HGLibB_01098	AFAP1L1	500.276	346.838
HGLibA_01099	AFAP1L1	367.187	345.568		HGLibB_01099	AFAP1L1	633.066	470.918
HGLibA_01100	AFAP1L1	492.167	436.889		HGLibB_01100	AFAP1L2	473.512	302.872
HGLibA_01101	AFAP1L1	200.548	194.058		HGLibB_01101	AFAP1L2	635.124	573.504
HGLibA_01102	AFAP1L2	451.476	452.456		HGLibB_01102	AFAP1L2	275.872	440.63
HGLibA_01103	AFAP1L2	289.681	495.003		HGLibB_01103	AFF1	462.189	194.425
HGLibA_01104	AFAP1L2	705.31	893.496		HGLibB_01104	AFF1	404.544	715.17
HGLibA_01105	AFF1	1063.78	1007.65		HGLibB_01105	AFF1	940.849	766.951
HGLibA_01106	AFF1	692.715	981.704		HGLibB_01106	AFF2	482.777	579.366
HGLibA_01107	AFF1	92.039	110.001		HGLibB_01107	AFF2	614.537	782.583
HGLibA_01108	AFF2	794.442	711.891		HGLibB_01108	AFF2	306.754	306.78
HGLibA_01109	AFF2	181.172	221.039		HGLibB_01109	AFF3	1037.61	862.698
HGLibA_01110	AFF2	581.299	569.72		HGLibB_01110	AFF3	359.252	382.01
HGLibA_01111	AFF3	98.8208	93.3968		HGLibB_01111	AFF3	370.575	497.297
HGLibA_01112	AFF3	805.099	719.155		HGLibB_01112	AFF4	1275.4	852.928
HGLibA_01113	AFF3	411.754	364.247		HGLibB_01113	AFF4	639.242	623.331
HGLibA_01114	AFF4	347.811	305.096		HGLibB_01114	AFF4	423.073	198.333
HGLibA_01115	AFF4	133.699	159.812		HGLibB_01115	AFG3L2	673.211	605.745
HGLibA_01116	AFF4	1158.72	1267.08		HGLibB_01116	AFG3L2	2080.37	2148.44
HGLibA_01117	AFG3L2	292.587	286.417		HGLibB_01117	AFG3L2	295.431	349.769
HGLibA_01118	AFG3L2	536.733	441.04		HGLibB_01118	AFM	158.524	134.827
HGLibA_01119	AFG3L2	315.839	406.795		HGLibB_01119	AFM	332.488	353.677
HGLibA_01120	AFM	545.452	353.87		HGLibB_01120	AFM	322.194	244.252
HGLibA_01121	AFM	1124.81	1062.65		HGLibB_01121	AFMID	356.164	247.183
HGLibA_01122	AFM	240.27	356.983		HGLibB_01122	AFMID	388.074	367.355
HGLibA_01123	AFMID	179.234	250.096		HGLibB_01123	AFMID	184.258	321.436
HGLibA_01124	AFMID	300.338	309.247		HGLibB_01124	AFP	232.639	125.057
HGLibA_01125	AFMID	561.922	617.457		HGLibB_01125	AFP	218.227	194.425
HGLibA_01126	AFP	706.278	634.06		HGLibB_01126	AFP	532.187	600.86
HGLibA_01127	AFP	945.58	932.93		HGLibB_01127	AFTPH	517.776	260.861
HGLibA_01128	AFP	233.488	270.851		HGLibB_01128	AFTPH	332.488	476.78
HGLibA_01129	AFTPH	167.608	182.643		HGLibB_01129	AFTPH	296.46	384.941
HGLibA_01130	AFTPH	729.53	678.683		HGLibB_01130	AGA	110.143	170.976
HGLibA_01131	AFTPH	489.26	575.947		HGLibB_01131	AGA	447.778	558.848
HGLibA_01132	AGA	375.907	331.04		HGLibB_01132	AGA	75.1444	115.287
HGLibA_01133	AGA	875.824	925.666		HGLibB_01133	AGAP1	276.902	349.769
HGLibA_01134	AGA	581.299	660.004		HGLibB_01134	AGAP1	382.927	559.825
HGLibA_01135	AGAP1	709.185	547.928		HGLibB_01135	AGAP1	391.162	332.183
HGLibA_01136	AGAP1	113.353	114.152		HGLibB_01136	AGAP11	718.504	768.905
HGLibA_01137	AGAP1	205.392	148.397		HGLibB_01137	AGAP11	454.984	561.779
HGLibA_01138	AGAP11	528.982	594.626		HGLibB_01138	AGAP11	299.548	241.321
HGLibA_01139	AGAP11	1076.37	865.477		HGLibB_01139	AGAP2	28.8225	84.0227
HGLibA_01140	AGAP11	359.437	426.512		HGLibB_01140	AGAP2	330.429	180.746
HGLibA_01141	AGAP2	234.457	373.587		HGLibB_01141	AGAP2	973.789	882.238
HGLibA_01142	AGAP2	337.153	419.248		HGLibB_01142	AGAP3	25.7344	40.0573
HGLibA_01143	AGAP2	378.813	338.304		HGLibB_01143	AGAP3	238.815	345.861
HGLibA_01144	AGAP3	478.603	379.814		HGLibB_01144	AGAP3	374.692	223.735
HGLibA_01145	AGAP3	373.969	296.794		HGLibB_01145	AGAP4	643.359	467.987
HGLibA_01146	AGAP3	268.366	512.645		HGLibB_01146	AGAP4	743.209	759.135
HGLibA_01147	AGAP4	684.964	729.533		HGLibB_01147	AGAP4	746.297	566.665
HGLibA_01148	AGAP4	2238.97	2702.28		HGLibB_01149	AGAP5	584.685	509.998
HGLibA_01149	AGAP4	576.455	682.834		HGLibB_01150	AGAP5	638.212	470.918
HGLibA_01150	AGAP5	406.909	422.361		HGLibB_01151	AGAP6	21.6169	62.5285
HGLibA_01153	AGAP6	399.159	284.341		HGLibB_01152	AGAP6	204.846	288.217
HGLibA_01154	AGAP6	236.395	276.039		HGLibB_01163	AGBL1	539.392	677.066
HGLibA_01163	AGAP9	234.457	327.927		HGLibB_01164	AGBL1	405.574	350.746
HGLibA_01164	AGAP9	471.821	504.343		HGLibB_01165	AGBL1	278.961	435.745
HGLibA_01165	AGBL1	765.377	861.326		HGLibB_01166	AGBL2	278.961	412.297
HGLibA_01166	AGBL1	422.411	503.305		HGLibB_01167	AGBL2	222.345	297.987
HGLibA_01167	AGBL1	215.081	322.738		HGLibB_01168	AGBL2	923.349	1250.57
HGLibA_01168	AGBL2	732.437	706.702		HGLibB_01169	AGBL3	305.724	458.217
HGLibA_01169	AGBL2	329.403	294.719		HGLibB_01170	AGBL3	624.831	724.94
HGLibA_01170	AGBL2	796.38	689.061		HGLibB_01171	AGBL3	380.869	421.09
HGLibA_01171	AGBL3	721.78	641.325		HGLibB_01172	AGBL4	365.428	331.206
HGLibA_01172	AGBL3	704.341	661.042		HGLibB_01173	AGBL4	523.952	472.872
HGLibA_01173	AGBL3	550.296	572.834		HGLibB_01174	AGBL4	147.201	136.781
HGLibA_01174	AGBL4	500.886	608.117		HGLibB_01175	AGBL5	212.051	184.654
HGLibA_01175	AGBL4	613.271	703.589		HGLibB_01176	AGBL5	232.639	446.493
HGLibA_01176	AGBL4	341.029	277.077		HGLibB_01177	AGBL5	417.926	594.021
HGLibA_01177	AGBL5	968.832	647.551		HGLibB_01178	AGER	519.834	319.482
HGLibA_01178	AGBL5	110.447	111.038		HGLibB_01179	AGER	362.34	362.47
HGLibA_01179	AGBL5	229.613	260.473		HGLibB_01180	AGER	205.875	235.459
HGLibA_01180	AGER	772.159	682.834		HGLibB_01181	AGFG1	581.597	459.194
HGLibA_01181	AGER	495.073	527.173		HGLibB_01182	AGFG1	501.306	497.297
HGLibA_01182	AGER	387.533	399.531		HGLibB_01183	AGFG1	1101.43	946.721
HGLibA_01183	AGFG1	75.5689	113.114		HGLibB_01184	AGFG2	360.281	288.217
HGLibA_01184	AGFG1	565.798	471.135		HGLibB_01185	AGFG2	486.894	335.114
HGLibA_01185	AGFG1	700.465	555.192		HGLibB_01186	AGFG2	337.635	205.172
HGLibA_01186	AGFG2	518.325	726.419		HGLibB_01187	AGGF1	659.829	750.342
HGLibA_01187	AGFG2	548.359	488.777		HGLibB_01188	AGGF1	289.254	208.103
HGLibA_01188	AGFG2	211.205	188.869		HGLibB_01189	AGGF1	275.872	341.953
HGLibA_01189	AGGF1	1169.38	1048.12		HGLibB_01190	AGK	1949.64	1847.52
HGLibA_01190	AGGF1	197.642	223.115		HGLibB_01191	AGK	182.199	306.78
HGLibA_01191	AGGF1	439.85	597.739		HGLibB_01192	AGK	121.466	138.735
HGLibA_01192	AGK	761.502	654.815		HGLibB_01193	AGL	342.782	525.63
HGLibA_01193	AGK	451.476	731.608		HGLibB_01194	AGL	701.004	737.641
HGLibA_01194	AGK	422.411	697.363		HGLibB_01195	AGL	617.625	273.562
HGLibA_01195	AGL	280.961	194.058		HGLibB_01196	AGMAT	621.742	675.112
HGLibA_01196	AGL	103.665	150.473		HGLibB_01197	AGMAT	499.247	303.849
HGLibA_01197	AGL	399.159	518.871		HGLibB_01198	AGMAT	850.264	655.572
HGLibA_01198	AGMAT	426.286	396.417		HGLibB_01199	AGMO	742.179	722.009
HGLibA_01199	AGMAT	398.19	543.777		HGLibB_01200	AGMO	379.839	235.459
HGLibA_01200	AGMAT	245.114	353.87		HGLibB_01201	AGMO	145.142	104.54
HGLibA_01201	AGMO	312.933	505.38		HGLibB_01202	AGO1	202.787	164.137
HGLibA_01202	AGMO	607.458	490.852		HGLibB_01203	AGO1	205.875	237.413
HGLibA_01203	AGMO	243.177	182.643		HGLibB_01204	AGO1	402.486	307.757
HGLibA_01204	AGO1	1005.65	869.628		HGLibB_01205	AGO2	325.282	254.022
HGLibA_01205	AGO1	551.265	772.08		HGLibB_01206	AGO2	396.309	486.55
HGLibA_01206	AGO1	218.956	142.171		HGLibB_01207	AGO2	118.378	102.586
HGLibA_01207	AGO2	196.673	162.926		HGLibB_01208	AGO3	388.074	502.182
HGLibA_01208	AGO2	386.564	352.832		HGLibB_01209	AGO3	662.917	865.629
HGLibA_01209	AGO2	453.413	359.059		HGLibB_01210	AGO3	439.543	643.848
HGLibA_01210	AGO3	404.972	459.72		HGLibB_01211	AGO4	422.044	544.193
HGLibA_01211	AGO3	201.517	351.795		HGLibB_01212	AGO4	646.447	505.113
HGLibA_01212	AGO3	522.2	763.778		HGLibB_01213	AGO4	22.6462	15.6321
HGLibA_01213	AGO4	153.075	139.057		HGLibB_01214	AGPAT1	520.864	450.401
HGLibA_01214	AGO4	652.993	718.118		HGLibB_01215	AGPAT1	263.52	183.677
HGLibA_01215	AGO4	571.611	524.06		HGLibB_01216	AGPAT1	434.396	494.366
HGLibA_01216	AGPAT1	577.424	571.796		HGLibB_01217	AGPAT2	342.782	407.412
HGLibA_01217	AGPAT1	437.912	538.588		HGLibB_01218	AGPAT2	263.52	281.378
HGLibA_01218	AGPAT1	434.037	496.041		HGLibB_01219	AGPAT2	302.636	355.631
HGLibA_01219	AGPAT2	248.99	174.341		HGLibB_01220	AGPAT3	582.626	677.066
HGLibA_01220	AGPAT2	121.104	131.793		HGLibB_01221	AGPAT3	389.104	440.63
HGLibA_01221	AGPAT2	670.432	826.043		HGLibB_01222	AGPAT3	261.461	205.172
HGLibA_01222	AGPAT3	405.941	372.549		HGLibB_01223	AGPAT4	246.021	206.149
HGLibA_01223	AGPAT3	459.226	559.343		HGLibB_01224	AGPAT4	642.33	465.056
HGLibA_01224	AGPAT3	483.447	427.55		HGLibB_01225	AGPAT4	357.193	362.47
HGLibA_01225	AGPAT4	751.814	749.25		HGLibB_01226	AGPAT5	394.251	424.998
HGLibA_01226	AGPAT4	248.99	224.152		HGLibB_01227	AGPAT5	189.405	176.838
HGLibA_01227	AGPAT4	131.761	143.208		HGLibB_01228	AGPAT5	626.889	560.802
HGLibA_01228	AGPAT5	171.483	182.643		HGLibB_01229	AGPAT6	271.755	282.355
HGLibA_01229	AGPAT5	400.128	519.909		HGLibB_01230	AGPAT6	200.728	197.356
HGLibA_01230	AGPAT5	109.478	110.001		HGLibB_01231	AGPAT6	194.552	295.056
HGLibA_01231	AGPAT6	423.38	442.078		HGLibB_01232	AGPAT9	604.243	484.596
HGLibA_01232	AGPAT6	446.631	383.965		HGLibB_01233	AGPAT9	339.694	335.114
HGLibA_01233	AGPAT6	109.478	220.001		HGLibB_01234	AGPAT9	1161.13	926.203
HGLibA_01234	AGPAT9	251.896	197.171		HGLibB_01235	AGPHD1	904.821	789.422
HGLibA_01235	AGPAT9	593.894	636.136		HGLibB_01236	AGPHD1	558.951	465.056
HGLibA_01236	AGPAT9	548.359	427.55		HGLibB_01237	AGPHD1	932.614	1061.03
HGLibA_01237	AGPHD1	542.546	563.494		HGLibB_01238	AGPS	603.214	628.216
HGLibA_01238	AGPHD1	466.008	523.022		HGLibB_01239	AGPS	417.926	348.792
HGLibA_01239	AGPHD1	623.928	582.173		HGLibB_01240	AGPS	237.786	352.7
HGLibA_01240	AGPS	389.47	371.512		HGLibB_01241	AGR2	257.344	375.171
HGLibA_01241	AGPS	533.826	474.248		HGLibB_01242	AGR2	605.272	293.102
HGLibA_01242	AGPS	232.52	227.266		HGLibB_01243	AGR2	270.726	450.401
HGLibA_01243	AGR2	924.266	801.137		HGLibB_01244	AGR3	855.411	863.675
HGLibA_01244	AGR2	205.392	264.624		HGLibB_01245	AGR3	891.439	733.733
HGLibA_01245	AGR2	826.414	1007.65		HGLibB_01246	AGR3	363.369	349.769
HGLibA_01246	AGR3	241.239	240.756		HGLibB_01247	AGRN	419.985	343.907
HGLibA_01247	AGR3	614.239	465.946		HGLibB_01248	AGRN	202.787	261.838
HGLibA_01248	AGR3	840.946	772.08		HGLibB_01249	AGRN	273.814	186.608
HGLibA_01249	AGRN	478.603	385.002		HGLibB_01250	AGRP	425.132	446.493
HGLibA_01250	AGRN	747.938	643.4		HGLibB_01251	AGRP	361.311	304.826
HGLibA_01251	AGRN	363.312	338.304		HGLibB_01252	AGRP	213.081	419.136
HGLibA_01252	AGRP	301.307	452.456		HGLibB_01253	AGT	402.486	492.412
HGLibA_01253	AGRP	418.535	459.72		HGLibB_01254	AGT	476.601	637.986
HGLibA_01254	AGRP	1232.35	1042.93		HGLibB_01255	AGT	759.679	730.802
HGLibA_01255	AGT	592.925	492.928		HGLibB_01256	AGTPBP1	746.297	559.825
HGLibA_01256	AGT	252.865	248.02		HGLibB_01257	AGTPBP1	446.749	487.527
HGLibA_01257	AGT	122.073	129.718		HGLibB_01258	AGTPBP1	330.429	490.458
HGLibA_01258	AGTPBP1	601.645	715.004		HGLibB_01259	AGTR1	139.995	79.1376
HGLibA_01259	AGTPBP1	783.785	693.212		HGLibB_01260	AGTR1	407.632	469.941
HGLibA_01260	AGTPBP1	711.123	802.175		HGLibB_01261	AGTR1	78.2325	72.2986
HGLibA_01261	AGTR1	362.343	344.53		HGLibB_01262	AGTR2	355.134	373.217
HGLibA_01262	AGTR1	336.185	453.493		HGLibB_01263	AGTR2	573.362	770.859
HGLibA_01263	AGTR1	713.06	764.816		HGLibB_01264	AGTR2	258.373	263.792
HGLibA_01264	AGTR2	665.587	626.796		HGLibB_01265	AGTRAP	445.719	552.009
HGLibA_01265	AGTR2	296.463	289.53		HGLibB_01266	AGTRAP	384.986	294.079
HGLibA_01266	AGTR2	373.969	410.946		HGLibB_01267	AGTRAP	1152.9	1041.49
HGLibA_01267	AGTRAP	190.86	122.454		HGLibB_01268	AGXT	664.976	582.297
HGLibA_01268	AGTRAP	613.271	648.589		HGLibB_01269	AGXT	173.964	194.425
HGLibA_01269	AGTRAP	497.98	537.55		HGLibB_01270	AGXT	221.316	239.367
HGLibA_01270	AGXT	103.665	120.378		HGLibB_01271	AGXT2	631.007	445.516
HGLibA_01271	AGXT	719.842	590.475		HGLibB_01272	AGXT2	352.046	449.424
HGLibA_01272	AGXT	173.421	147.359		HGLibB_01273	AGXT2	285.137	461.148
HGLibA_01273	AGXT2	193.766	129.718		HGLibB_01274	AGXT2L1	521.893	625.285
HGLibA_01274	AGXT2	88.1637	213.775		HGLibB_01275	AGXT2L1	83.3794	66.4365
HGLibA_01275	AGXT2	628.772	533.399		HGLibB_01276	AGXT2L1	539.392	663.388
HGLibA_01276	AGXT2L1	597.769	671.419		HGLibB_01277	AGXT2L2	780.266	886.146
HGLibA_01277	AGXT2L1	552.234	578.022		HGLibB_01278	AGXT2L2	749.385	795.284
HGLibA_01278	AGXT2L1	267.398	299.907		HGLibB_01279	AGXT2L2	488.953	395.688
HGLibA_01279	AGXT2L2	291.618	220.001		HGLibB_01280	AHCTF1	252.197	374.194
HGLibA_01280	AGXT2L2	1989.98	2032.94		HGLibB_01281	AHCTF1	399.397	546.147
HGLibA_01281	AGXT2L2	839.008	748.212		HGLibB_01282	AHCTF1	91.6144	177.815
HGLibA_01282	AHCTF1	222.831	315.474		HGLibB_01283	AHCY	187.346	185.631
HGLibA_01283	AHCTF1	1459.06	1517.18		HGLibB_01284	AHCY	347.929	416.205
HGLibA_01284	AHCTF1	199.579	277.077		HGLibB_01285	AHCY	114.261	114.31
HGLibA_01285	AHCY	429.193	642.362		HGLibB_01286	AHCYL1	508.511	433.791
HGLibA_01286	AHCY	690.777	974.44		HGLibB_01287	AHCYL1	62.7919	153.39
HGLibA_01287	AHCY	561.922	600.853		HGLibB_01288	AHCYL1	333.517	271.608
HGLibA_01288	AHCYL1	745.032	921.515		HGLibB_01289	AHCYL2	542.481	592.067
HGLibA_01289	AHCYL1	121.104	143.208		HGLibB_01290	AHCYL2	365.428	286.263
HGLibA_01290	AHCYL1	334.247	208.586		HGLibB_01291	AHCYL2	292.342	257.93
HGLibA_01291	AHCYL2	352.655	234.53		HGLibB_01292	AHDC1	22.6462	47.8734
HGLibA_01292	AHCYL2	1158.72	1408.22		HGLibB_01293	AHDC1	680.417	486.55
HGLibA_01293	AHCYL2	345.873	475.286		HGLibB_01294	AHDC1	467.336	314.596
HGLibA_01294	AHDC1	124.01	103.774		HGLibB_01295	AHI1	235.727	181.723
HGLibA_01295	AHDC1	385.595	400.568		HGLibB_01296	AHI1	627.919	537.354
HGLibA_01296	AHDC1	336.185	281.228		HGLibB_01297	AHI1	106.026	121.149
HGLibA_01297	AHI1	658.806	658.966		HGLibB_01298	AHNAK	338.664	353.677
HGLibA_01298	AHI1	445.663	385.002		HGLibB_01299	AHNAK	85.4381	63.5055
HGLibA_01299	AHI1	124.979	66.4155		HGLibB_01300	AHNAK	1103.49	752.296
HGLibA_01300	AHNAK	674.307	740.948		HGLibB_01301	AHNAK2	452.925	361.493
HGLibA_01301	AHNAK	819.632	869.628		HGLibB_01302	AHNAK2	370.575	335.114
HGLibA_01302	AHNAK	529.951	558.305		HGLibB_01303	AHNAK2	371.604	248.16
HGLibA_01303	AHNAK2	536.733	395.38		HGLibB_01304	AHR	577.479	800.169
HGLibA_01304	AHNAK2	54.2546	77.8307		HGLibB_01305	AHR	505.423	478.734
HGLibA_01305	AHNAK2	171.483	133.869		HGLibB_01306	AHR	1060.26	1236.89
HGLibA_01306	AHR	304.213	266.7		HGLibB_01307	AHRR	316.018	274.539
HGLibA_01307	AHR	832.227	658.966		HGLibB_01308	AHRR	93.6731	86.9537
HGLibA_01308	AHR	165.67	200.284		HGLibB_01309	AHRR	400.427	284.309
HGLibA_01309	AHRR	400.128	388.116		HGLibB_01310	AHSA1	307.783	316.551
HGLibA_01310	AHRR	684.964	711.891		HGLibB_01311	AHSA1	334.547	442.585
HGLibA_01311	AHRR	190.86	175.378		HGLibB_01312	AHSA1	421.014	266.723
HGLibA_01312	AHSA1	467.946	448.305		HGLibB_01313	AHSA2	199.699	119.195
HGLibA_01313	AHSA1	417.567	336.228		HGLibB_01314	AHSA2	73.0856	127.011
HGLibA_01314	AHSA1	255.772	305.096		HGLibB_01315	AHSA2	122.496	65.4595
HGLibA_01315	AHSA2	571.611	505.38		HGLibB_01316	AHSG	401.456	185.631
HGLibA_01316	AHSA2	633.616	723.306		HGLibB_01317	AHSG	213.081	132.873
HGLibA_01317	AHSA2	770.221	634.06		HGLibB_01318	AHSG	336.606	303.849
HGLibA_01318	AHSG	620.052	605.004		HGLibB_01319	AHSP	377.781	356.608
HGLibA_01319	AHSG	57.1611	76.7929		HGLibB_01320	AHSP	114.261	127.011
HGLibA_01320	AHSG	657.837	585.287		HGLibB_01321	AHSP	69.9975	121.149
HGLibA_01321	AHSP	590.019	567.645		HGLibB_01322	AICDA	564.097	489.481
HGLibA_01322	AHSP	252.865	268.775		HGLibB_01323	AICDA	142.054	211.034
HGLibA_01323	AHSP	634.585	688.023		HGLibB_01324	AICDA	655.712	507.067
HGLibA_01324	AICDA	532.858	488.777		HGLibB_01325	AIDA	488.953	474.826
HGLibA_01325	AICDA	693.684	547.928		HGLibB_01326	AIDA	423.073	353.677
HGLibA_01326	AICDA	579.361	697.363		HGLibB_01327	AIDA	454.984	503.159
HGLibA_01327	AIDA	477.634	299.907		HGLibB_01328	AIF1	597.037	679.02
HGLibA_01328	AIDA	158.888	168.114		HGLibB_01329	AIF1	242.932	401.55
HGLibA_01329	AIDA	128.855	150.473		HGLibB_01330	AIF1	963.495	982.87
HGLibA_01330	AIF1	199.579	91.3213		HGLibB_01331	AIF1L	247.05	169.022
HGLibA_01331	AIF1	357.499	296.794		HGLibB_01332	AIF1L	619.684	409.366
HGLibA_01332	AIF1	474.728	533.399		HGLibB_01333	AIF1L	318.077	305.803
HGLibA_01333	AIF1L	16.4701	9.33968		HGLibB_01334	AIFM1	777.178	633.101
HGLibA_01334	AIF1L	389.47	607.079		HGLibB_01335	AIFM1	256.314	254.999
HGLibA_01335	AIF1L	595.832	733.684		HGLibB_01336	AIFM1	879.086	826.549
HGLibA_01336	AIFM1	337.153	471.135		HGLibB_01337	AIFM2	226.462	221.781
HGLibA_01337	AIFM1	908.764	1030.48		HGLibB_01338	AIFM2	313.959	246.206
HGLibA_01338	AIFM1	496.042	531.324		HGLibB_01339	AIFM2	557.921	336.091
HGLibA_01339	AIFM2	329.403	413.021		HGLibB_01340	AIFM3	99.8494	127.988
HGLibA_01340	AIFM2	23.252	125.567		HGLibB_01341	AIFM3	507.482	340.976
HGLibA_01341	AIFM2	95.9144	74.7174		HGLibB_01342	AIFM3	273.814	118.218
HGLibA_01342	AIFM3	207.33	316.511		HGLibB_01343	AIG1	371.604	334.137
HGLibA_01343	AIFM3	377.844	454.531		HGLibB_01344	AIG1	1297.01	1232.98
HGLibA_01344	AIFM3	589.05	625.759		HGLibB_01345	AIG1	275.872	554.94
HGLibA_01345	AIG1	350.717	346.606		HGLibB_01346	AIM1	526.011	594.021
HGLibA_01346	AIG1	543.515	408.87		HGLibB_01347	AIM1	567.186	470.918
HGLibA_01347	AIG1	213.143	310.285		HGLibB_01348	AIM1	671.152	686.836
HGLibA_01348	AIM1	626.834	591.513		HGLibB_01349	AIM2	286.166	328.275
HGLibA_01349	AIM1	19.3766	23.8681		HGLibB_01350	AIM2	234.697	319.482
HGLibA_01350	AIM1	526.076	524.06		HGLibB_01351	AIM2	431.308	517.814
HGLibA_01351	AIM2	260.616	428.588		HGLibB_01352	AIMP1	571.303	465.056
HGLibA_01352	AIM2	1.93766	20.7548		HGLibB_01353	AIMP1	792.619	866.606
HGLibA_01353	AIM2	588.081	402.644		HGLibB_01354	AIMP1	213.081	145.574
HGLibA_01354	AIMP1	561.922	781.42		HGLibB_01355	AIMP2	423.073	276.493
HGLibA_01355	AIMP1	359.437	255.285		HGLibB_01356	AIMP2	113.231	311.665
HGLibA_01356	AIMP1	91.0702	73.6797		HGLibB_01357	AIMP2	458.072	402.527
HGLibA_01357	AIMP2	234.457	267.737		HGLibB_01358	AIP	242.932	249.137
HGLibA_01358	AIMP2	839.977	971.327		HGLibB_01359	AIP	631.007	481.665
HGLibA_01359	AIMP2	55.2234	59.1513		HGLibB_01360	AIP	578.509	412.297
HGLibA_01360	AIP	140.481	250.096		HGLibB_01361	AIPL1	625.86	705.4
HGLibA_01361	AIP	479.572	428.588		HGLibB_01362	AIPL1	297.489	394.711
HGLibA_01362	AIP	473.759	511.607		HGLibB_01363	AIPL1	338.664	449.424
HGLibA_01363	AIPL1	601.645	480.475		HGLibB_01364	AIRE	260.432	333.16
HGLibA_01364	AIPL1	196.673	195.096		HGLibB_01365	AIRE	135.877	147.528
HGLibA_01365	AIPL1	333.278	354.908		HGLibB_01366	AIRE	303.666	267.7
HGLibA_01366	AIRE	315.839	347.644		HGLibB_01367	AJAP1	792.619	811.893
HGLibA_01367	AIRE	94.9455	41.5097		HGLibB_01368	AJAP1	431.308	600.86
HGLibA_01368	AIRE	189.891	332.077		HGLibB_01369	AJAP1	320.136	302.872
HGLibA_01369	AJAP1	862.26	792.835		HGLibB_01370	AJUBA	51.4687	64.4825
HGLibA_01370	AJAP1	309.057	174.341		HGLibB_01371	AJUBA	178.082	202.241
HGLibA_01371	AJAP1	93.0079	21.7926		HGLibB_01372	AJUBA	354.105	437.699
HGLibA_01372	AJUBA	707.247	718.118		HGLibB_01373	AK1	336.606	197.356
HGLibA_01373	AJUBA	197.642	203.397		HGLibB_01374	AK1	426.161	401.55
HGLibA_01374	AJUBA	159.857	78.8684		HGLibB_01375	AK1	604.243	509.021
HGLibA_01375	AK1	824.476	531.324		HGLibB_01376	AK2	1572.88	1540.74
HGLibA_01376	AK1	264.491	305.096		HGLibB_01377	AK2	517.776	657.526
HGLibA_01377	AK1	380.751	661.042		HGLibB_01378	AK2	397.339	469.941
HGLibA_01378	AK2	582.268	450.38		HGLibB_01379	AK3	158.524	113.333
HGLibA_01379	AK2	871.949	927.741		HGLibB_01380	AK3	364.399	241.321
HGLibA_01380	AK2	842.884	909.062		HGLibB_01381	AK3	619.684	364.424
HGLibA_01381	AK3	576.455	883.119		HGLibB_01382	AK4	95.7319	188.562
HGLibA_01382	AK3	49.4104	51.8871		HGLibB_01383	AK4	402.486	304.826
HGLibA_01383	AK3	820.601	952.647		HGLibB_01384	AK4	476.601	457.24
HGLibA_01384	AK4	417.567	547.928		HGLibB_01385	AK5	241.903	199.31
HGLibA_01385	AK4	482.478	450.38		HGLibB_01386	AK5	160.582	72.2986
HGLibA_01386	AK4	31.0026	46.6984		HGLibB_01387	AK5	231.609	221.781
HGLibA_01387	AK5	510.574	569.72		HGLibB_01388	AK6	110.143	183.677
HGLibA_01388	AK5	424.348	361.134		HGLibB_01389	AK6	708.21	582.297
HGLibA_01389	AK5	228.644	191.982		HGLibB_01390	AK6	692.769	520.745
HGLibA_01390	AK6	20.3455	79.9061		HGLibB_01391	AK7	129.701	101.609
HGLibA_01391	AK6	534.795	455.569		HGLibB_01392	AK7	222.345	222.758
HGLibA_01392	AK6	79.4442	123.491		HGLibB_01393	AK7	360.281	552.009
HGLibA_01393	AK7	163.733	94.4345		HGLibB_01394	AK8	582.626	564.71
HGLibA_01394	AK7	508.637	422.361		HGLibB_01395	AK8	611.449	518.791
HGLibA_01395	AK7	19.3766	7.26419		HGLibB_01396	AK8	329.4	345.861
HGLibA_01396	AK8	372.031	248.02		HGLibB_01397	AK9	1623.32	1505.57
HGLibA_01397	AK8	304.213	278.115		HGLibB_01398	AK9	488.953	542.239
HGLibA_01398	AK8	351.686	389.153		HGLibB_01399	AK9	838.941	1044.42
HGLibA_01399	AK9	638.46	497.078		HGLibB_01400	AKAP1	408.662	251.091
HGLibA_01400	AK9	420.473	310.285		HGLibB_01401	AKAP1	872.91	678.043
HGLibA_01401	AK9	466.008	579.06		HGLibB_01402	AKAP1	318.077	288.217
HGLibA_01402	AKAP1	828.351	903.873		HGLibB_01403	AKAP10	509.541	549.078
HGLibA_01403	AKAP1	263.522	120.378		HGLibB_01404	AKAP10	492.041	454.309
HGLibA_01404	AKAP1	430.161	485.663		HGLibB_01405	AKAP10	787.472	917.41
HGLibA_01405	AKAP10	1229.45	1073.03		HGLibB_01406	AKAP11	338.664	405.458
HGLibA_01406	AKAP10	563.86	603.966		HGLibB_01407	AKAP11	609.39	822.641
HGLibA_01407	AKAP10	559.985	537.55		HGLibB_01408	AKAP11	554.833	483.619
HGLibA_01408	AKAP11	475.696	313.398		HGLibB_01409	AKAP12	606.302	361.493
HGLibA_01409	AKAP11	597.769	534.437		HGLibB_01410	AKAP12	328.371	454.309
HGLibA_01410	AKAP11	278.055	252.171		HGLibB_01411	AKAP12	475.571	359.539
HGLibA_01411	AKAP12	196.673	261.511		HGLibB_01412	AKAP13	839.97	713.216
HGLibA_01412	AKAP12	321.652	472.173		HGLibB_01413	AKAP13	217.198	187.585
HGLibA_01413	AKAP12	1090.9	1092.74		HGLibB_01414	AKAP13	255.285	489.481
HGLibA_01414	AKAP13	545.452	597.739		HGLibB_01415	AKAP14	107.055	35.1723
HGLibA_01415	AKAP13	305.182	383.965		HGLibB_01416	AKAP14	523.952	520.745
HGLibA_01416	AKAP13	642.336	621.608		HGLibB_01417	AKAP14	396.309	480.688
HGLibA_01417	AKAP14	259.647	363.21		HGLibB_01418	AKAP17A_X	698.946	680.974
HGLibA_01418	AKAP14	656.868	595.664		HGLibB_01419	AKAP17A_X	1523.47	1073.73
HGLibA_01419	AKAP14	490.229	635.098		HGLibB_01420	AKAP17A_X	406.603	281.378
HGLibA_01420	AKAP17A_X	1361.21	1483.97		HGLibB_01424	AKAP2	269.696	300.918
HGLibA_01421	AKAP17A_X	1188.76	1173.69		HGLibB_01425	AKAP2	200.728	147.528
HGLibA_01422	AKAP17A_X	1531.72	1616.8		HGLibB_01426	AKAP2	470.424	486.55
HGLibA_01426	AKAP2	425.317	392.267		HGLibB_01427	AKAP3	439.543	490.458
HGLibA_01427	AKAP2	276.117	304.058		HGLibB_01428	AKAP3	1464.8	1577.87
HGLibA_01428	AKAP2	545.452	718.118		HGLibB_01429	AKAP3	138.966	168.045
HGLibA_01429	AKAP3	31.0026	41.5097		HGLibB_01430	AKAP4	562.039	589.136
HGLibA_01430	AKAP3	213.143	156.699		HGLibB_01431	AKAP4	80.2912	128.965
HGLibA_01431	AKAP3	336.185	359.059		HGLibB_01432	AKAP4	322.194	412.297
HGLibA_01432	AKAP4	515.419	277.077		HGLibB_01433	AKAP5	386.016	423.044
HGLibA_01433	AKAP4	324.559	253.209		HGLibB_01434	AKAP5	322.194	375.171
HGLibA_01434	AKAP4	1112.22	952.647		HGLibB_01435	AKAP5	168.817	444.539
HGLibA_01435	AKAP5	303.244	325.851		HGLibB_01436	AKAP6	462.189	518.791
HGLibA_01436	AKAP5	607.458	658.966		HGLibB_01437	AKAP6	439.543	456.263
HGLibA_01437	AKAP5	314.87	374.625		HGLibB_01438	AKAP6	1031.43	744.48
HGLibA_01438	AKAP6	1111.25	1160.2		HGLibB_01439	AKAP7	598.067	425.975
HGLibA_01439	AKAP6	1004.68	1426.9		HGLibB_01440	AKAP7	900.703	717.124
HGLibA_01440	AKAP6	372.031	389.153		HGLibB_01441	AKAP7	359.252	281.378
HGLibA_01441	AKAP7	372.031	372.549		HGLibB_01442	AKAP8	159.553	240.344
HGLibA_01442	AKAP7	220.894	186.794		HGLibB_01443	AKAP8	567.186	591.09
HGLibA_01443	AKAP7	529.951	319.625		HGLibB_01444	AKAP8	382.927	300.918
HGLibA_01444	AKAP8	448.569	382.927		HGLibB_01445	AKAP8L	367.487	317.528
HGLibA_01445	AKAP8	777.972	680.759		HGLibB_01446	AKAP8L	885.262	646.779
HGLibA_01446	AKAP8	72.6624	81.9816		HGLibB_01447	AKAP8L	519.834	358.562
HGLibA_01447	AKAP8L	605.52	594.626		HGLibB_01448	AKAP9	102.937	265.746
HGLibA_01448	AKAP8L	699.497	913.213		HGLibB_01449	AKAP9	390.133	305.803
HGLibA_01449	AKAP8L	602.613	491.89		HGLibB_01450	AKAP9	182.199	163.16
HGLibA_01450	AKAP9	619.084	620.57		HGLibB_01451	AKIP1	219.257	213.965
HGLibA_01451	AKAP9	97.852	262.549		HGLibB_01452	AKIP1	197.64	190.517
HGLibA_01452	AKAP9	270.304	309.247		HGLibB_01453	AKIP1	272.784	238.39
HGLibA_01453	AKIP1	402.065	437.927		HGLibB_01454	AKIRIN1	194.552	223.735
HGLibA_01454	AKIP1	214.112	101.699		HGLibB_01455	AKIRIN1	478.659	606.722
HGLibA_01455	AKIP1	810.912	855.1		HGLibB_01456	AKIRIN1	121.466	273.562
HGLibA_01456	AKIRIN1	767.315	958.874		HGLibB_01457	AKIRIN2	336.606	254.022
HGLibA_01457	AKIRIN1	1984.17	2030.86		HGLibB_01458	AKIRIN2	238.815	226.666
HGLibA_01458	AKIRIN1	44.5663	16.6039		HGLibB_01459	AKIRIN2	621.742	567.642
HGLibA_01459	AKIRIN2	119.166	128.68		HGLibB_01460	AKNA	274.843	290.171
HGLibA_01460	AKIRIN2	775.065	925.666		HGLibB_01461	AKNA	870.851	599.883
HGLibA_01461	AKIRIN2	251.896	284.341		HGLibB_01462	AKNA	1115.84	877.353
HGLibA_01462	AKNA	1377.68	1133.21		HGLibB_01463	AKNAD1	723.651	594.021
HGLibA_01463	AKNA	315.839	257.36		HGLibB_01464	AKNAD1	767.914	563.733
HGLibA_01464	AKNA	448.569	521.984		HGLibB_01465	AKNAD1	424.102	503.159
HGLibA_01465	AKNAD1	323.59	303.021		HGLibB_01466	AKR1A1	438.514	293.102
HGLibA_01466	AKNAD1	149.2	204.435		HGLibB_01467	AKR1A1	892.468	1006.32
HGLibA_01467	AKNAD1	371.063	411.984		HGLibB_01468	AKR1A1	264.549	284.309
HGLibA_01468	AKR1A1	645.242	767.929		HGLibB_01469	AKR1B1	485.865	453.332
HGLibA_01469	AKR1A1	892.294	803.212		HGLibB_01470	AKR1B1	240.874	250.114
HGLibA_01470	AKR1A1	452.444	498.116		HGLibB_01471	AKR1B1	227.492	314.596
HGLibA_01471	AKR1B1	777.972	770.005		HGLibB_01472	AKR1B10	430.279	411.32
HGLibA_01472	AKR1B1	490.229	340.379		HGLibB_01473	AKR1B10	601.155	358.562
HGLibA_01473	AKR1B1	270.304	154.624		HGLibB_01474	AKR1B10	1293.92	1091.32
HGLibA_01474	AKR1B10	404.003	486.701		HGLibB_01475	AKR1B15	894.527	956.491
HGLibA_01475	AKR1B10	93.9767	92.359		HGLibB_01476	AKR1B15	366.457	292.125
HGLibA_01476	AKR1B10	423.38	351.795		HGLibB_01477	AKR1B15	942.907	882.238
HGLibA_01477	AKR1B15	632.647	814.628		HGLibB_01478	AKR1C1	216.169	218.85
HGLibA_01478	AKR1B15	466.977	493.965		HGLibB_01479	AKR1C1	581.597	572.527
HGLibA_01479	AKR1B15	161.795	184.718		HGLibB_01480	AKR1C1	1218.78	1144.08
HGLibA_01480	AKR1C1	1136.44	1131.14		HGLibB_01481	AKR1C2	277.931	254.999
HGLibA_01481	AKR1C1	259.647	386.04		HGLibB_01482	AKR1C2	590.861	831.434
HGLibA_01482	AKR1C1	1387.37	1211.05		HGLibB_01484	AKR1C3	261.461	413.274
HGLibA_01483	AKR1C2	709.185	775.193		HGLibB_01485	AKR1C3	554.833	328.275
HGLibA_01484	AKR1C2	677.213	901.798		HGLibB_01486	AKR1C3	1867.29	1839.71
HGLibA_01485	AKR1C2	198.611	212.737		HGLibB_01487	AKR1C4	516.746	476.78
HGLibA_01486	AKR1C3	337.153	387.078		HGLibB_01488	AKR1C4	481.747	581.32
HGLibA_01487	AKR1C3	418.535	646.513		HGLibB_01489	AKR1C4	768.943	849.02
HGLibA_01488	AKR1C3	1401.9	1483.97		HGLibB_01490	AKR1D1	410.721	344.884
HGLibA_01489	AKR1C4	279.024	284.341		HGLibB_01491	AKR1D1	343.811	294.079
HGLibA_01490	AKR1C4	339.091	293.681		HGLibB_01492	AKR1D1	1692.29	1759.59
HGLibA_01491	AKR1C4	584.206	519.909		HGLibB_01493	AKR1E2	376.751	342.93
HGLibA_01492	AKR1D1	993.053	857.175		HGLibB_01494	AKR1E2	873.939	847.066
HGLibA_01493	AKR1D1	766.346	627.834		HGLibB_01495	AKR1E2	484.836	303.849
HGLibA_01494	AKR1D1	468.915	368.398		HGLibB_01496	AKR7A2	593.949	902.755
HGLibA_01495	AKR1E2	702.403	674.532		HGLibB_01497	AKR7A2	323.224	506.09
HGLibA_01496	AKR1E2	484.416	528.211		HGLibB_01498	AKR7A2	196.611	232.528
HGLibA_01497	AKR1E2	552.234	596.702		HGLibB_01499	AKR7A3	58.6744	43.9653
HGLibA_01498	AKR7A2	1647.01	1419.63		HGLibB_01500	AKR7A3	453.954	289.194
HGLibA_01499	AKR7A2	402.065	355.946		HGLibB_01501	AKR7A3	881.145	1138.21
HGLibA_01500	AKR7A2	1236.23	1518.22		HGLibB_01502	AKT1	319.106	421.09
HGLibA_01501	AKR7A3	824.476	958.874		HGLibB_01503	AKT1	239.844	266.723
HGLibA_01502	AKR7A3	204.424	179.529		HGLibB_01504	AKT1	478.659	619.423
HGLibA_01503	AKR7A3	480.541	497.078		HGLibB_01505	AKT1S1	195.581	448.447
HGLibA_01504	AKT1	475.696	450.38		HGLibB_01506	AKT1S1	118.378	52.7584
HGLibA_01505	AKT1	758.595	771.042		HGLibB_01507	AKT1S1	216.169	164.137
HGLibA_01506	AKT1	466.977	405.757		HGLibB_01508	AKT2	777.178	830.457
HGLibA_01507	AKT1S1	279.992	248.02		HGLibB_01509	AKT2	421.014	511.952
HGLibA_01508	AKT1S1	445.663	428.588		HGLibB_01510	AKT2	229.551	226.666
HGLibA_01509	AKT1S1	225.738	201.322		HGLibB_01511	AKT3	235.727	156.321
HGLibA_01510	AKT2	288.712	413.021		HGLibB_01512	AKT3	395.28	390.803
HGLibA_01511	AKT2	622.959	864.439		HGLibB_01513	AKT3	165.729	68.3905
HGLibA_01512	AKT2	653.961	700.476		HGLibB_01514	AKTIP	158.524	169.999
HGLibA_01513	AKT3	257.709	178.492		HGLibB_01515	AKTIP	190.434	294.079
HGLibA_01514	AKT3	756.658	722.269		HGLibB_01516	AKTIP	617.625	547.124
HGLibA_01515	AKT3	48.4416	91.3213		HGLibB_01517	ALAD	723.651	752.296
HGLibA_01516	AKTIP	790.567	702.551		HGLibB_01518	ALAD	443.661	398.619
HGLibA_01517	AKTIP	973.676	753.401		HGLibB_01519	ALAD	327.341	272.585
HGLibA_01518	AKTIP	829.32	801.137		HGLibB_01520	ALAS1	959.377	1108.9
HGLibA_01519	ALAD	435.974	609.155		HGLibB_01521	ALAS1	625.86	504.136
HGLibA_01520	ALAD	636.523	595.664		HGLibB_01522	ALAS1	291.313	423.044
HGLibA_01521	ALAD	449.538	409.908		HGLibB_01523	ALAS2	127.642	228.62
HGLibA_01522	ALAS1	215.081	144.246		HGLibB_01524	ALAS2	1259.95	1080.57
HGLibA_01523	ALAS1	697.559	657.929		HGLibB_01525	ALAS2	486.894	597.929
HGLibA_01524	ALAS1	662.681	845.76		HGLibB_01526	ALB	922.32	565.687
HGLibA_01525	ALAS2	141.449	163.963		HGLibB_01527	ALB	274.843	195.402
HGLibA_01526	ALAS2	692.715	678.683		HGLibB_01528	ALB	619.684	521.722
HGLibA_01527	ALAS2	393.346	429.625		HGLibB_01529	ALCAM	406.603	279.424
HGLibA_01528	ALB	725.655	908.024		HGLibB_01530	ALCAM	1001.58	835.342
HGLibA_01529	ALB	234.457	94.4345		HGLibB_01531	ALCAM	220.286	167.068
HGLibA_01530	ALB	234.457	187.831		HGLibB_01532	ALDH16A1	50.4394	154.367
HGLibA_01531	ALCAM	497.011	851.986		HGLibB_01533	ALDH16A1	557.921	409.366
HGLibA_01532	ALCAM	505.73	422.361		HGLibB_01534	ALDH16A1	781.296	931.088
HGLibA_01533	ALCAM	699.497	496.041		HGLibB_01535	ALDH18A1	237.786	212.988
HGLibA_01534	ALDH16A1	108.509	94.4345		HGLibB_01536	ALDH18A1	308.812	134.827
HGLibA_01535	ALDH16A1	301.307	461.795		HGLibB_01537	ALDH18A1	157.494	99.6548
HGLibA_01536	ALDH16A1	594.863	348.681		HGLibB_01538	ALDH1A1	554.833	576.435
HGLibA_01537	ALDH18A1	294.525	306.134		HGLibB_01539	ALDH1A1	208.963	174.884
HGLibA_01538	ALDH18A1	726.624	511.607		HGLibB_01540	ALDH1A1	1038.64	1097.18
HGLibA_01539	ALDH18A1	210.237	213.775		HGLibB_01541	ALDH1A2	707.181	704.423
HGLibA_01540	ALDH1A1	430.161	500.192		HGLibB_01542	ALDH1A2	253.226	336.091
HGLibA_01541	ALDH1A1	453.413	354.908		HGLibB_01543	ALDH1A2	553.804	620.4
HGLibA_01542	ALDH1A1	351.686	292.643		HGLibB_01544	ALDH1A3	217.198	206.149
HGLibA_01543	ALDH1A2	214.112	215.85		HGLibB_01545	ALDH1A3	197.64	152.413
HGLibA_01544	ALDH1A2	475.696	506.418		HGLibB_01546	ALDH1A3	325.282	675.112
HGLibA_01545	ALDH1A2	864.198	976.515		HGLibB_01547	ALDH1B1	208.963	222.758
HGLibA_01546	ALDH1A3	246.083	126.605		HGLibB_01548	ALDH1B1	751.444	708.331
HGLibA_01547	ALDH1A3	310.995	273.964		HGLibB_01549	ALDH1B1	740.121	699.538
HGLibA_01548	ALDH1A3	433.068	531.324		HGLibB_01550	ALDH1L1	248.079	350.746
HGLibA_01549	ALDH1B1	179.234	147.359		HGLibB_01551	ALDH1L1	212.051	148.505
HGLibA_01550	ALDH1B1	559.985	436.889		HGLibB_01552	ALDH1L1	504.394	573.504
HGLibA_01551	ALDH1B1	696.59	590.475		HGLibB_01553	ALDH1L2	301.607	305.803
HGLibA_01552	ALDH1L1	699.497	707.74		HGLibB_01554	ALDH1L2	410.721	226.666
HGLibA_01553	ALDH1L1	196.673	212.737		HGLibB_01555	ALDH1L2	363.369	370.286
HGLibA_01554	ALDH1L1	640.398	477.361		HGLibB_01556	ALDH2	593.949	419.136
HGLibA_01555	ALDH1L2	705.31	650.664		HGLibB_01557	ALDH2	584.685	615.515
HGLibA_01556	ALDH1L2	584.206	607.079		HGLibB_01558	ALDH2	236.756	350.746
HGLibA_01557	ALDH1L2	319.715	326.889		HGLibB_01559	ALDH3A1	500.276	758.158
HGLibA_01558	ALDH2	239.301	295.757		HGLibB_01560	ALDH3A1	538.363	557.871
HGLibA_01559	ALDH2	5.81299	23.8681		HGLibB_01561	ALDH3A1	421.014	463.102
HGLibA_01560	ALDH2	491.198	446.229		HGLibB_01562	ALDH3A2	2508.59	2949.59
HGLibA_01561	ALDH3A1	477.634	437.927		HGLibB_01563	ALDH3A2	445.719	362.47
HGLibA_01562	ALDH3A1	299.369	353.87		HGLibB_01564	ALDH3A2	252.197	219.827
HGLibA_01563	ALDH3A1	305.182	271.888		HGLibB_01565	ALDH3B1	242.932	291.148
HGLibA_01564	ALDH3A2	849.666	739.91		HGLibB_01566	ALDH3B1	441.602	372.24
HGLibA_01565	ALDH3A2	331.34	405.757		HGLibB_01567	ALDH3B1	653.653	908.617
HGLibA_01566	ALDH3A2	643.304	755.476		HGLibB_01568	ALDH3B2	112.202	59.5975
HGLibA_01567	ALDH3B1	807.037	729.533		HGLibB_01569	ALDH3B2	456.013	371.263
HGLibA_01568	ALDH3B1	1.93766	30.0945		HGLibB_01570	ALDH3B2	126.613	223.735
HGLibA_01569	ALDH3B1	424.348	657.929		HGLibB_01571	ALDH4A1	413.809	472.872
HGLibA_01570	ALDH3B2	290.65	341.417		HGLibB_01572	ALDH4A1	492.041	400.573
HGLibA_01571	ALDH3B2	700.465	713.967		HGLibB_01573	ALDH4A1	243.962	270.631
HGLibA_01572	ALDH3B2	422.411	508.494		HGLibB_01574	ALDH5A1	772.031	626.262
HGLibA_01573	ALDH4A1	606.489	744.061		HGLibB_01575	ALDH5A1	1144.66	1156.78
HGLibA_01574	ALDH4A1	395.283	504.343		HGLibB_01576	ALDH5A1	309.842	278.447
HGLibA_01575	ALDH4A1	248.99	365.285		HGLibB_01577	ALDH6A1	573.362	735.687
HGLibA_01576	ALDH5A1	289.681	205.473		HGLibB_01578	ALDH6A1	176.023	130.919
HGLibA_01577	ALDH5A1	297.431	246.983		HGLibB_01579	ALDH6A1	760.708	727.871
HGLibA_01578	ALDH5A1	399.159	381.889		HGLibB_01580	ALDH7A1	348.958	597.929
HGLibA_01579	ALDH6A1	496.042	359.059		HGLibB_01581	ALDH7A1	1163.19	1067.87
HGLibA_01580	ALDH6A1	379.782	437.927		HGLibB_01582	ALDH7A1	465.277	579.366
HGLibA_01581	ALDH6A1	663.65	833.307		HGLibB_01583	ALDH8A1	401.456	412.297
HGLibA_01582	ALDH7A1	708.216	625.759		HGLibB_01584	ALDH8A1	131.76	196.379
HGLibA_01583	ALDH7A1	160.826	161.888		HGLibB_01585	ALDH8A1	409.691	471.895
HGLibA_01584	ALDH7A1	677.213	691.136		HGLibB_01586	ALDH9A1	397.339	241.321
HGLibA_01585	ALDH8A1	458.257	470.097		HGLibB_01587	ALDH9A1	205.875	117.241
HGLibA_01586	ALDH8A1	578.393	721.231		HGLibB_01588	ALDH9A1	648.506	691.721
HGLibA_01587	ALDH8A1	367.187	390.191		HGLibB_01589	ALDOA	954.231	1145.05
HGLibA_01588	ALDH9A1	439.85	416.135		HGLibB_01590	ALDOA	104.996	117.241
HGLibA_01589	ALDH9A1	275.148	201.322		HGLibB_01591	ALDOA	482.777	474.826
HGLibA_01590	ALDH9A1	469.883	403.682		HGLibB_01592	ALDOB	893.497	994.594
HGLibA_01591	ALDOA	239.301	182.643		HGLibB_01593	ALDOB	139.995	198.333
HGLibA_01592	ALDOA	718.873	891.42		HGLibB_01594	ALDOB	473.512	612.584
HGLibA_01593	ALDOA	482.478	445.191		HGLibB_01595	ALDOC	383.957	358.562
HGLibA_01594	ALDOB	846.759	813.59		HGLibB_01596	ALDOC	493.071	412.297
HGLibA_01595	ALDOB	922.328	808.401		HGLibB_01597	ALDOC	1139.52	1153.85
HGLibA_01596	ALDOB	452.444	365.285		HGLibB_01598	ALG1	920.261	620.4
HGLibA_01597	ALDOC	540.608	833.307		HGLibB_01599	ALG1	497.188	509.021
HGLibA_01598	ALDOC	900.045	869.628		HGLibB_01600	ALG1	204.846	177.815
HGLibA_01599	ALDOC	390.439	423.399		HGLibB_01601	ALG10	182.199	137.758
HGLibA_01600	ALG1	381.72	331.04		HGLibB_01602	ALG10	282.049	335.114
HGLibA_01601	ALG1	470.852	385.002		HGLibB_01603	ALG10	847.176	851.951
HGLibA_01602	ALG1	310.026	400.568		HGLibB_01604	ALG10B	326.312	276.493
HGLibA_01603	ALG10	1117.06	1120.76		HGLibB_01605	ALG10B	122.496	103.563
HGLibA_01604	ALG10	436.943	533.399		HGLibB_01606	ALG10B	223.374	184.654
HGLibA_01605	ALG10	165.67	188.869		HGLibB_01607	ALG11	65.88	38.1033
HGLibA_01606	ALG10B	145.325	212.737		HGLibB_01608	ALG11	393.221	554.94
HGLibA_01607	ALG10B	880.668	1151.89		HGLibB_01609	ALG11	270.726	547.124
HGLibA_01608	ALG10B	585.174	595.664		HGLibB_01610	ALG12	484.836	310.688
HGLibA_01609	ALG11	226.707	271.888		HGLibB_01611	ALG12	195.581	344.884
HGLibA_01610	ALG11	195.704	404.719		HGLibB_01612	ALG12	29.8519	62.5285
HGLibA_01611	ALG11	226.707	209.624		HGLibB_01613	ALG13	411.75	292.125
HGLibA_01612	ALG12	808.006	811.514		HGLibB_01614	ALG13	213.081	139.712
HGLibA_01613	ALG12	613.271	612.268		HGLibB_01615	ALG13	441.602	385.918
HGLibA_01614	ALG12	391.408	478.399		HGLibB_01616	ALG14	513.658	383.964
HGLibA_01615	ALG13	634.585	551.041		HGLibB_01617	ALG14	329.4	169.999
HGLibA_01616	ALG13	436.943	408.87		HGLibB_01618	ALG14	445.719	363.447
HGLibA_01617	ALG13	398.19	421.323		HGLibB_01619	ALG1L	225.433	179.769
HGLibA_01618	ALG14	363.312	413.021		HGLibB_01620	ALG1L	107.055	183.677
HGLibA_01619	ALG14	31.9715	15.5661		HGLibB_01621	ALG1L	234.697	266.723
HGLibA_01620	ALG14	337.153	337.266		HGLibB_01622	ALG2	98.82	178.792
HGLibA_01621	ALG1L	390.439	388.116		HGLibB_01623	ALG2	572.332	305.803
HGLibA_01622	ALG1L	416.598	446.229		HGLibB_01624	ALG2	243.962	364.424
HGLibA_01623	ALG1L	683.026	911.138		HGLibB_01625	ALG3	320.136	380.056
HGLibA_01624	ALG2	1067.65	1492.27		HGLibB_01626	ALG3	509.541	779.652
HGLibA_01625	ALG2	78.4754	222.077		HGLibB_01627	ALG3	117.349	171.953
HGLibA_01626	ALG2	424.348	418.21		HGLibB_01628	ALG5	294.401	382.987
HGLibA_01627	ALG3	226.707	211.699		HGLibB_01629	ALG5	27.7931	57.6435
HGLibA_01628	ALG3	283.868	217.926		HGLibB_01630	ALG5	422.044	277.47
HGLibA_01629	ALG3	316.808	356.983		HGLibB_01631	ALG6	429.249	249.137
HGLibA_01630	ALG5	673.338	706.702		HGLibB_01632	ALG6	281.019	251.091
HGLibA_01631	ALG5	398.19	418.21		HGLibB_01633	ALG6	424.102	300.918
HGLibA_01632	ALG5	244.146	189.907		HGLibB_01634	ALG8	278.961	397.642
HGLibA_01633	ALG6	808.975	849.911		HGLibB_01635	ALG8	302.636	390.803
HGLibA_01634	ALG6	442.756	310.285		HGLibB_01636	ALG8	530.128	383.964
HGLibA_01635	ALG6	546.421	526.135		HGLibB_01637	ALG9	161.612	63.5055
HGLibA_01636	ALG8	721.78	705.665		HGLibB_01638	ALG9	496.159	664.365
HGLibA_01637	ALG8	376.876	619.532		HGLibB_01639	ALG9	698.946	707.354
HGLibA_01638	ALG8	618.115	772.08		HGLibB_01640	ALK	165.729	303.849
HGLibA_01639	ALG9	865.167	776.231		HGLibB_01641	ALK	714.386	664.365
HGLibA_01640	ALG9	320.683	190.945		HGLibB_01642	ALK	780.266	676.089
HGLibA_01641	ALG9	53.2858	121.416		HGLibB_01643	ALKBH1	304.695	299.941
HGLibA_01642	ALK	918.453	1071.99		HGLibB_01644	ALKBH1	340.723	293.102
HGLibA_01643	ALK	229.613	182.643		HGLibB_01645	ALKBH1	405.574	390.803
HGLibA_01644	ALK	552.234	437.927		HGLibB_01646	ALKBH2	500.276	865.629
HGLibA_01645	ALKBH1	903.92	951.61		HGLibB_01647	ALKBH2	476.601	692.699
HGLibA_01646	ALKBH1	396.252	389.153		HGLibB_01648	ALKBH2	484.836	431.837
HGLibA_01647	ALKBH1	847.728	807.363		HGLibB_01649	ALKBH3	214.11	175.861
HGLibA_01648	ALKBH2	306.151	140.095		HGLibB_01650	ALKBH3	274.843	297.01
HGLibA_01649	ALKBH2	485.385	453.493		HGLibB_01651	ALKBH3	620.713	585.228
HGLibA_01650	ALKBH2	552.234	398.493		HGLibB_01652	ALKBH4	503.364	486.55
HGLibA_01651	ALKBH3	557.078	545.852		HGLibB_01653	ALKBH4	94.7025	115.287
HGLibA_01652	ALKBH3	620.052	702.551		HGLibB_01654	ALKBH4	898.644	755.227
HGLibA_01653	ALKBH3	475.696	385.002		HGLibB_01655	ALKBH5	603.214	1128.44
HGLibA_01654	ALKBH4	497.98	658.966		HGLibB_01656	ALKBH5	290.284	373.217
HGLibA_01655	ALKBH4	534.795	368.398		HGLibB_01657	ALKBH5	479.689	419.136
HGLibA_01656	ALKBH4	431.13	538.588		HGLibB_01658	ALKBH6	248.079	304.826
HGLibA_01657	ALKBH5	468.915	551.041		HGLibB_01659	ALKBH6	190.434	280.401
HGLibA_01658	ALKBH5	529.951	620.57		HGLibB_01660	ALKBH6	178.082	200.287
HGLibA_01659	ALKBH5	217.018	204.435		HGLibB_01661	ALKBH7	514.687	400.573
HGLibA_01660	ALKBH6	737.281	844.722		HGLibB_01662	ALKBH7	731.886	560.802
HGLibA_01661	ALKBH6	485.385	526.135		HGLibB_01663	ALKBH7	358.222	315.574
HGLibA_01662	ALKBH6	344.904	290.568		HGLibB_01664	ALKBH8	317.047	297.01
HGLibA_01663	ALKBH7	297.431	433.776		HGLibB_01665	ALKBH8	458.072	390.803
HGLibA_01664	ALKBH7	369.125	396.417		HGLibB_01666	ALKBH8	653.653	635.055
HGLibA_01665	ALKBH7	538.671	423.399		HGLibB_01667	ALLC	499.247	356.608
HGLibA_01666	ALKBH8	505.73	525.098		HGLibB_01668	ALLC	273.814	319.482
HGLibA_01667	ALKBH8	565.798	589.438		HGLibB_01669	ALLC	334.547	375.171
HGLibA_01668	ALKBH8	361.374	342.455		HGLibB_01670	ALMS1	264.549	275.516
HGLibA_01669	ALLC	515.419	603.966		HGLibB_01671	ALMS1	289.254	430.86
HGLibA_01670	ALLC	244.146	230.379		HGLibB_01672	ALMS1	253.226	344.884
HGLibA_01671	ALLC	133.699	116.227		HGLibB_01673	ALOX12	356.164	343.907
HGLibA_01672	ALMS1	1005.65	1096.89		HGLibB_01674	ALOX12	335.576	371.263
HGLibA_01673	ALMS1	546.421	780.382		HGLibB_01675	ALOX12	921.291	759.135
HGLibA_01674	ALMS1	217.018	143.208		HGLibB_01676	ALOX12B	275.872	287.24
HGLibA_01675	ALOX12	406.909	575.947		HGLibB_01677	ALOX12B	538.363	416.205
HGLibA_01676	ALOX12	813.819	678.683		HGLibB_01678	ALOX12B	389.104	482.642
HGLibA_01677	ALOX12	422.411	507.456		HGLibB_01679	ALOX15	1002.61	1052.24
HGLibA_01678	ALOX12B	309.057	294.719		HGLibB_01680	ALOX15	259.402	284.309
HGLibA_01679	ALOX12B	276.117	448.305		HGLibB_01681	ALOX15	545.569	624.308
HGLibA_01680	ALOX12B	612.302	586.324		HGLibB_01682	ALOX15B	399.397	284.309
HGLibA_01681	ALOX15	174.39	133.869		HGLibB_01683	ALOX15B	287.196	225.689
HGLibA_01682	ALOX15	245.114	367.361		HGLibB_01684	ALOX15B	570.274	632.124
HGLibA_01683	ALOX15	633.616	629.909		HGLibB_01685	ALOX5	838.941	1010.23
HGLibA_01684	ALOX15B	473.759	452.456		HGLibB_01686	ALOX5	452.925	405.458
HGLibA_01685	ALOX15B	629.741	669.344		HGLibB_01687	ALOX5	641.301	415.228
HGLibA_01686	ALOX15B	739.219	762.74		HGLibB_01688	ALOX5AP	509.541	578.389
HGLibA_01687	ALOX5	483.447	480.475		HGLibB_01689	ALOX5AP	498.217	537.354
HGLibA_01688	ALOX5	19.3766	62.2645		HGLibB_01690	ALOX5AP	539.392	357.585
HGLibA_01689	ALOX5	187.953	239.718		HGLibB_01691	ALOXE3	424.102	609.653
HGLibA_01690	ALOX5AP	265.46	295.757		HGLibB_01692	ALOXE3	480.718	561.779
HGLibA_01691	ALOX5AP	256.74	176.416		HGLibB_01693	ALOXE3	1132.31	1017.07
HGLibA_01692	ALOX5AP	594.863	757.552		HGLibB_01694	ALPI	500.276	692.699
HGLibA_01693	ALOXE3	130.792	47.7361		HGLibB_01695	ALPI	413.809	381.033
HGLibA_01694	ALOXE3	325.528	364.247		HGLibB_01696	ALPI	464.248	552.009
HGLibA_01695	ALOXE3	768.284	591.513		HGLibB_01697	ALPK1	137.936	266.723
HGLibA_01696	ALPI	882.606	811.514		HGLibB_01698	ALPK1	270.726	316.551
HGLibA_01697	ALPI	365.25	320.662		HGLibB_01699	ALPK1	292.342	159.252
HGLibA_01698	ALPI	919.421	884.156		HGLibB_01700	ALPK2	192.493	469.941
HGLibA_01699	ALPK1	560.954	395.38		HGLibB_01701	ALPK2	235.727	203.218
HGLibA_01700	ALPK1	309.057	447.267		HGLibB_01702	ALPK2	214.11	326.321
HGLibA_01701	ALPK1	393.346	560.381		HGLibB_01703	ALPK3	787.472	795.284
HGLibA_01702	ALPK2	446.631	385.002		HGLibB_01704	ALPK3	365.428	402.527
HGLibA_01703	ALPK2	572.58	518.871		HGLibB_01705	ALPK3	318.077	628.216
HGLibA_01704	ALPK2	423.38	267.737		HGLibB_01706	ALPL	1389.66	1090.34
HGLibA_01705	ALPK3	52.3169	81.9816		HGLibB_01707	ALPL	227.492	254.022
HGLibA_01706	ALPK3	392.377	504.343		HGLibB_01708	ALPL	438.514	335.114
HGLibA_01707	ALPK3	67.8182	69.5287		HGLibB_01709	ALPP	196.611	142.643
HGLibA_01708	ALPL	368.156	268.775		HGLibB_01710	ALPP	316.018	377.125
HGLibA_01709	ALPL	258.678	229.341		HGLibB_01711	ALPP	271.755	297.01
HGLibA_01710	ALPL	131.761	198.209		HGLibB_01712	ALPPL2	239.844	298.964
HGLibA_01711	ALPP	1493.94	1598.12		HGLibB_01713	ALPPL2	322.194	396.665
HGLibA_01712	ALPP	258.678	249.058		HGLibB_01714	ALPPL2	199.699	212.011
HGLibA_01713	ALPP	444.694	405.757		HGLibB_01715	ALS2	531.157	466.033
HGLibA_01714	ALPPL2	346.842	314.436		HGLibB_01716	ALS2	333.517	379.079
HGLibA_01715	ALPPL2	238.333	261.511		HGLibB_01717	ALS2	283.078	230.574
HGLibA_01716	ALPPL2	461.164	293.681		HGLibB_01718	ALS2CL	759.679	692.699
HGLibA_01717	ALS2	580.33	555.192		HGLibB_01719	ALS2CL	546.598	706.377
HGLibA_01718	ALS2	519.294	433.776		HGLibB_01720	ALS2CL	379.839	471.895
HGLibA_01719	ALS2	165.67	158.775		HGLibB_01721	ALS2CR11	651.594	727.871
HGLibA_01720	ALS2CL	362.343	385.002		HGLibB_01722	ALS2CR11	540.422	541.262
HGLibA_01721	ALS2CL	466.008	493.965		HGLibB_01723	ALS2CR11	239.844	268.677
HGLibA_01722	ALS2CL	1274.98	1139.44		HGLibB_01724	ALS2CR12	306.754	359.539
HGLibA_01723	ALS2CR11	589.05	537.55		HGLibB_01725	ALS2CR12	219.257	319.482
HGLibA_01724	ALS2CR11	446.631	448.305		HGLibB_01726	ALS2CR12	656.741	628.216
HGLibA_01725	ALS2CR11	470.852	603.966		HGLibB_01727	ALS2CR8	80.2912	86.9537
HGLibA_01726	ALS2CR12	186.016	206.511		HGLibB_01728	ALS2CR8	287.196	156.321
HGLibA_01727	ALS2CR12	415.629	396.417		HGLibB_01729	ALS2CR8	235.727	284.309
HGLibA_01728	ALS2CR12	609.395	610.192		HGLibB_01730	ALX1	519.834	548.101
HGLibA_01729	ALS2CR8	1005.65	1150.86		HGLibB_01731	ALX1	279.99	117.241
HGLibA_01730	ALS2CR8	393.346	499.154		HGLibB_01732	ALX1	243.962	302.872
HGLibA_01731	ALS2CR8	323.59	320.662		HGLibB_01733	ALX3	422.044	362.47
HGLibA_01732	ALX1	108.509	216.888		HGLibB_01734	ALX3	427.191	617.469
HGLibA_01733	ALX1	443.725	509.531		HGLibB_01735	ALX3	317.047	226.666
HGLibA_01734	ALX1	319.715	299.907		HGLibB_01736	ALX4	180.141	246.206
HGLibA_01735	ALX3	290.65	197.171		HGLibB_01737	ALX4	38.0869	31.2642
HGLibA_01736	ALX3	240.27	258.398		HGLibB_01738	ALX4	378.81	384.941
HGLibA_01737	ALX3	698.528	495.003		HGLibB_01739	ALYREF	196.611	146.551
HGLibA_01738	ALX4	408.847	343.493		HGLibB_01740	ALYREF	368.516	443.562
HGLibA_01739	ALX4	192.798	257.36		HGLibB_01741	ALYREF	389.104	525.63
HGLibA_01740	ALX4	162.764	127.642		HGLibB_01742	AMACR	594.979	629.193
HGLibA_01741	ALYREF	353.624	404.719		HGLibB_01743	AMACR	106.026	74.2526
HGLibA_01742	ALYREF	658.806	665.193		HGLibB_01744	AMACR	415.867	713.216
HGLibA_01743	ALYREF	598.738	562.456		HGLibB_01745	AMBN	220.286	387.872
HGLibA_01744	AMACR	432.099	407.833		HGLibB_01746	AMBN	431.308	454.309
HGLibA_01745	AMACR	261.585	171.227		HGLibB_01747	AMBN	424.102	423.044
HGLibA_01746	AMACR	370.094	322.738		HGLibB_01748	AMBP	369.546	329.252
HGLibA_01747	AMBN	399.159	441.04		HGLibB_01749	AMBP	257.344	260.861
HGLibA_01748	AMBN	108.509	259.436		HGLibB_01750	AMBP	390.133	335.114
HGLibA_01749	AMBN	476.665	550.003		HGLibB_01751	AMBRA1	418.956	695.63
HGLibA_01750	AMBP	558.047	666.23		HGLibB_01752	AMBRA1	378.81	445.516
HGLibA_01751	AMBP	341.998	372.549		HGLibB_01753	AMBRA1	758.649	787.468
HGLibA_01752	AMBP	297.431	335.191		HGLibB_01754	AMD1	526.011	617.469
HGLibA_01753	AMBRA1	205.392	382.927		HGLibB_01755	AMD1	337.635	294.079
HGLibA_01754	AMBRA1	186.985	361.134		HGLibB_01756	AMD1	249.109	425.975
HGLibA_01755	AMBRA1	348.779	766.891		HGLibB_01757	AMDHD1	639.242	604.768
HGLibA_01756	AMD1	639.429	541.701		HGLibB_01758	AMDHD1	43.2337	59.5975
HGLibA_01757	AMD1	540.608	534.437		HGLibB_01759	AMDHD1	470.424	208.103
HGLibA_01758	AMD1	238.333	214.813		HGLibB_01760	AMDHD2	130.731	96.7238
HGLibA_01759	AMDHD1	360.405	287.455		HGLibB_01761	AMDHD2	502.335	424.021
HGLibA_01760	AMDHD1	695.621	731.608		HGLibB_01762	AMDHD2	542.481	631.147
HGLibA_01761	AMDHD1	319.715	362.172		HGLibB_01763	AMELX	528.069	384.941
HGLibA_01762	AMDHD2	430.161	377.738		HGLibB_01764	AMELX	601.155	484.596
HGLibA_01763	AMDHD2	487.322	507.456		HGLibB_01765	AMELX	621.742	552.009
HGLibA_01764	AMDHD2	486.354	502.267		HGLibB_01766	AMELY	264.549	282.355
HGLibA_01765	AMELX	238.333	293.681		HGLibB_01767	AMELY	549.686	693.676
HGLibA_01766	AMELX	1105.44	1106.23		HGLibB_01769	AMER1	167.788	254.999
HGLibA_01767	AMELX	212.174	201.322		HGLibB_01770	AMER1	228.521	98.6778
HGLibA_01768	AMELY	56.1922	33.2077		HGLibB_01771	AMER1	552.774	331.206
HGLibA_01769	AMELY	392.377	276.039		HGLibB_01772	AMER2	688.652	972.123
HGLibA_01770	AMELY	661.712	690.099		HGLibB_01773	AMER2	126.613	29.3102
HGLibA_01771	AMER1	663.65	702.551		HGLibB_01774	AMER2	158.524	187.585
HGLibA_01772	AMER1	296.463	361.134		HGLibB_01775	AMER3	405.574	716.147
HGLibA_01773	AMER1	963.988	932.93		HGLibB_01776	AMER3	187.346	86.9537
HGLibA_01774	AMER2	528.013	328.964		HGLibB_01777	AMER3	450.866	432.814
HGLibA_01775	AMER2	229.613	340.379		HGLibB_01778	AMFR	248.079	266.723
HGLibA_01776	AMER2	497.98	418.21		HGLibB_01779	AMFR	129.701	85.9767
HGLibA_01777	AMER3	76.5377	90.2836		HGLibB_01780	AMFR	167.788	166.091
HGLibA_01778	AMER3	307.12	194.058		HGLibB_01781	AMH	367.487	411.32
HGLibA_01779	AMER3	39.7221	98.5855		HGLibB_01782	AMH	1015.99	1000.46
HGLibA_01780	AMFR	304.213	229.341		HGLibB_01783	AMH	873.939	670.227
HGLibA_01781	AMFR	36.8156	81.9816		HGLibB_01784	AMHR2	537.334	511.952
HGLibA_01782	AMFR	178.265	229.341		HGLibB_01785	AMHR2	402.486	239.367
HGLibA_01783	AMH	477.634	331.04		HGLibB_01786	AMHR2	99.8494	147.528
HGLibA_01784	AMH	124.01	181.605		HGLibB_01787	AMICA1	404.544	385.918
HGLibA_01785	AMH	527.045	420.286		HGLibB_01788	AMICA1	648.506	869.537
HGLibA_01786	AMHR2	219.925	228.303		HGLibB_01789	AMICA1	594.979	625.285
HGLibA_01787	AMHR2	1255.61	1436.24		HGLibB_01790	AMIGO1	401.456	476.78
HGLibA_01788	AMHR2	490.229	432.738		HGLibB_01791	AMIGO1	75.1444	98.6778
HGLibA_01789	AMICA1	807.037	834.345		HGLibB_01792	AMIGO1	406.603	303.849
HGLibA_01790	AMICA1	185.047	115.189		HGLibB_01793	AMIGO2	225.433	293.102
HGLibA_01791	AMICA1	266.429	301.983		HGLibB_01794	AMIGO2	294.401	306.78
HGLibA_01792	AMIGO1	431.13	461.795		HGLibB_01795	AMIGO2	53.5275	143.62
HGLibA_01793	AMIGO1	329.403	396.417		HGLibB_01796	AMIGO3	256.314	428.906
HGLibA_01794	AMIGO1	69.7559	93.3968		HGLibB_01797	AMIGO3	342.782	128.965
HGLibA_01795	AMIGO2	405.941	613.306		HGLibB_01798	AMIGO3	297.489	376.148
HGLibA_01796	AMIGO2	260.616	399.531		HGLibB_01799	AMMECR1	297.489	460.171
HGLibA_01797	AMIGO2	168.577	172.265		HGLibB_01800	AMMECR1	452.925	644.825
HGLibA_01798	AMIGO3	326.496	460.758		HGLibB_01801	AMMECR1	596.008	681.951
HGLibA_01799	AMIGO3	454.382	484.626		HGLibB_01802	AMMECR1L	128.672	89.8847
HGLibA_01800	AMIGO3	602.613	643.4		HGLibB_01803	AMMECR1L	439.543	471.895
HGLibA_01801	AMMECR1	915.546	927.741		HGLibB_01804	AMMECR1L	359.252	297.987
HGLibA_01802	AMMECR1	93.9767	118.303		HGLibB_01805	AMN	364.399	455.286
HGLibA_01803	AMMECR1	531.889	608.117		HGLibB_01806	AMN	465.277	380.056
HGLibA_01804	AMMECR1L	669.463	665.193		HGLibB_01807	AMN	204.846	263.792
HGLibA_01805	AMMECR1L	167.608	193.02		HGLibB_01808	AMN1	470.424	392.757
HGLibA_01806	AMMECR1L	109.478	47.7361		HGLibB_01809	AMN1	408.662	363.447
HGLibA_01807	AMN	255.772	222.077		HGLibB_01810	AMN1	243.962	221.781
HGLibA_01808	AMN	677.213	664.155		HGLibB_01811	AMOT	556.892	546.147
HGLibA_01809	AMN	344.904	404.719		HGLibB_01812	AMOT	587.773	515.86
HGLibA_01810	AMN1	305.182	318.587		HGLibB_01813	AMOT	717.474	434.768
HGLibA_01811	AMN1	418.535	472.173		HGLibB_01814	AMOTL1	281.019	201.264
HGLibA_01812	AMN1	475.696	513.682		HGLibB_01815	AMOTL1	521.893	805.054
HGLibA_01813	AMOT	428.224	311.323		HGLibB_01816	AMOTL1	271.755	407.412
HGLibA_01814	AMOT	1119	1091.7		HGLibB_01817	AMOTL2	365.428	634.078
HGLibA_01815	AMOT	155.982	371.512		HGLibB_01818	AMOTL2	756.591	689.767
HGLibA_01816	AMOTL1	405.941	390.191		HGLibB_01819	AMOTL2	337.635	304.826
HGLibA_01817	AMOTL1	411.754	369.436		HGLibB_01820	AMPD1	340.723	374.194
HGLibA_01818	AMOTL1	574.517	854.062		HGLibB_01821	AMPD1	813.206	633.101
HGLibA_01819	AMOTL2	944.611	938.119		HGLibB_01822	AMPD1	422.044	231.551
HGLibA_01820	AMOTL2	59.0987	84.0571		HGLibB_01823	AMPD2	305.724	202.241
HGLibA_01821	AMOTL2	120.135	101.699		HGLibB_01824	AMPD2	135.877	59.5975
HGLibA_01822	AMPD1	708.216	543.777		HGLibB_01825	AMPD2	401.456	505.113
HGLibA_01823	AMPD1	444.694	377.738		HGLibB_01826	AMPD3	710.269	709.308
HGLibA_01824	AMPD1	628.772	920.477		HGLibB_01827	AMPD3	478.659	522.699
HGLibA_01825	AMPD2	602.613	529.248		HGLibB_01828	AMPD3	640.271	1071.78
HGLibA_01826	AMPD2	385.595	379.814		HGLibB_01829	AMPH	914.085	972.123
HGLibA_01827	AMPD2	495.073	483.588		HGLibB_01830	AMPH	416.897	306.78
HGLibA_01828	AMPD3	444.694	403.682		HGLibB_01831	AMPH	421.014	454.309
HGLibA_01829	AMPD3	118.197	110.001		HGLibB_01832	AMT	143.083	130.919
HGLibA_01830	AMPD3	651.055	593.588		HGLibB_01833	AMT	538.363	526.607
HGLibA_01831	AMPH	354.592	399.531		HGLibB_01834	AMT	636.154	592.067
HGLibA_01832	AMPH	540.608	618.494		HGLibB_01835	AMTN	392.192	397.642
HGLibA_01833	AMPH	219.925	188.869		HGLibB_01836	AMTN	731.886	876.376
HGLibA_01834	AMT	511.543	433.776		HGLibB_01837	AMTN	340.723	300.918
HGLibA_01835	AMT	141.449	117.265		HGLibB_01838	AMY1A	975.847	1214.42
HGLibA_01836	AMT	349.748	395.38		HGLibB_01839	AMY1A	503.364	627.239
HGLibA_01837	AMTN	246.083	270.851		HGLibB_01840	AMY1A	1273.34	1225.17
HGLibA_01838	AMTN	513.481	503.305		HGLibB_01841	AMY1B	721.592	857.813
HGLibA_01839	AMTN	674.307	708.778		HGLibB_01844	AMY1C	2603.29	2565.62
HGLibA_01840	AMY1A	404.972	399.531		HGLibB_01848	AMY2A	240.874	254.022
HGLibA_01841	AMY1A	1240.1	1400.95		HGLibB_01849	AMY2A	326.312	295.056
HGLibA_01842	AMY1A	365.25	336.228		HGLibB_01850	AMY2B	173.964	133.85
HGLibA_01845	AMY1B	94.9455	116.227		HGLibB_01853	AMZ1	327.341	328.275
HGLibA_01846	AMY1C	754.72	597.739		HGLibB_01854	AMZ1	617.625	534.423
HGLibA_01847	AMY1C	441.787	349.719		HGLibB_01855	AMZ1	204.846	329.252
HGLibA_01849	AMY2A	257.709	471.135		HGLibB_01856	AMZ2	264.549	231.551
HGLibA_01851	AMY2A	961.081	1067.84		HGLibB_01857	AMZ2	453.954	432.814
HGLibA_01852	AMY2B	193.766	159.812		HGLibB_01858	AMZ2	180.141	155.344
HGLibA_01853	AMY2B	566.767	575.947		HGLibB_01859	ANAPC1	924.379	750.342
HGLibA_01854	AMY2B	763.439	772.08		HGLibB_01860	ANAPC1	408.662	382.01
HGLibA_01855	AMZ1	732.437	733.684		HGLibB_01861	ANAPC1	234.697	257.93
HGLibA_01856	AMZ1	458.257	585.287		HGLibB_01862	ANAPC10	404.544	446.493
HGLibA_01857	AMZ1	455.351	435.852		HGLibB_01863	ANAPC10	551.745	321.436
HGLibA_01858	AMZ2	66.8494	77.8307		HGLibB_01864	ANAPC10	502.335	512.929
HGLibA_01859	AMZ2	406.909	363.21		HGLibB_01865	ANAPC11	299.548	374.194
HGLibA_01860	AMZ2	546.421	571.796		HGLibB_01866	ANAPC11	143.083	164.137
HGLibA_01861	ANAPC1	691.746	613.306		HGLibB_01867	ANAPC11	1448.33	1372.7
HGLibA_01862	ANAPC1	310.026	339.342		HGLibB_01868	ANAPC13	341.752	336.091
HGLibA_01863	ANAPC1	341.029	270.851		HGLibB_01869	ANAPC13	472.483	530.515
HGLibA_01864	ANAPC10	405.941	411.984		HGLibB_01870	ANAPC13	226.462	389.826
HGLibA_01865	ANAPC10	447.6	521.984		HGLibB_01871	ANAPC15	750.414	779.652
HGLibA_01866	ANAPC10	705.31	669.344		HGLibB_01872	ANAPC15	13.3819	68.3905
HGLibA_01867	ANAPC11	559.985	532.362		HGLibB_01873	ANAPC15	426.161	388.849
HGLibA_01868	ANAPC11	18.4078	50.8494		HGLibB_01874	ANAPC16	415.867	156.321
HGLibA_01869	ANAPC11	628.772	551.041		HGLibB_01875	ANAPC16	780.266	703.446
HGLibA_01870	ANAPC13	956.237	953.685		HGLibB_01876	ANAPC16	166.759	175.861
HGLibA_01871	ANAPC13	456.32	388.116		HGLibB_01877	ANAPC2	724.68	412.297
HGLibA_01872	ANAPC13	376.876	451.418		HGLibB_01878	ANAPC2	218.227	91.8387
HGLibA_01873	ANAPC15	1023.09	1075.1		HGLibB_01879	ANAPC2	342.782	237.413
HGLibA_01874	ANAPC15	325.528	389.153		HGLibB_01880	ANAPC4	364.399	320.459
HGLibA_01875	ANAPC15	424.348	453.493		HGLibB_01881	ANAPC4	402.486	272.585
HGLibA_01876	ANAPC16	255.772	188.869		HGLibB_01882	ANAPC4	1346.42	1263.27
HGLibA_01877	ANAPC16	256.74	424.437		HGLibB_01883	ANAPC5	201.757	160.229
HGLibA_01878	ANAPC16	97.852	177.454		HGLibB_01884	ANAPC5	832.764	999.479
HGLibA_01879	ANAPC2	691.746	663.117		HGLibB_01885	ANAPC5	499.247	599.883
HGLibA_01880	ANAPC2	52.3169	52.9248		HGLibB_01886	ANAPC7	305.724	169.999
HGLibA_01881	ANAPC2	506.699	543.777		HGLibB_01887	ANAPC7	682.476	546.147
HGLibA_01882	ANAPC4	260.616	182.643		HGLibB_01888	ANAPC7	475.571	267.7
HGLibA_01883	ANAPC4	202.486	220.001		HGLibB_01889	ANG	632.036	739.595
HGLibA_01884	ANAPC4	656.868	785.571		HGLibB_01890	ANG	241.903	293.102
HGLibA_01885	ANAPC5	10.6572	23.8681		HGLibB_01891	ANG	87.4969	139.712
HGLibA_01886	ANAPC5	834.164	975.478		HGLibB_01892	ANGEL1	209.992	272.585
HGLibA_01887	ANAPC5	694.652	624.721		HGLibB_01893	ANGEL1	281.019	392.757
HGLibA_01888	ANAPC7	193.766	228.303		HGLibB_01894	ANGEL1	375.722	336.091
HGLibA_01889	ANAPC7	777.003	661.042		HGLibB_01895	ANGEL2	854.381	1014.13
HGLibA_01890	ANAPC7	518.325	510.569		HGLibB_01896	ANGEL2	317.047	359.539
HGLibA_01891	ANG	377.844	306.134		HGLibB_01897	ANGEL2	884.233	953.56
HGLibA_01892	ANG	445.663	458.682		HGLibB_01898	ANGPT1	751.444	804.077
HGLibA_01893	ANG	501.855	495.003		HGLibB_01899	ANGPT1	372.634	341.953
HGLibA_01894	ANGEL1	553.203	470.097		HGLibB_01900	ANGPT1	278.961	554.94
HGLibA_01895	ANGEL1	231.551	190.945		HGLibB_01901	ANGPT2	367.487	335.114
HGLibA_01896	ANGEL1	476.665	495.003		HGLibB_01902	ANGPT2	357.193	414.251
HGLibA_01897	ANGEL2	209.268	113.114		HGLibB_01903	ANGPT2	293.372	256.953
HGLibA_01898	ANGEL2	309.057	235.567		HGLibB_01904	ANGPT4	353.076	280.401
HGLibA_01899	ANGEL2	393.346	410.946		HGLibB_01905	ANGPT4	745.267	845.112
HGLibA_01900	ANGPT1	84.2884	97.5478		HGLibB_01906	ANGPT4	627.919	481.665
HGLibA_01901	ANGPT1	373	497.078		HGLibB_01907	ANGPTL1	299.548	278.447
HGLibA_01902	ANGPT1	275.148	270.851		HGLibB_01908	ANGPTL1	273.814	536.377
HGLibA_01903	ANGPT2	273.211	257.36		HGLibB_01909	ANGPTL1	289.254	438.676
HGLibA_01904	ANGPT2	199.579	190.945		HGLibB_01910	ANGPTL2	225.433	172.93
HGLibA_01905	ANGPT2	660.743	675.57		HGLibB_01911	ANGPTL2	91.6144	128.965
HGLibA_01906	ANGPT4	289.681	375.663		HGLibB_01912	ANGPTL2	243.962	200.287
HGLibA_01907	ANGPT4	433.068	429.625		HGLibB_01913	ANGPTL3	966.583	1140.17
HGLibA_01908	ANGPT4	165.67	171.227		HGLibB_01914	ANGPTL3	963.495	416.205
HGLibA_01909	ANGPTL1	1483.28	1427.93		HGLibB_01915	ANGPTL3	1039.67	1126.49
HGLibA_01910	ANGPTL1	186.985	185.756		HGLibB_01916	ANGPTL4	198.669	204.195
HGLibA_01911	ANGPTL1	248.99	392.267		HGLibB_01917	ANGPTL4	1029.37	1317.98
HGLibA_01912	ANGPTL2	529.951	591.513		HGLibB_01918	ANGPTL4	368.516	163.16
HGLibA_01913	ANGPTL2	942.673	629.909		HGLibB_01919	ANGPTL5	183.229	195.402
HGLibA_01914	ANGPTL2	258.678	200.284		HGLibB_01920	ANGPTL5	614.537	507.067
HGLibA_01915	ANGPTL3	80.413	104.812		HGLibB_01921	ANGPTL5	310.871	375.171
HGLibA_01916	ANGPTL3	755.689	703.589		HGLibB_01922	ANGPTL6	825.559	774.767
HGLibA_01917	ANGPTL3	163.733	224.152		HGLibB_01923	ANGPTL6	256.314	121.149
HGLibA_01918	ANGPTL4	505.73	474.248		HGLibB_01924	ANGPTL6	6.17625	15.6321
HGLibA_01919	ANGPTL4	334.247	355.946		HGLibB_01925	ANGPTL7	188.376	258.907
HGLibA_01920	ANGPTL4	684.964	594.626		HGLibB_01926	ANGPTL7	246.021	284.309
HGLibA_01921	ANGPTL5	726.624	702.551		HGLibB_01927	ANGPTL7	16.47	72.2986
HGLibA_01922	ANGPTL5	338.122	317.549		HGLibB_01928	ANHX	616.596	558.848
HGLibA_01923	ANGPTL5	360.405	311.323		HGLibB_01929	ANHX	223.374	320.459
HGLibA_01924	ANGPTL6	584.206	786.609		HGLibB_01930	ANHX	285.137	208.103
HGLibA_01925	ANGPTL6	577.424	453.493		HGLibB_01931	ANK1	506.452	429.883
HGLibA_01926	ANGPTL6	447.6	271.888		HGLibB_01932	ANK1	353.076	189.54
HGLibA_01927	ANGPTL7	132.73	186.794		HGLibB_01933	ANK1	265.579	426.952
HGLibA_01928	ANGPTL7	415.629	356.983		HGLibB_01934	ANK2	578.509	506.09
HGLibA_01929	ANGPTL7	441.787	446.229		HGLibB_01935	ANK2	502.335	463.102
HGLibA_01930	ANHX	821.569	815.665		HGLibB_01936	ANK2	1663.47	1174.36
HGLibA_01931	ANHX	445.663	532.362		HGLibB_01937	ANK3	131.76	138.735
HGLibA_01932	ANHX	481.509	438.965		HGLibB_01938	ANK3	174.994	223.735
HGLibA_01933	ANK1	451.476	483.588		HGLibB_01939	ANK3	147.201	136.781
HGLibA_01934	ANK1	192.798	133.869		HGLibB_01940	ANKAR	320.136	411.32
HGLibA_01935	ANK1	515.419	488.777		HGLibB_01941	ANKAR	886.292	1050.28
HGLibA_01936	ANK2	790.567	669.344		HGLibB_01942	ANKAR	465.277	745.457
HGLibA_01937	ANK2	869.042	633.023		HGLibB_01943	ANKDD1A	296.46	153.39
HGLibA_01938	ANK2	480.541	548.966		HGLibB_01944	ANKDD1A	125.584	178.792
HGLibA_01939	ANK3	1121.91	1008.69		HGLibB_01945	ANKDD1A	457.042	597.929
HGLibA_01940	ANK3	1243.01	1088.59		HGLibB_01946	ANKDD1B	824.529	933.042
HGLibA_01941	ANK3	505.73	637.174		HGLibB_01947	ANKDD1B	376.751	347.815
HGLibA_01942	ANKAR	255.772	222.077		HGLibB_01948	ANKDD1B	588.802	526.607
HGLibA_01943	ANKAR	314.87	220.001		HGLibB_01949	ANKEF1	263.52	374.194
HGLibA_01944	ANKAR	1435.81	1375.01		HGLibB_01950	ANKEF1	701.004	645.802
HGLibA_01945	ANKDD1A	317.777	418.21		HGLibB_01951	ANKEF1	406.603	462.125
HGLibA_01946	ANKDD1A	451.476	468.022		HGLibB_01952	ANKFN1	264.549	235.459
HGLibA_01947	ANKDD1A	171.483	238.681		HGLibB_01953	ANKFN1	536.304	339.022
HGLibA_01948	ANKDD1B	556.109	492.928		HGLibB_01954	ANKFN1	440.572	361.493
HGLibA_01949	ANKDD1B	1416.43	1424.82		HGLibB_01955	ANKFY1	433.367	336.091
HGLibA_01950	ANKDD1B	248.021	220.001		HGLibB_01956	ANKFY1	1268.19	1434.25
HGLibA_01951	ANKEF1	237.364	423.399		HGLibB_01957	ANKFY1	552.774	839.25
HGLibA_01952	ANKEF1	638.46	646.513		HGLibB_01958	ANKH	371.604	329.252
HGLibA_01953	ANKEF1	454.382	293.681		HGLibB_01959	ANKH	381.898	487.527
HGLibA_01954	ANKFN1	316.808	272.926		HGLibB_01960	ANKH	379.839	266.723
HGLibA_01955	ANKFN1	327.465	205.473		HGLibB_01961	ANKHD1	851.293	892.008
HGLibA_01956	ANKFN1	824.476	911.138		HGLibB_01962	ANKHD1	326.312	358.562
HGLibA_01957	ANKFY1	429.193	624.721		HGLibB_01963	ANKHD1	475.571	567.642
HGLibA_01958	ANKFY1	377.844	319.625		HGLibB_01965	ANKHD1-EIF4EBP3	501.306	512.929
HGLibA_01959	ANKFY1	228.644	292.643		HGLibB_01966	ANKHD1-EIF4EBP3	184.258	152.413
HGLibA_01960	ANKH	698.528	689.061		HGLibB_01967	ANKIB1	395.28	443.562
HGLibA_01961	ANKH	516.387	529.248		HGLibB_01968	ANKIB1	1525.53	1588.61
HGLibA_01962	ANKH	683.026	558.305		HGLibB_01969	ANKIB1	325.282	254.999
HGLibA_01963	ANKHD1	459.226	564.532		HGLibB_01970	ANKK1	334.547	439.653
HGLibA_01964	ANKHD1	471.821	583.211		HGLibB_01971	ANKK1	319.106	566.665
HGLibA_01965	ANKHD1	280.961	116.227		HGLibB_01972	ANKK1	551.745	663.388
HGLibA_01966	ANKHD1-EIF4EBP3	305.182	295.757		HGLibB_01973	ANKLE2	444.69	527.584
HGLibA_01968	ANKHD1-EIF4EBP3	700.465	657.929		HGLibB_01974	ANKLE2	112.202	122.126
HGLibA_01969	ANKIB1	224.769	221.039		HGLibB_01975	ANKLE2	135.877	98.6778
HGLibA_01970	ANKIB1	507.668	470.097		HGLibB_01976	ANKMY1	534.246	435.745
HGLibA_01971	ANKIB1	758.595	766.891		HGLibB_01977	ANKMY1	632.036	717.124
HGLibA_01972	ANKK1	380.751	458.682		HGLibB_01978	ANKMY1	335.576	372.24
HGLibA_01973	ANKK1	162.764	194.058		HGLibB_01979	ANKMY2	889.38	1242.75
HGLibA_01974	ANKK1	1244.95	1204.82		HGLibB_01980	ANKMY2	616.596	381.033
HGLibA_01975	ANKLE2	1059.9	973.402		HGLibB_01981	ANKMY2	430.279	390.803
HGLibA_01976	ANKLE2	69.7559	91.3213		HGLibB_01982	ANKRA2	342.782	400.573
HGLibA_01977	ANKLE2	559.016	521.984		HGLibB_01983	ANKRA2	367.487	383.964
HGLibA_01978	ANKMY1	234.457	185.756		HGLibB_01984	ANKRA2	298.519	302.872
HGLibA_01979	ANKMY1	437.912	399.531		HGLibB_01985	ANKRD1	10.2937	18.5631
HGLibA_01980	ANKMY1	597.769	675.57		HGLibB_01986	ANKRD1	329.4	438.676
HGLibA_01981	ANKMY2	160.826	244.907		HGLibB_01987	ANKRD1	556.892	528.561
HGLibA_01982	ANKMY2	509.606	568.683		HGLibB_01988	ANKRD10	529.099	516.837
HGLibA_01983	ANKMY2	485.385	346.606		HGLibB_01989	ANKRD10	259.402	311.665
HGLibA_01984	ANKRA2	802.193	663.117		HGLibB_01990	ANKRD10	192.493	183.677
HGLibA_01985	ANKRA2	309.057	301.983		HGLibB_01991	ANKRD11	283.078	254.022
HGLibA_01986	ANKRA2	1359.27	1146.71		HGLibB_01992	ANKRD11	244.991	236.436
HGLibA_01987	ANKRD1	370.094	519.909		HGLibB_01993	ANKRD11	218.227	215.919
HGLibA_01988	ANKRD1	691.746	792.835		HGLibB_01994	ANKRD12	57.645	149.482
HGLibA_01989	ANKRD1	380.751	443.116		HGLibB_01995	ANKRD12	467.336	335.114
HGLibA_01990	ANKRD10	50.3793	78.8684		HGLibB_01996	ANKRD12	384.986	491.435
HGLibA_01991	ANKRD10	732.437	843.684		HGLibB_01997	ANKRD13A	180.141	167.068
HGLibA_01992	ANKRD10	970.77	848.873		HGLibB_01998	ANKRD13A	959.377	1071.78
HGLibA_01993	ANKRD11	201.517	277.077		HGLibB_01999	ANKRD13A	73.0856	78.1606
HGLibA_01994	ANKRD11	350.717	496.041		HGLibB_02000	ANKRD13B	354.105	355.631
HGLibA_01995	ANKRD11	51.3481	42.5474		HGLibB_02001	ANKRD13B	235.727	284.309
HGLibA_01996	ANKRD12	150.169	181.605		HGLibB_02002	ANKRD13B	63.8212	172.93
HGLibA_01997	ANKRD12	170.514	100.661		HGLibB_02003	ANKRD13C	564.097	390.803
HGLibA_01998	ANKRD12	864.198	739.91		HGLibB_02004	ANKRD13C	319.106	468.964
HGLibA_01999	ANKRD13A	324.559	398.493		HGLibB_02005	ANKRD13C	1212.6	1432.29
HGLibA_02000	ANKRD13A	624.897	679.721		HGLibB_02006	ANKRD13D	428.22	373.217
HGLibA_02001	ANKRD13A	546.421	521.984		HGLibB_02007	ANKRD13D	853.352	632.124
HGLibA_02002	ANKRD13B	133.699	291.606		HGLibB_02008	ANKRD13D	588.802	582.297
HGLibA_02003	ANKRD13B	183.109	196.133		HGLibB_02009	ANKRD16	435.426	495.343
HGLibA_02004	ANKRD13B	413.691	255.285		HGLibB_02010	ANKRD16	174.994	240.344
HGLibA_02005	ANKRD13C	448.569	536.513		HGLibB_02011	ANKRD16	733.944	765.974
HGLibA_02006	ANKRD13C	954.299	1102.08		HGLibB_02012	ANKRD17	494.1	386.895
HGLibA_02007	ANKRD13C	228.644	195.096		HGLibB_02013	ANKRD17	679.387	594.021
HGLibA_02008	ANKRD13D	29.065	56.0381		HGLibB_02014	ANKRD17	733.944	451.378
HGLibA_02009	ANKRD13D	254.803	246.983		HGLibB_02015	ANKRD18A	1275.4	1436.2
HGLibA_02010	ANKRD13D	538.671	469.059		HGLibB_02016	ANKRD18A	475.571	384.941
HGLibA_02011	ANKRD16	918.453	981.704		HGLibB_02017	ANKRD18A	115.29	304.826
HGLibA_02012	ANKRD16	571.611	553.117		HGLibB_02018	ANKRD18B	377.781	163.16
HGLibA_02013	ANKRD16	442.756	313.398		HGLibB_02019	ANKRD18B	263.52	182.7
HGLibA_02014	ANKRD17	202.486	100.661		HGLibB_02020	ANKRD18B	621.742	707.354
HGLibA_02015	ANKRD17	738.25	481.512		HGLibB_02021	ANKRD2	397.339	376.148
HGLibA_02016	ANKRD17	267.398	261.511		HGLibB_02022	ANKRD2	661.888	585.228
[truncated: 61,952 more rows]

## Sheet: GeCKO MAGeCK test
Supplementary Table 2: A summary of the CRISPR screening, related to Fig. 1 and Supplementary Fig. 1.
id	num	neg|score	neg|p-value	neg|fdr	neg|rank	neg|goodsgrna	neg|lfc	pos|score	pos|p-value	pos|fdr	pos|rank	pos|goodsgrna	pos|lfc
HEATR1	6	1	1	1	20710	0	1.1296	1.8136e-12	2.2803e-07	0.00055	1	6	1.1296
MYC	6	0.99999	1	1	20708	0	1.9367	3.2437e-12	2.2803e-07	0.00055	2	6	1.9367
RFK	6	0.30329	0.47611	0.981376	10342	1	1.0361	2.9111e-10	2.2803e-07	0.00055	3	4	1.0361
MECOM	6	1	1	1	20709	0	0.92588	1.5523e-09	2.2803e-07	0.00055	4	6	0.92588
ZFP91	6	0.99998	0.99998	1	20706	0	0.98277	3.0406e-09	2.2803e-07	0.00055	5	6	0.98277
SLC52A2	6	0.99991	0.99992	1	20701	0	1.0249	3.9703e-09	2.2803e-07	0.00055	6	6	1.0249
MYB	6	0.99992	0.99992	1	20702	0	1.2951	6.9007e-09	2.2803e-07	0.00055	7	6	1.2951
DYRK1A	6	0.99988	0.99989	1	20700	0	0.95053	5.0611e-08	2.2803e-07	0.00055	8	6	0.95053
GAB2	6	0.9394	0.93453	1	19359	0	0.78743	3.2165e-07	2.2803e-07	0.00055	9	5	0.78743
PES1	6	0.97563	0.97418	1	20116	0	0.81019	1.5694e-06	1.5962e-06	0.003465	10	5	0.81019
CBFA2T3	6	0.9749	0.97378	1	20103	0	0.83655	2.1506e-06	2.0523e-06	0.00405	11	5	0.83655
GATA1	6	0.98027	0.9787	1	20211	0	0.77725	3.3942e-06	2.9644e-06	0.005363	12	5	0.77725
AMBRA1	6	0.99439	0.99455	1	20560	0	0.81002	3.5503e-06	3.4204e-06	0.005712	13	5	0.81002
SEPHS1	6	0.99506	0.99504	1	20577	0	0.40746	6.3233e-06	1.0717e-05	0.01662	14	5	0.40746
ZEB2	6	0.99998	0.99998	1	20707	0	1.0693	6.8499e-06	1.2086e-05	0.017492	15	6	1.0693
SLC7A1	6	0.83851	0.85524	1	17714	1	0.8473	1.0468e-05	1.9838e-05	0.026918	16	5	0.8473
SEC61A1	6	0.63016	0.74681	1	15486	1	0.82784	1.2317e-05	2.7135e-05	0.034653	17	5	0.82784
MRPS14	6	0.8456	0.86077	1	17800	1	0.80047	1.7397e-05	4.629e-05	0.055831	18	4	0.80047
RREB1	6	0.93741	0.93265	1	19324	0	0.45614	2.2141e-05	7.0005e-05	0.07599	19	3	0.45614
TSACC	6	0.030632	0.072175	0.7328	2052	3	-0.23524	2.4834e-05	7.3653e-05	0.076143	20	2	-0.23524
ZNRD1	6	0.99997	0.99998	1	20705	0	0.67891	3.0663e-05	8.6879e-05	0.082437	21	6	0.67891
C1orf185	6	0.93062	0.92503	1	19207	0	0.83166	3.1403e-05	8.7335e-05	0.082437	22	4	0.83166
hsa-mir-1205	4	0.98983	0.99022	1	20442	0	0.86202	4.1563e-05	6.9549e-05	0.07599	23	4	0.86202
PPRC1	6	0.99914	0.99922	1	20678	0	0.63134	4.4957e-05	0.00015392	0.139233	24	6	0.63134
RPS18	6	0.99995	0.99995	1	20704	0	0.45601	5.3492e-05	0.00017399	0.14642	25	6	0.45601
CEP97	6	0.94227	0.93852	1	19419	0	0.72812	5.7391e-05	0.00018493	0.148698	26	5	0.72812
UTP18	6	0.99901	0.99908	1	20672	0	0.55608	5.9915e-05	0.00019633	0.14971	27	6	0.55608
DCAF8	6	0.99994	0.99994	1	20703	0	0.49864	6.3762e-05	0.00019998	0.14971	28	6	0.49864
INPPL1	6	0.90552	0.90353	1	18710	1	0.77473	6.4664e-05	0.00021138	0.150465	29	5	0.77473
OR5H14	6	0.95008	0.94522	1	19583	0	0.21525	6.5687e-05	0.00021549	0.150465	30	3	0.21525
WDR43	6	0.6015	0.72346	1	15068	1	0.49458	7.042e-05	0.00022461	0.150465	31	5	0.49458
TPGS2	6	0.29507	0.46806	0.981376	10133	1	0.31233	7.4501e-05	0.00022871	0.150465	32	3	0.31233
hsa-mir-34c	4	0.41252	0.53772	0.987404	12324	1	0.63518	9.4427e-05	0.00017535	0.14642	33	3	0.63518
GRB2	6	0.39453	0.56228	0.996261	12091	2	0.19769	9.7793e-05	0.00029895	0.186606	34	3	0.19769
NUPL1	6	0.99803	0.99825	1	20647	0	0.4907	0.00010018	0.00030442	0.186606	35	6	0.4907
TMEM132B	6	0.92761	0.92224	1	19139	0	0.53706	0.00010553	0.00030943	0.186606	36	4	0.53706
ANKRD34B	6	0.82721	0.84861	1	17589	1	0.38323	0.00012033	0.00034318	0.195726	37	5	0.38323
TNFSF13	6	0.93167	0.92643	1	19227	0	0.084327	0.00012531	0.00036142	0.195726	38	3	0.084327
CKS1B	6	0.99987	0.99989	1	20699	0	0.30277	0.0001258	0.00036371	0.195726	39	6	0.30277
MED19	6	0.99987	0.99989	1	20698	0	0.72156	0.00012814	0.0003669	0.195726	40	6	0.72156
S100A7A	6	0.99987	0.99989	1	20697	0	0.37551	0.00012902	0.00036963	0.195726	41	6	0.37551
FBXL16	6	0.99986	0.99987	1	20696	0	0.38166	0.00013984	0.00042299	0.212661	42	6	0.38166
RNLS	6	0.99986	0.99987	1	20695	0	0.26659	0.00014463	0.0004499	0.212661	43	6	0.26659
KLF1	6	0.78301	0.82464	1	17110	1	0.61996	0.000149	0.00045674	0.212661	44	5	0.61996
IL18RAP	6	0.74281	0.80877	1	16738	1	0.13248	0.000149	0.00045674	0.212661	45	4	0.13248
MBTPS1	6	0.99985	0.99987	1	20694	0	0.34628	0.00015172	0.00046039	0.212661	46	6	0.34628
C1QTNF4	6	0.65998	0.7682	1	15917	1	0.77254	0.00017483	0.00053564	0.242265	47	4	0.77254
POLR1A	6	0.99897	0.99903	1	20670	0	0.52661	0.00018395	0.00063506	0.273442	48	6	0.52661
GPR155	6	0.37887	0.54836	0.987404	11891	2	0.56013	0.00018642	0.00064099	0.273442	49	4	0.56013
OR5A2	6	0.99938	0.99944	1	20682	0	0.68435	0.00019328	0.0006647	0.274332	50	6	0.68435
NOVA1	6	0.2477	0.4136	0.974474	9007	2	0.29969	0.00019701	0.00066972	0.274332	51	3	0.29969
ATP5F1	6	0.24233	0.40534	0.974474	8877	2	0.44461	0.00022615	0.00072125	0.289971	52	4	0.44461
EP300	6	0.24275	0.40681	0.974474	8885	1	0.38807	0.00023385	0.00073585	0.290459	53	4	0.38807
hsa-mir-6861	4	0.9086	0.90366	1	18772	0	0.62356	0.000244	0.00043485	0.212661	54	3	0.62356
THY1	6	0.9383	0.93329	1	19337	0	0.57642	0.0002487	0.00077461	0.295032	55	4	0.57642
SOS1	6	0.96365	0.96047	1	19838	0	0.043768	0.00025063	0.00077461	0.295032	56	2	0.043768
TMEM65	6	0.019533	0.048984	0.692816	1486	1	0.46061	0.00025741	0.00080426	0.300682	57	5	0.46061
PSMD4	6	0.99973	0.99977	1	20693	0	0.48663	0.00027005	0.00083983	0.300682	58	6	0.48663
DLD	6	0.99973	0.99977	1	20692	0	0.53633	0.00027156	0.00084484	0.300682	59	6	0.53633
CIZ1	6	0.0035597	0.008285	0.504481	329	3	-0.3126	0.00027315	0.00084484	0.300682	60	2	-0.3126
FAM160A2	6	0.99972	0.99977	1	20691	0	0.25273	0.00027685	0.00086446	0.302699	61	6	0.25273
GNL3L	6	0.99971	0.99976	1	20690	0	0.38953	0.00028774	0.0009014	0.30577	62	6	0.38953
RAC3	6	0.77542	0.82132	1	17043	1	0.50979	0.00029205	0.00092648	0.309444	63	5	0.50979
CTBS	6	0.49381	0.64003	1	13458	1	0.52172	0.00030444	0.00097801	0.321707	64	4	0.52172
SNRNP35	6	0.061714	0.1357	0.830452	3423	2	0.1116	0.0003228	0.0010441	0.32867	65	3	0.1116
RPH3A	6	0.98377	0.98301	1	20301	0	0.68644	0.00032298	0.0010441	0.32867	66	4	0.68644
PPP2CA	6	0.94317	0.93967	1	19443	0	0.61198	0.0003267	0.0010446	0.32867	67	5	0.61198
TAS2R7	6	0.99966	0.99971	1	20689	0	0.33148	0.00034148	0.0011089	0.339821	68	6	0.33148
hsa-mir-92a-1	4	0.99443	0.9951	1	20561	0	0.67166	0.00034486	0.00064236	0.273442	69	4	0.67166
MS4A5	6	0.9967	0.99696	1	20616	0	0.48606	0.00034794	0.0011135	0.339821	70	5	0.48606
PVRIG	6	0.99963	0.9997	1	20688	0	0.49319	0.00037149	0.0011422	0.339821	71	6	0.49319
TFAP2E	6	0.90243	0.90166	1	18656	1	0.098073	0.00037246	0.0011426	0.339821	72	1	0.098073
GBF1	6	0.92088	0.91458	1	19020	1	0.25041	0.00037862	0.0011645	0.341651	73	3	0.25041
AGO3	6	0.99921	0.99932	1	20680	0	0.46325	0.00038326	0.0011892	0.343343	74	6	0.46325
KIAA0226	6	0.44931	0.59899	1	12832	1	0.32838	0.00039025	0.0012019	0.343343	75	3	0.32838
DDRGK1	6	0.99959	0.99966	1	20687	0	0.31147	0.00041316	0.0012685	0.3467	76	6	0.31147
MPHOSPH6	6	0.99958	0.99966	1	20686	0	0.46107	0.00041868	0.0012863	0.3467	77	6	0.46107
NPTX1	6	0.99261	0.99266	1	20502	0	0.11394	0.00042211	0.0012895	0.3467	78	2	0.11394
PBK	6	0.99562	0.99562	1	20589	0	0.45719	0.00043353	0.0013232	0.3467	79	5	0.45719
EPOR	6	0.086715	0.18424	0.858787	4484	1	0.63086	0.00043478	0.0013237	0.3467	80	5	0.63086
SLC25A20	6	0.94161	0.93731	1	19403	0	0.53686	0.00044204	0.0013588	0.3467	81	5	0.53686
TSPAN5	6	0.98164	0.98057	1	20243	0	0.67859	0.0004563	0.001398	0.3467	82	5	0.67859
PDE1A	6	0.13638	0.26125	0.90221	6209	3	0.011745	0.00045938	0.0014031	0.3467	83	3	0.011745
TLR2	6	0.94935	0.94481	1	19572	0	0.45287	0.00046256	0.0014177	0.3467	84	4	0.45287
GDPD5	6	0.99954	0.9996	1	20685	0	0.51516	0.00046285	0.0014222	0.3467	85	6	0.51516
ZNF646	6	0.11562	0.2303	0.876475	5619	2	0.18366	0.00047176	0.0014373	0.3467	86	4	0.18366
ZNHIT6	6	0.96248	0.95902	1	19822	0	0.4634	0.00048322	0.0015362	0.360448	87	5	0.4634
RPS6	6	0.8694	0.87731	1	18125	1	0.35419	0.0004836	0.0015362	0.360448	88	5	0.35419
KIF17	6	0.99063	0.99058	1	20452	0	0.62821	0.0004868	0.0015663	0.360448	89	5	0.62821
AARS	6	0.30708	0.47954	0.981376	10441	2	0.28895	0.00048964	0.0015723	0.360448	90	3	0.28895
KPNA2	6	0.82306	0.84453	1	17537	1	0.086108	0.00049104	0.0015773	0.360448	91	3	0.086108
AHCTF1	6	0.99646	0.99657	1	20609	0	0.48271	0.00049859	0.0015951	0.360716	92	5	0.48271
TMEM39B	6	0.28311	0.45568	0.981376	9862	2	0.37382	0.00052141	0.0017775	0.39549	93	4	0.37382
SSX5	6	0.36268	0.53952	0.987404	11674	1	0.52416	0.00052195	0.0017884	0.39549	94	4	0.52416
ZNF74	6	0.99317	0.9933	1	20520	0	0.6955	0.00053118	0.0018035	0.39549	95	4	0.6955
TMEM133	6	0.99946	0.99952	1	20684	0	0.3064	0.00054406	0.0018527	0.402228	96	6	0.3064
ATP6V1A	6	0.99774	0.99806	1	20642	0	0.55761	0.00055427	0.0018938	0.407068	97	5	0.55761
NAPB	6	0.67195	0.77613	1	16094	2	0.012837	0.00057106	0.0019225	0.407634	98	3	0.012837
SERGEF	6	0.048186	0.10545	0.790256	2847	2	0.34062	0.00057314	0.0019371	0.407634	99	4	0.34062
EIF2B5	6	0.4038	0.56922	0.999328	12210	1	0.41774	0.00058533	0.001985	0.407634	100	5	0.41774
IL20RA	6	0.32873	0.5013	0.981663	10931	3	0.16448	0.00059071	0.0019946	0.407634	101	3	0.16448
SERPINA9	6	0.9994	0.99946	1	20683	0	0.29807	0.00059814	0.0020087	0.407634	102	6	0.29807
KARS	6	0.99428	0.99449	1	20557	0	0.37406	0.00061397	0.0020352	0.407634	103	5	0.37406
DGCR8	6	0.96613	0.96356	1	19894	0	0.27372	0.00064874	0.002094	0.407634	104	3	0.27372
HSD17B6	6	0.45968	0.6088	1	12980	1	0.28835	0.00065034	0.002094	0.407634	105	4	0.28835
ITFG1	6	0.99307	0.99325	1	20517	0	0.58422	0.00065679	0.0020981	0.407634	106	4	0.58422
hsa-mir-6860	4	0.97018	0.96982	1	19989	0	0.20951	0.00066209	0.0013926	0.3467	107	3	0.20951
hsa-mir-6731	4	0.75775	0.76255	1	16887	1	0.59652	0.00066209	0.0013926	0.3467	108	3	0.59652
hsa-mir-17	4	0.97855	0.97972	1	20181	0	0.73159	0.00066675	0.001399	0.3467	109	3	0.73159
TAF2	6	0.97243	0.97023	1	20045	0	0.34878	0.00066702	0.0021273	0.407634	110	5	0.34878
FXR1	6	0.98144	0.98033	1	20238	0	0.48148	0.00067007	0.0021277	0.407634	111	5	0.48148
NCOA5	6	0.13005	0.25289	0.891397	6053	2	0.51298	0.00067302	0.00214	0.407634	112	4	0.51298
EIF2B2	6	0.67603	0.77961	1	16159	1	0.46379	0.00067672	0.0021405	0.407634	113	5	0.46379
ESYT1	6	0.82423	0.84603	1	17551	1	0.40662	0.0007146	0.0022778	0.425866	114	3	0.40662
ALG2	6	0.042896	0.095548	0.780143	2614	1	0.52706	0.00072286	0.0023156	0.425866	115	4	0.52706
CLDN19	6	0.99413	0.99429	1	20553	0	0.12397	0.00072291	0.0023156	0.425866	116	4	0.12397
ATR	6	0.95979	0.95684	1	19774	0	0.51953	0.00072834	0.0023352	0.425866	117	4	0.51953
PDPK1	6	0.99926	0.99936	1	20681	0	0.29347	0.00074452	0.0023539	0.425866	118	6	0.29347
PSG9	6	0.99735	0.99769	1	20634	0	0.42637	0.00074773	0.0023539	0.425866	119	5	0.42637
NIP7	6	0.99086	0.99087	1	20459	0	0.55764	0.00075368	0.0023745	0.426029	120	5	0.55764
COPS8	6	0.22963	0.38982	0.97019	8572	2	0.61515	0.00076052	0.0023986	0.426266	121	4	0.61515
THOC6	6	0.99752	0.99788	1	20637	0	0.45315	0.00076756	0.002415	0.426266	122	5	0.45315
CD163	6	0.99394	0.9942	1	20547	0	0.45445	0.0007954	0.0027015	0.45933	123	4	0.45445
CCDC86	6	0.99919	0.99926	1	20679	0	0.68591	0.00081356	0.0027803	0.45933	124	6	0.68591
RPL23	6	0.16538	0.30221	0.919725	6976	1	0.52369	0.00081363	0.0027803	0.45933	125	5	0.52369
ERLIN2	6	0.89796	0.89901	1	18567	1	0.28825	0.00081926	0.0027854	0.45933	126	4	0.28825
IMP4	6	0.84789	0.86188	1	17830	1	0.41338	0.00086817	0.0029236	0.45933	127	5	0.41338
KIAA1147	6	0.029797	0.070826	0.7328	2017	4	-0.23203	0.00086889	0.0029236	0.45933	128	2	-0.23203
TRMT12	6	0.99913	0.99922	1	20677	0	0.31735	0.00087002	0.002924	0.45933	129	6	0.31735
AKAP9	6	0.70694	0.79751	1	16447	1	0.095692	0.00087002	0.002924	0.45933	130	3	0.095692
COX6B1	6	0.6434	0.75732	1	15661	1	0.75713	0.00087076	0.002924	0.45933	131	4	0.75713
SDPR	6	0.28548	0.45763	0.981376	9914	1	0.43265	0.00087745	0.0029391	0.45933	132	5	0.43265
POLR3E	6	0.91747	0.91158	1	18954	1	0.20117	0.00087931	0.002945	0.45933	133	4	0.20117
HIST2H2AB	6	0.80018	0.83457	1	17281	1	0.38081	0.00088396	0.0029842	0.45933	134	3	0.38081
ACSS3	6	0.9991	0.99916	1	20676	0	0.4663	0.00090247	0.0030061	0.45933	135	6	0.4663
DCAKD	6	0.50195	0.64427	1	13588	1	0.38362	0.00090496	0.0030061	0.45933	136	5	0.38362
TAB2	6	0.9989	0.99896	1	20668	0	0.38263	0.00090659	0.0030061	0.45933	137	6	0.38263
LRRC45	6	0.71354	0.79901	1	16499	1	0.52442	0.00091165	0.0030066	0.45933	138	5	0.52442
LUZP2	6	0.16595	0.30254	0.919725	6991	3	0.032357	0.00091852	0.0030221	0.45933	139	3	0.032357
SCIMP	6	0.66688	0.7733	1	16019	1	0.33876	0.00093221	0.0030462	0.45933	140	4	0.33876
HSPB3	6	0.99565	0.99564	1	20590	0	0.47655	0.00093432	0.0030467	0.45933	141	5	0.47655
OR51M1	6	0.43959	0.59378	1	12694	2	0.56404	0.00094399	0.0030759	0.460533	142	4	0.56404
ATP6V1H	6	0.39552	0.56228	0.996261	12104	2	0.42305	0.00094731	0.003101	0.461108	143	4	0.42305
DOK5	6	0.99903	0.99908	1	20675	0	0.27199	0.00096948	0.0032533	0.473313	144	6	0.27199
SEMA6B	6	0.99902	0.99908	1	20674	0	0.32667	0.00097639	0.0032688	0.473313	145	6	0.32667
SCN3B	6	0.99902	0.99908	1	20673	0	0.3093	0.00098009	0.0032916	0.473313	146	6	0.3093
RPL17	6	0.99824	0.99843	1	20652	0	0.35122	0.0009886	0.003292	0.473313	147	6	0.35122
ASUN	6	0.29529	0.46846	0.981376	10139	1	0.046146	0.0010025	0.0033304	0.475671	148	2	0.046146
MAX	6	0.3109	0.48437	0.981376	10535	1	0.60694	0.0010115	0.0033805	0.47968	149	5	0.60694
PCDHGA5	2	0.99898	0.99911	1	20671	0	0.78951	0.0010239	0.00088863	0.30577	150	2	0.78951
CARS	6	0.54116	0.67895	1	14127	1	0.49019	0.0010338	0.0034029	0.479716	151	5	0.49019
KIF9	6	0.025624	0.06561	0.7328	1824	1	0.47982	0.001067	0.0035693	0.486213	152	5	0.47982
NEK5	6	0.031192	0.07307	0.7328	2085	3	-0.22835	0.0010674	0.0035693	0.486213	153	2	-0.22835
POLR3H	6	0.98227	0.98143	1	20258	0	0.33859	0.001069	0.0035693	0.486213	154	4	0.33859
HIST1H3A	6	0.15114	0.27919	0.908544	6601	2	0.41113	0.0010763	0.0035871	0.486213	155	4	0.41113
HIST1H2AE	6	0.34838	0.52304	0.984352	11395	2	0.59678	0.00108	0.003718	0.486213	156	4	0.59678
NT5C	6	0.99891	0.99897	1	20669	0	0.3422	0.0010901	0.003728	0.486213	157	6	0.3422
FLAD1	6	0.6403	0.75437	1	15624	2	0.36799	0.0011	0.0037335	0.486213	158	4	0.36799
KRTAP21-1	6	0.99889	0.99895	1	20667	0	0.2215	0.0011057	0.0037435	0.486213	159	6	0.2215
QRICH1	6	0.67634	0.77961	1	16164	2	0.40539	0.001117	0.0038649	0.486213	160	4	0.40539
PAF1	6	0.98346	0.98281	1	20291	0	0.40486	0.0011315	0.0039082	0.486213	161	5	0.40486
IKBKB	6	0.99449	0.99455	1	20564	0	0.32635	0.0011365	0.0039296	0.486213	162	5	0.32635
RBP4	6	0.99886	0.99895	1	20666	0	0.41566	0.0011417	0.0039406	0.486213	163	6	0.41566
EFCC1	6	0.99885	0.99895	1	20665	0	0.19554	0.0011532	0.0039697	0.486213	164	6	0.19554
KIAA0368	6	0.99884	0.99894	1	20664	0	0.39258	0.0011555	0.003978	0.486213	165	6	0.39258
SLC22A1	6	0.99884	0.99893	1	20663	0	0.35479	0.0011638	0.0039962	0.486213	166	6	0.35479
FSCN2	6	0.054477	0.11784	0.805709	3123	3	-0.091022	0.0011667	0.004029	0.486213	167	2	-0.091022
MON2	6	0.54856	0.68583	1	14239	1	0.38116	0.0011671	0.004029	0.486213	168	5	0.38116
C15orf43	6	0.99373	0.99386	1	20539	0	0.31242	0.0011828	0.0040459	0.486213	169	5	0.31242
SUPV3L1	6	0.22023	0.37466	0.961022	8340	1	0.19972	0.0011843	0.0040564	0.486213	170	3	0.19972
hsa-mir-92b	4	0.57368	0.63196	1	14630	1	-0.04219	0.0012081	0.0029769	0.45933	171	1	-0.04219
LOC100132247	6	0.99482	0.99485	1	20570	0	0.34503	0.0012104	0.0041558	0.486213	172	5	0.34503
hsa-mir-4446	4	0.83955	0.82973	1	17726	0	0.68991	0.0012107	0.0029869	0.45933	173	2	0.68991
MAP2K3	6	0.82079	0.84379	1	17516	1	0.48831	0.0012273	0.0041649	0.486213	174	5	0.48831
MYLK3	6	0.97612	0.97505	1	20124	0	0.23788	0.0012457	0.0041964	0.486213	175	4	0.23788
IKZF3	6	0.9663	0.96375	1	19901	0	0.35617	0.001255	0.004227	0.486213	176	5	0.35617
hsa-mir-1204	4	0.99874	0.99886	1	20662	0	0.41891	0.001258	0.0031457	0.464572	177	4	0.41891
SETD1A	6	0.69806	0.79268	1	16371	1	0.46435	0.001267	0.0042625	0.486213	178	5	0.46435
BOD1L1	6	0.99873	0.99883	1	20661	0	0.49277	0.0012728	0.004263	0.486213	179	6	0.49277
GH2	6	0.50766	0.64988	1	13668	1	0.39278	0.0012729	0.004263	0.486213	180	4	0.39278
PPP2R1A	6	0.99437	0.99455	1	20559	0	0.4619	0.0012766	0.004263	0.486213	181	5	0.4619
CLTCL1	6	0.98799	0.9879	1	20395	0	0.49357	0.0012835	0.004273	0.486213	182	5	0.49357
SLC30A7	6	0.9987	0.99882	1	20660	0	0.39789	0.0012966	0.0043077	0.486213	183	6	0.39789
CARD6	6	0.7241	0.80204	1	16581	1	0.51285	0.0013125	0.0043177	0.486213	184	4	0.51285
NSMF	6	0.010355	0.026101	0.659927	848	3	-0.15386	0.0013155	0.0043177	0.486213	185	2	-0.15386
RAC1	6	0.99868	0.99881	1	20659	0	0.36105	0.0013224	0.0043182	0.486213	186	6	0.36105
LEO1	6	0.97115	0.969	1	20015	0	0.46839	0.0013279	0.0043396	0.486213	187	4	0.46839
SNX17	6	0.99753	0.99788	1	20638	0	0.37079	0.0013448	0.0043642	0.486213	188	5	0.37079
TBCE	6	0.039109	0.091028	0.780143	2447	2	0.52978	0.0013555	0.0043893	0.486213	189	4	0.52978
OR52B6	6	0.99864	0.99878	1	20658	0	0.33185	0.0013628	0.0044135	0.486213	190	6	0.33185
EMP1	6	0.090026	0.1932	0.858787	4622	3	0.14013	0.0013641	0.0044135	0.486213	191	3	0.14013
IL17RE	6	0.28396	0.4562	0.981376	9879	2	-0.079256	0.0013651	0.0044222	0.486213	192	1	-0.079256
CAB39	6	0.14307	0.2708	0.908544	6374	1	0.66233	0.0013758	0.0044222	0.486213	193	5	0.66233
TAF8	6	0.37332	0.54607	0.987404	11805	1	0.39641	0.0013766	0.0044222	0.486213	194	3	0.39641
TWISTNB	6	0.96919	0.96706	1	19968	0	0.49776	0.0013792	0.0044226	0.486213	195	5	0.49776
COPS5	6	0.75622	0.81469	1	16867	1	0.52063	0.0014073	0.0044664	0.486213	196	4	0.52063
HMGN2	6	0.40735	0.57228	1	12251	2	0.014603	0.0014096	0.0044664	0.486213	197	2	0.014603
OR14A16	6	0.31489	0.48825	0.981376	10614	2	0.18473	0.0014147	0.0044792	0.486213	198	3	0.18473
PPP2CB	6	0.55015	0.6868	1	14271	1	0.50855	0.0014166	0.0044792	0.486213	199	5	0.50855
NELFCD	6	0.94102	0.9364	1	19385	0	0.47581	0.0014665	0.0047104	0.508768	200	5	0.47581
DHRS1	6	0.90606	0.90388	1	18721	1	0.52628	0.0014806	0.0048034	0.51106	201	4	0.52628
S100A8	6	0.97236	0.97006	1	20043	0	0.3566	0.0014839	0.0048157	0.51106	202	3	0.3566
EIF1	6	0.97859	0.97732	1	20182	0	0.41316	0.0014842	0.0048157	0.51106	203	5	0.41316
RNF40	6	0.29198	0.46586	0.981376	10055	1	0.55163	0.0014886	0.0048258	0.51106	204	5	0.55163
DMGDH	6	0.99849	0.99867	1	20657	0	0.34436	0.0015093	0.0049047	0.516549	205	6	0.34436
ARL5B	6	0.99849	0.99865	1	20656	0	0.23278	0.0015118	0.0049252	0.516549	206	6	0.23278
CNNM4	6	0.99847	0.99864	1	20655	0	0.37833	0.0015315	0.0050524	0.523716	207	6	0.37833
ARCN1	6	0.99561	0.99562	1	20588	0	0.45623	0.0015593	0.0050926	0.523716	208	4	0.45623
CDC73	6	0.73307	0.80499	1	16666	1	0.21612	0.0015635	0.005093	0.523716	209	4	0.21612
SUPT6H	6	0.98072	0.97928	1	20221	0	0.52258	0.0015844	0.0051573	0.523716	210	5	0.52258
MYLPF	6	0.98555	0.98492	1	20337	0	0.3687	0.0015992	0.0051578	0.523716	211	5	0.3687
OR5B21	6	0.50895	0.64988	1	13687	2	0.40218	0.0016003	0.0051578	0.523716	212	4	0.40218
SPATA2L	6	0.71469	0.79901	1	16505	1	0.3264	0.0016057	0.0051683	0.523716	213	3	0.3264
UTS2R	6	0.93128	0.92643	1	19220	0	0.41989	0.0016102	0.0051865	0.523716	214	4	0.41989
XAGE3	6	0.53848	0.67736	1	14080	2	0.058546	0.0016132	0.0052212	0.524775	215	3	0.058546
GPATCH4	6	0.99835	0.99852	1	20654	0	0.26505	0.0016507	0.0053721	0.53746	216	6	0.26505
RAB10	6	0.90901	0.90535	1	18780	1	0.39441	0.0016633	0.0055244	0.53789	217	5	0.39441
MPP1	6	0.91809	0.91158	1	18966	1	0.23131	0.0016764	0.0055523	0.53789	218	4	0.23131
TTC18	6	0.99241	0.99245	1	20495	0	0.49227	0.0016867	0.0055637	0.53789	219	4	0.49227
TNFAIP3	6	0.003348	0.007636	0.504481	310	2	0.52054	0.0016883	0.0055637	0.53789	220	3	0.52054
RPS19BP1	6	0.99831	0.99852	1	20653	0	0.52132	0.0016895	0.0055641	0.53789	221	6	0.52132
ZNF433	6	0.071505	0.15254	0.839878	3844	3	-0.23005	0.0017046	0.0056079	0.53789	222	2	-0.23005
KCNK4	6	0.14658	0.27711	0.908544	6471	2	0.11924	0.0017124	0.0056243	0.53789	223	3	0.11924
YES1	6	0.27672	0.44448	0.978993	9693	1	0.38742	0.0017151	0.0056243	0.53789	224	3	0.38742
ZNF428	6	0.55434	0.68729	1	14344	1	0.21965	0.0017175	0.0056248	0.53789	225	3	0.21965
CHAC1	6	0.94439	0.94052	1	19471	0	0.41857	0.0017296	0.0056362	0.53789	226	5	0.41857
ANKRD37	6	0.9494	0.94494	1	19574	0	0.21086	0.0017486	0.0056873	0.53789	227	4	0.21086
ALG11	6	0.78864	0.82721	1	17169	1	0.37574	0.001759	0.0057292	0.53789	228	4	0.37574
EEF1D	6	0.57142	0.70269	1	14590	2	0.048249	0.001762	0.0057297	0.53789	229	2	0.048249
LPCAT1	6	0.99528	0.99521	1	20584	0	0.46175	0.0017637	0.0057297	0.53789	230	5	0.46175
PLCB3	6	0.79483	0.83126	1	17234	1	0.33025	0.0017716	0.0057703	0.53789	231	5	0.33025
CTSL	6	0.46007	0.60922	1	12986	2	0.28986	0.0017826	0.0057976	0.53789	232	4	0.28986
ST6GAL1	6	0.99822	0.99839	1	20651	0	0.31887	0.0017838	0.0057976	0.53789	233	6	0.31887
UBA52	6	0.24471	0.40848	0.974474	8934	2	0.2868	0.0017984	0.0060571	0.557124	234	3	0.2868
RASIP1	6	0.99817	0.99835	1	20650	0	0.25649	0.0018268	0.0060868	0.557124	235	6	0.25649
MTF1	6	0.99806	0.99826	1	20649	0	0.6532	0.0018307	0.0061077	0.557124	236	6	0.6532
KCTD2	6	0.32387	0.49713	0.981663	10822	2	0.18746	0.001865	0.0061214	0.557124	237	3	0.18746
RBM15B	6	0.15246	0.28095	0.908544	6633	3	-0.14631	0.0018859	0.0062354	0.557124	238	1	-0.14631
C10orf113	6	0.16028	0.2942	0.919725	6843	3	-0.13573	0.0018859	0.0062354	0.557124	239	2	-0.13573
SLC1A1	6	0.60088	0.72346	1	15057	2	0.43154	0.0018946	0.0062354	0.557124	240	4	0.43154
NUDT7	6	0.92642	0.92045	1	19119	0	0.1771	0.0018973	0.0062354	0.557124	241	4	0.1771
AP1M1	6	0.17787	0.31664	0.925968	7281	3	-0.13799	0.0019055	0.0062359	0.557124	242	2	-0.13799
ISG20L2	6	0.52761	0.66705	1	13930	2	0.43734	0.0019449	0.0063184	0.559446	243	4	0.43734
IQSEC3	6	0.057315	0.12497	0.822002	3245	3	0.18085	0.0019546	0.0063513	0.559446	244	3	0.18085
OLFML1	6	0.047133	0.10467	0.790256	2803	3	-0.11046	0.0019603	0.0063645	0.559446	245	1	-0.11046
C9orf92	6	0.99804	0.99825	1	20648	0	0.24776	0.0019645	0.006365	0.559446	246	6	0.24776
NAA11	6	0.0087346	0.02279	0.650886	731	2	0.27583	0.0019822	0.0063941	0.559745	247	3	0.27583
VRK3	6	0.96723	0.9645	1	19925	0	0.282	0.0020142	0.0064461	0.561547	248	5	0.282
ICAM5	6	0.28228	0.45528	0.981376	9842	1	0.3293	0.0020306	0.0064999	0.561547	249	4	0.3293
TK2	6	0.53374	0.67176	1	14018	2	0.14312	0.0020347	0.0065182	0.561547	250	3	0.14312
CATSPERD	6	0.13244	0.25416	0.891397	6110	3	-0.22583	0.0020347	0.0065182	0.561547	251	2	-0.22583
RNH1	6	0.86533	0.87472	1	18068	1	0.28871	0.0020407	0.006645	0.564645	252	4	0.28871
C22orf39	6	0.99268	0.99266	1	20506	0	0.48836	0.0020636	0.0066746	0.564645	253	4	0.48836
FAAH	6	0.27872	0.44734	0.979992	9754	3	0.17961	0.0020745	0.0066751	0.564645	254	3	0.17961
ALDH3B1	6	0.55385	0.6868	1	14339	2	0.36459	0.0020988	0.0068393	0.566522	255	4	0.36459
MRPL47	6	0.2545	0.42034	0.974474	9168	3	-0.093351	0.0021086	0.0068616	0.566522	256	2	-0.093351
IL1R2	6	0.25542	0.42081	0.974474	9186	1	0.45609	0.0021343	0.0068972	0.566522	257	5	0.45609
SDK1	6	0.84498	0.86	1	17788	1	-0.0368	0.0021587	0.0069163	0.566522	258	1	-0.0368
NCBP1	6	0.10344	0.20919	0.858787	5161	1	0.51824	0.0021663	0.0069163	0.566522	259	5	0.51824
S100A11	6	0.90497	0.90316	1	18695	1	0.43405	0.0021782	0.0069168	0.566522	260	5	0.43405
SMTN	6	0.70705	0.79751	1	16449	1	0.44309	0.0021892	0.0069318	0.566522	261	5	0.44309
SHISA3	6	0.76403	0.81615	1	16939	1	0.27167	0.0021987	0.0069642	0.566522	262	5	0.27167
ACTR2	6	0.41291	0.57562	1	12328	1	-0.058341	0.0022183	0.0069647	0.566522	263	2	-0.058341
IARS	6	0.99626	0.99644	1	20604	0	0.44673	0.0022203	0.0069843	0.566522	264	5	0.44673
ZNF331	6	0.35867	0.53642	0.987404	11617	1	0.35072	0.0022507	0.007086	0.566522	265	5	0.35072
WDR59	6	0.3951	0.56228	0.996261	12100	1	0.36841	0.0022519	0.007086	0.566522	266	5	0.36841
ZNF579	6	0.97812	0.97707	1	20174	0	0.13144	0.0022578	0.0070978	0.566522	267	3	0.13144
PALB2	6	0.23622	0.39835	0.974474	8740	1	0.31733	0.0022603	0.0070978	0.566522	268	4	0.31733
POLR1B	6	0.8724	0.87843	1	18179	1	0.27461	0.0022905	0.0073564	0.57683	269	4	0.27461
ATP5J2	6	0.21949	0.37141	0.955931	8317	1	0.55768	0.0022971	0.0073943	0.57683	270	5	0.55768
ETFDH	6	0.9938	0.99398	1	20542	0	0.39768	0.002333	0.0074125	0.57683	271	5	0.39768
DPP4	6	0.99377	0.99395	1	20541	0	0.40955	0.0023615	0.007413	0.57683	272	5	0.40955
BTNL9	6	0.99181	0.99173	1	20479	0	0.30429	0.0023616	0.007413	0.57683	273	4	0.30429
EPC2	6	0.49707	0.64318	1	13516	1	0.46364	0.0023638	0.007413	0.57683	274	4	0.46364
PPP6R3	6	0.61872	0.73869	1	15320	2	0.096293	0.0024065	0.0076114	0.588087	275	3	0.096293
LRTOMT	6	0.9913	0.99134	1	20467	0	0.41315	0.0024384	0.0076118	0.588087	276	5	0.41315
LY9	6	0.51378	0.65598	1	13747	1	0.40982	0.0024533	0.0077792	0.598887	277	5	0.40982
ABHD14B	6	0.97024	0.96823	1	19991	0	0.20765	0.0024561	0.0079548	0.602619	278	3	0.20765
GPR143	6	0.34322	0.5182	0.984352	11263	1	0.34433	0.002476	0.0079858	0.602619	279	5	0.34433
MGEA5	6	0.44498	0.59531	1	12779	1	0.11825	0.0025057	0.008258	0.602619	280	4	0.11825
RASSF5	6	0.27805	0.44634	0.978993	9740	2	0.034738	0.0025073	0.0082585	0.602619	281	2	0.034738
DKK2	6	0.61146	0.73351	1	15214	1	0.55221	0.0025135	0.0082804	0.602619	282	4	0.55221
PIGU	6	0.93835	0.93329	1	19339	0	0.33039	0.0025201	0.0082804	0.602619	283	5	0.33039
NDUFB5	6	0.99588	0.99578	1	20595	0	0.39521	0.0025265	0.0082804	0.602619	284	5	0.39521
CPNE2	6	0.3327	0.50602	0.981663	11011	2	0.28854	0.0025333	0.0082808	0.602619	285	3	0.28854
ITGB6	6	0.92617	0.92008	1	19111	0	0.3514	0.0025368	0.0082808	0.602619	286	4	0.3514
POLR3B	6	0.88339	0.88799	1	18328	1	0.29273	0.0025387	0.0082808	0.602619	287	5	0.29273
C9orf64	6	0.65008	0.7618	1	15762	2	0.16944	0.0025446	0.0082808	0.602619	288	3	0.16944
ADCK4	6	0.93163	0.92643	1	19226	0	0.29545	0.0025477	0.0082991	0.602619	289	3	0.29545
UTP15	6	0.17681	0.31461	0.925968	7252	1	0.55409	0.002553	0.0082991	0.602619	290	4	0.55409
NAV2	6	0.28294	0.45568	0.981376	9857	1	0.39442	0.0025538	0.0082995	0.602619	291	5	0.39442
GK5	6	0.89145	0.8939	1	18461	1	0.36198	0.0025856	0.008342	0.60368	292	4	0.36198
TMCC1	6	0.94251	0.93881	1	19423	0	0.39267	0.0026042	0.0084341	0.603717	293	5	0.39267
DOCK3	6	0.58343	0.71051	1	14783	1	0.20293	0.00262	0.0084341	0.603717	294	3	0.20293
MAN1B1	6	0.95311	0.94811	1	19639	0	0.60847	0.0026232	0.0084341	0.603717	295	4	0.60847
TBL1Y	6	0.28493	0.45713	0.981376	9904	2	0.41791	0.0026543	0.0084646	0.603717	296	3	0.41791
CLUH	6	0.84983	0.86408	1	17858	1	0.45844	0.0026731	0.0084815	0.603717	297	4	0.45844
SHC1	6	0.96671	0.96412	1	19910	0	0.41076	0.0027184	0.0086899	0.613814	298	5	0.41076
ARID1A	6	0.93706	0.9317	1	19317	0	0.43157	0.0027394	0.0087707	0.613814	299	4	0.43157
C16orf93	6	0.4123	0.57562	1	12320	2	0.24322	0.0027535	0.0088245	0.613814	300	4	0.24322
hsa-mir-490	4	0.9831	0.98428	1	20283	0	0.49494	0.0027733	0.0065925	0.564645	301	3	0.49494
ADC	6	0.23888	0.40276	0.974474	8794	1	0.53484	0.0028025	0.0088637	0.613814	302	5	0.53484
NAGPA	6	0.033358	0.074866	0.7328	2189	3	-0.2191	0.002803	0.0088637	0.613814	303	3	-0.2191
ZDHHC9	6	0.90377	0.90316	1	18679	1	0.38471	0.0028104	0.0088641	0.613814	304	4	0.38471
HCFC1	6	0.99738	0.9977	1	20635	0	0.52205	0.0028216	0.0088641	0.613814	305	5	0.52205
hsa-mir-6735	4	0.4488	0.56756	0.998357	12827	1	0.5049	0.0028444	0.0066842	0.564645	306	3	0.5049
MTFMT	6	0.99702	0.99731	1	20624	0	0.42813	0.0028597	0.0089056	0.613814	307	5	0.42813
MEGF10	6	0.27135	0.43647	0.974474	9572	2	0.59728	0.0028612	0.0089061	0.613814	308	4	0.59728
LAYN	6	0.60067	0.72346	1	15054	1	0.37019	0.0028701	0.0090799	0.61764	309	5	0.37019
OVOL3	6	0.093572	0.19713	0.858787	4773	3	-0.11619	0.0029021	0.0091319	0.61764	310	1	-0.11619
ZBTB38	6	0.9653	0.9628	1	19874	0	0.20645	0.002909	0.0091323	0.61764	311	4	0.20645
LETMD1	6	0.13437	0.25747	0.897658	6156	3	-0.13878	0.0029124	0.0091323	0.61764	312	2	-0.13878
ECE2	6	0.48717	0.63381	1	13370	1	0.3925	0.0029283	0.0091702	0.618274	313	4	0.3925
PRSS54	6	0.26658	0.43264	0.974474	9442	2	0.14976	0.0029517	0.0092887	0.622403	314	3	0.14976
SLC7A4	6	0.90895	0.90535	1	18779	1	0.61677	0.0029533	0.0092887	0.622403	315	4	0.61677
PKD2L1	6	0.95954	0.95641	1	19771	0	0.32889	0.0029872	0.009426	0.629657	316	5	0.32889
hsa-mir-6511a-4	4	0.96143	0.96139	1	19801	0	0.24918	0.0029933	0.0069957	0.566522	317	2	0.24918
SARS2	6	0.73362	0.80499	1	16671	1	0.38809	0.0030097	0.0096513	0.634235	318	4	0.38809
AGK	6	0.62239	0.74241	1	15378	2	0.43998	0.0030445	0.0097056	0.634235	319	3	0.43998
CHRNB1	6	0.38798	0.55534	0.992388	11997	1	0.16936	0.003047	0.009706	0.634235	320	3	0.16936
SLC12A7	6	0.34789	0.52304	0.984352	11385	3	-0.070474	0.0030508	0.009706	0.634235	321	1	-0.070474
DNASE1L1	6	0.23372	0.39493	0.971076	8673	1	0.42738	0.0030743	0.0097708	0.634235	322	5	0.42738
PDK3	6	0.96632	0.96375	1	19902	0	0.42249	0.0030756	0.0097708	0.634235	323	5	0.42249
IER3IP1	6	0.93316	0.92779	1	19246	0	0.32931	0.0030814	0.0097708	0.634235	324	5	0.32931
RNF224	6	0.055611	0.11948	0.805839	3181	1	0.48939	0.0030827	0.0097708	0.634235	325	4	0.48939
LURAP1	6	0.86998	0.87731	1	18135	1	0.23776	0.0031086	0.0098255	0.634235	326	3	0.23776
CTU2	6	0.99516	0.99514	1	20579	0	0.59394	0.0031471	0.0098511	0.634235	327	5	0.59394
PNPLA3	6	0.42501	0.58413	1	12485	1	0.12789	0.0031498	0.0098515	0.634235	328	3	0.12789
hsa-mir-3675	4	0.75379	0.75914	1	16844	1	-0.015897	0.0031585	0.0073263	0.57683	329	1	-0.015897
LDLR	6	0.84441	0.86	1	17779	1	0.41155	0.0031932	0.0099441	0.634235	330	4	0.41155
ANKRD13B	6	0.24267	0.40637	0.974474	8882	1	0.18117	0.0032021	0.01012	0.634235	331	3	0.18117
DLG5	6	0.29351	0.46719	0.981376	10095	1	0.44666	0.0032073	0.01012	0.634235	332	5	0.44666
OR10H3	6	0.60201	0.72489	1	15079	1	0.44563	0.003212	0.010142	0.634235	333	4	0.44563
SCAF11	6	0.88737	0.89086	1	18395	1	0.18965	0.0032489	0.010215	0.634235	334	4	0.18965
DDX52	6	0.93802	0.93329	1	19332	0	0.5404	0.0032806	0.010283	0.634235	335	4	0.5404
SERTAD1	6	0.79992	0.83457	1	17278	1	0.41767	0.0032976	0.010307	0.634235	336	5	0.41767
PPID	6	0.94864	0.94442	1	19555	0	0.27749	0.0032984	0.010307	0.634235	337	4	0.27749
ETF1	6	0.76367	0.81581	1	16938	1	0.34743	0.0033017	0.010337	0.634235	338	4	0.34743
STX2	6	0.97698	0.97572	1	20146	0	0.54582	0.0033017	0.010337	0.634235	339	4	0.54582
RTP1	6	0.45629	0.60554	1	12931	2	0.27025	0.0033346	0.010337	0.634235	340	3	0.27025
MORC1	6	0.93712	0.93203	1	19318	0	0.30253	0.003348	0.010398	0.634235	341	3	0.30253
hsa-mir-5583-1	4	0.99662	0.99682	1	20614	0	0.20052	0.0033849	0.007875	0.602619	342	4	0.20052
GSKIP	6	0.5224	0.6636	1	13857	2	0.42932	0.0033871	0.010467	0.634235	343	4	0.42932
BPIFB2	6	0.20674	0.35553	0.947872	8019	3	-0.075077	0.0033975	0.010468	0.634235	344	2	-0.075077
OR7C2	6	0.94656	0.94253	1	19510	0	0.38816	0.0034402	0.010519	0.634235	345	4	0.38816
GABRA4	6	0.86226	0.87253	1	18030	1	0.4997	0.0034462	0.010519	0.634235	346	5	0.4997
TAS2R38	6	0.066943	0.14384	0.838992	3656	2	0.048302	0.003447	0.010519	0.634235	347	3	0.048302
hsa-mir-3149	2	0.99654	0.99759	1	20611	0	0.83167	0.0034579	0.00433	0.486213	348	2	0.83167
GSE1	6	0.98767	0.98767	1	20379	0	0.47914	0.0034799	0.010541	0.634235	349	5	0.47914
RBM14	6	0.95347	0.94912	1	19647	0	0.44531	0.0035049	0.010586	0.634235	350	4	0.44531
LOC100129216	4	0.99649	0.99669	1	20610	0	0.38297	0.003513	0.0082964	0.602619	351	4	0.38297
GAST	6	0.31284	0.48671	0.981376	10569	2	0.28734	0.0035322	0.010586	0.634235	352	3	0.28734
TMEM25	6	0.02611	0.066793	0.7328	1844	1	0.29244	0.0035361	0.010586	0.634235	353	5	0.29244
STX8	6	0.50039	0.64427	1	13561	1	0.46267	0.0035469	0.010633	0.634235	354	4	0.46267
RPL19	6	0.87179	0.87843	1	18168	1	0.17832	0.0035524	0.010679	0.634235	355	3	0.17832
KIAA1009	6	0.99405	0.9942	1	20550	0	0.30014	0.0035725	0.010728	0.634235	356	5	0.30014
NT5DC1	6	0.98024	0.97858	1	20210	0	0.40136	0.0035871	0.010867	0.634235	357	5	0.40136
OR10W1	6	0.14349	0.27119	0.908544	6387	1	0.28645	0.0035891	0.010867	0.634235	358	4	0.28645
GABRE	6	0.95785	0.95392	1	19734	0	0.17248	0.0035956	0.010867	0.634235	359	4	0.17248
ST3GAL3	6	0.99406	0.9942	1	20551	0	0.43258	0.0036266	0.010935	0.634235	360	5	0.43258
OR5L1	6	0.77075	0.81911	1	17003	1	0.35741	0.0036399	0.010946	0.634235	361	5	0.35741
BANK1	6	0.31132	0.48478	0.981376	10544	3	0.068145	0.0036451	0.010957	0.634235	362	3	0.068145
CD3EAP	6	0.21635	0.36927	0.955562	8241	2	0.28067	0.003646	0.010957	0.634235	363	3	0.28067
OR2D2	6	0.9946	0.99463	1	20566	0	0.38695	0.0036596	0.011148	0.634235	364	5	0.38695
HERC1	6	0.34609	0.52176	0.984352	11331	1	0.42579	0.0036756	0.011149	0.634235	365	5	0.42579
CDCA3	6	0.95383	0.94912	1	19656	0	0.37861	0.0036854	0.011149	0.634235	366	4	0.37861
SCN2A	6	0.55452	0.68729	1	14347	2	0.26683	0.0037192	0.011217	0.634235	367	3	0.26683
GFRA1	6	0.98433	0.98398	1	20314	0	0.41406	0.0037278	0.011217	0.634235	368	4	0.41406
GPR157	6	0.88361	0.88799	1	18334	1	0.35371	0.0037441	0.011246	0.634235	369	5	0.35371
KIAA1324	6	0.97799	0.97671	1	20171	0	0.33214	0.0037546	0.011247	0.634235	370	5	0.33214
E4F1	6	0.24042	0.40402	0.974474	8834	1	0.39223	0.003783	0.011304	0.634235	371	3	0.39223
RNF144A	6	0.34143	0.51557	0.984352	11219	2	0.13678	0.0037905	0.011304	0.634235	372	3	0.13678
C2CD2L	6	0.34249	0.51701	0.984352	11243	3	-0.088489	0.0037937	0.011304	0.634235	373	1	-0.088489
CTSL1	4	0.69948	0.71096	1	16382	1	0.30845	0.0038089	0.0086699	0.613814	374	2	0.30845
CRYL1	6	0.46375	0.61119	1	13039	2	0.33893	0.0038188	0.011607	0.634235	375	4	0.33893
ADAMTS5	6	0.090668	0.19379	0.858787	4653	1	0.30865	0.0038245	0.011607	0.634235	376	4	0.30865
CS	6	0.77051	0.81874	1	17000	1	0.39598	0.0038413	0.011608	0.634235	377	3	0.39598
HTRA3	6	0.70961	0.79825	1	16470	1	0.21849	0.0038432	0.011608	0.634235	378	4	0.21849
PPAN	6	0.89888	0.8994	1	18581	1	0.33541	0.0038436	0.011608	0.634235	379	4	0.33541
SDHAF1	6	0.24085	0.40448	0.974474	8844	1	0.11984	0.0038779	0.011706	0.634235	380	3	0.11984
XYLT1	6	0.70451	0.79602	1	16427	1	0.35577	0.0038962	0.011789	0.634235	381	4	0.35577
BRI3BP	6	0.89232	0.89427	1	18473	1	0.26244	0.0039048	0.011789	0.634235	382	5	0.26244
CCNK	6	0.44592	0.59573	1	12790	1	0.41067	0.00392	0.011843	0.634235	383	4	0.41067
PRAME	6	0.99353	0.99368	1	20534	0	0.42203	0.0039214	0.011843	0.634235	384	5	0.42203
PPP2R2B	6	0.13672	0.26156	0.90221	6219	3	0.15244	0.0039261	0.011843	0.634235	385	3	0.15244
HDAC9	6	0.26997	0.43647	0.974474	9542	3	-0.077628	0.0039422	0.011843	0.634235	386	2	-0.077628
COMT	6	0.83238	0.85226	1	17648	1	0.38693	0.0039475	0.011843	0.634235	387	4	0.38693
MS4A7	6	0.92122	0.91458	1	19024	1	0.30295	0.0039486	0.011843	0.634235	388	5	0.30295
ID2	6	0.38155	0.54953	0.987937	11931	1	0.37634	0.0039692	0.011843	0.634235	389	5	0.37634
hsa-mir-496	4	0.30597	0.42427	0.974474	10414	1	0.24445	0.0039701	0.0090019	0.61764	390	2	0.24445
CBX5	6	0.79095	0.82794	1	17194	1	0.35194	0.0039726	0.011843	0.634235	391	4	0.35194
hsa-mir-3919	3	0.98216	0.98325	1	20254	0	0.65411	0.003979	0.0090835	0.61764	392	3	0.65411
FAF2	6	0.53407	0.67204	1	14022	1	0.34433	0.0039817	0.011843	0.634235	393	3	0.34433
PRMT1	6	0.97036	0.9684	1	19994	0	0.37086	0.0039856	0.01187	0.634235	394	5	0.37086
TRABD	6	0.50092	0.64427	1	13568	1	0.15331	0.0039894	0.01187	0.634235	395	3	0.15331
ESX1	6	0.0297	0.070826	0.7328	2009	2	0.39979	0.0039927	0.01187	0.634235	396	4	0.39979
MOV10L1	6	0.39097	0.55917	0.996204	12036	2	0.38875	0.0039951	0.01187	0.634235	397	4	0.38875
RBBP6	6	0.057929	0.12609	0.822002	3263	1	0.17984	0.0040049	0.011898	0.634235	398	5	0.17984
LRRC26	6	0.87682	0.88245	1	18250	1	0.36411	0.0040393	0.011899	0.634235	399	5	0.36411
TFIP11	6	0.046983	0.10449	0.790256	2797	2	-0.12696	0.0040412	0.011982	0.634235	400	2	-0.12696
B3GALNT1	6	0.93357	0.92812	1	19251	0	0.10388	0.0040438	0.012009	0.634235	401	3	0.10388
GRXCR2	6	0.028205	0.069573	0.7328	1938	4	-0.23425	0.0040907	0.012071	0.634235	402	1	-0.23425
C15orf53	6	0.26439	0.43025	0.974474	9391	2	0.37353	0.0040907	0.012071	0.634235	403	4	0.37353
R3HDML	6	0.95746	0.95368	1	19726	0	0.33198	0.0041087	0.012072	0.634235	404	3	0.33198
TAF7	6	0.97476	0.97362	1	20097	0	0.2744	0.0041402	0.012098	0.634235	405	4	0.2744
GAN	6	0.54059	0.67895	1	14120	1	0.37049	0.0041473	0.012098	0.634235	406	5	0.37049
TRIM64C	5	0.93498	0.92976	1	19283	0	-0.036315	0.004152	0.012093	0.634235	407	2	-0.036315
C1orf43	6	0.67967	0.78285	1	16209	1	0.38576	0.004209	0.012152	0.634235	408	5	0.38576
GABRA3	6	0.86411	0.87326	1	18056	1	0.38245	0.004217	0.012182	0.634235	409	4	0.38245
ZNF773	6	0.99298	0.9932	1	20514	0	0.34413	0.0042316	0.012244	0.634235	410	5	0.34413
hsa-mir-4330	4	0.81025	0.80141	1	17380	1	0.43816	0.0042482	0.011239	0.634235	411	2	0.43816
MKL2	6	0.26306	0.42847	0.974474	9354	3	-0.098973	0.0042729	0.01233	0.634235	412	2	-0.098973
EIF2B1	6	0.79965	0.83384	1	17277	1	0.34558	0.0042791	0.01233	0.634235	413	5	0.34558
GNAZ	6	0.59023	0.71745	1	14900	1	0.19311	0.0042887	0.012331	0.634235	414	3	0.19311
HRNR	6	0.84431	0.86	1	17778	1	0.48712	0.0042907	0.012331	0.634235	415	4	0.48712
ADAR	6	0.97277	0.97071	1	20052	0	0.23056	0.0043033	0.012386	0.634235	416	5	0.23056
WDR46	6	0.8997	0.89978	1	18595	1	0.51693	0.0043227	0.012386	0.634235	417	5	0.51693
ANKRD45	6	0.99791	0.99816	1	20646	0	0.28062	0.004328	0.012386	0.634235	418	5	0.28062
SEH1L	6	0.59082	0.71797	1	14907	2	0.43038	0.0043354	0.012387	0.634235	419	4	0.43038
SCRG1	6	0.021729	0.052553	0.692816	1619	1	0.12159	0.0043371	0.012387	0.634235	420	3	0.12159
SUPT5H	6	0.51686	0.65886	1	13787	1	0.27169	0.0043382	0.012387	0.634235	421	3	0.27169
TIMM23	6	0.92935	0.92365	1	19188	0	0.45052	0.0043402	0.012387	0.634235	422	4	0.45052
GPANK1	6	0.96058	0.95728	1	19786	0	0.26162	0.0043991	0.012459	0.636388	423	5	0.26162
CUBN	6	0.98984	0.98958	1	20443	0	0.30965	0.0044138	0.012517	0.636388	424	5	0.30965
PROX1	6	0.72306	0.80204	1	16571	1	0.043592	0.0044506	0.012602	0.639227	425	2	0.043592
NKX2-3	6	0.69249	0.79083	1	16335	1	0.21248	0.0045141	0.012711	0.64178	426	3	0.21248
FLNA	6	0.016242	0.041097	0.686439	1257	4	-0.33543	0.0045361	0.012711	0.64178	427	1	-0.33543
AANAT	6	0.36172	0.53873	0.987404	11660	1	0.50696	0.0045787	0.013034	0.653935	428	5	0.50696
EGLN1	6	0.25069	0.41747	0.974474	9082	3	-0.094929	0.0045856	0.013034	0.653935	429	1	-0.094929
LEMD2	6	0.44419	0.59531	1	12766	2	0.41438	0.004599	0.013153	0.653935	430	4	0.41438
NDUFB10	6	0.89957	0.89978	1	18592	1	0.55926	0.0046011	0.013153	0.653935	431	4	0.55926
VMO1	6	0.84242	0.85817	1	17763	1	0.39364	0.0046067	0.013153	0.653935	432	5	0.39364
TBC1D31	6	0.13371	0.25623	0.895909	6141	1	0.43228	0.0046204	0.013154	0.653935	433	4	0.43228
ASF1A	6	0.065377	0.14042	0.830452	3597	4	-0.18215	0.0046351	0.013188	0.653935	434	2	-0.18215
CTH	6	0.98497	0.98446	1	20326	0	0.32876	0.0046594	0.013421	0.653935	435	5	0.32876
YAE1D1	6	0.84468	0.86	1	17784	1	0.36153	0.0046627	0.013421	0.653935	436	5	0.36153
MON1A	6	0.98835	0.98828	1	20404	0	0.3471	0.0046763	0.013471	0.653935	437	5	0.3471
MED23	6	0.86404	0.87326	1	18053	1	0.39479	0.0046845	0.013472	0.653935	438	5	0.39479
CEP104	6	0.56231	0.69387	1	14460	1	-0.035096	0.004686	0.013472	0.653935	439	2	-0.035096
RRP1	6	0.2615	0.42683	0.974474	9329	1	0.64997	0.0046969	0.013472	0.653935	440	4	0.64997
LSR	6	0.10932	0.21901	0.866062	5403	1	0.25963	0.0047019	0.013506	0.653935	441	5	0.25963
AQP1	6	0.61953	0.73916	1	15330	2	0.33976	0.004702	0.013506	0.653935	442	3	0.33976
PSEN1	6	0.70362	0.79527	1	16419	1	0.47901	0.0047512	0.013619	0.653935	443	4	0.47901
TCF12	6	0.013753	0.036247	0.686439	1073	1	0.41134	0.0047585	0.013619	0.653935	444	4	0.41134
SLC25A1	6	0.47884	0.62595	1	13249	1	0.42961	0.0047627	0.013619	0.653935	445	4	0.42961
C5orf63	6	0.89179	0.89427	1	18465	1	0.33465	0.0047759	0.013645	0.653935	446	5	0.33465
SKI	6	0.46487	0.61228	1	13053	1	0.056537	0.0047784	0.013645	0.653935	447	2	0.056537
SEC62	6	0.99074	0.99065	1	20455	0	0.26168	0.0047835	0.013645	0.653935	448	4	0.26168
ANGPTL1	6	0.94611	0.94197	1	19499	0	0.29205	0.0047845	0.013645	0.653935	449	3	0.29205
CDCP2	6	0.90621	0.90388	1	18725	1	0.44455	0.0047983	0.013645	0.653935	450	5	0.44455
LCE1A	6	0.70852	0.79751	1	16459	1	0.33493	0.0048147	0.013708	0.654518	451	5	0.33493
ATG7	6	0.020168	0.050239	0.692816	1526	1	0.27078	0.004826	0.013747	0.654518	452	5	0.27078
RALA	6	0.60614	0.72823	1	15138	2	-0.10644	0.004833	0.013748	0.654518	453	1	-0.10644
GUCY2C	6	0.69689	0.79267	1	16363	1	0.42933	0.004855	0.013802	0.655159	454	5	0.42933
TRIM46	6	0.53912	0.67785	1	14094	2	0.22262	0.0048626	0.013851	0.655159	455	3	0.22262
CCDC85A	6	0.97618	0.97505	1	20127	0	0.43402	0.004874	0.013852	0.655159	456	4	0.43402
TRAPPC12	6	0.15491	0.28307	0.908544	6695	3	-0.047265	0.0048824	0.014089	0.6613	457	2	-0.047265
PTCHD1	6	0.99303	0.99325	1	20515	0	0.5337	0.0049159	0.014198	0.6613	458	5	0.5337
PDDC1	6	0.97971	0.97796	1	20201	0	0.33292	0.0049239	0.014228	0.6613	459	4	0.33292
GATAD2B	6	0.58338	0.71051	1	14782	1	0.35394	0.0049507	0.014292	0.6613	460	4	0.35394
POLB	6	0.71956	0.80204	1	16542	1	0.12389	0.0049814	0.014377	0.6613	461	3	0.12389
EYS	6	0.98906	0.98897	1	20419	0	0.33042	0.0049967	0.014377	0.6613	462	5	0.33042
OCLN	6	0.59751	0.72147	1	15000	2	0.17523	0.0050131	0.014377	0.6613	463	3	0.17523
KLHL21	6	0.32598	0.49862	0.981663	10863	2	-0.0012503	0.0050174	0.014377	0.6613	464	2	-0.0012503
HGD	6	0.89091	0.89313	1	18454	1	0.50076	0.0050177	0.014377	0.6613	465	4	0.50076
TTC8	6	0.77372	0.82057	1	17032	1	0.39198	0.0050293	0.014377	0.6613	466	5	0.39198
MLH1	6	0.94389	0.94024	1	19459	0	0.048313	0.0050304	0.014377	0.6613	467	2	0.048313
LIMA1	6	0.021193	0.052242	0.692816	1579	2	0.14563	0.0050308	0.014377	0.6613	468	2	0.14563
DDI1	6	0.059393	0.12819	0.825575	3323	2	0.022056	0.0050803	0.01446	0.662335	469	3	0.022056
MROH8	6	0.69734	0.79267	1	16367	1	0.27478	0.0051162	0.014491	0.662335	470	4	0.27478
PCF11	6	0.11369	0.22809	0.875217	5557	1	0.10214	0.0051172	0.014491	0.662335	471	3	0.10214
MAGOHB	6	0.60573	0.72779	1	15132	1	0.10845	0.0051297	0.014735	0.670564	472	2	0.10845
CIAPIN1	6	0.91965	0.91305	1	18992	1	0.51419	0.0051352	0.014764	0.670564	473	5	0.51419
KCNN3	6	0.84591	0.86077	1	17805	1	0.31782	0.0051483	0.014764	0.670564	474	5	0.31782
PLA2G10	6	0.97914	0.9777	1	20193	0	0.31267	0.0051649	0.014797	0.670653	475	5	0.31267
ARHGAP23	6	0.97349	0.97152	1	20074	0	0.24115	0.0051756	0.015101	0.675309	476	5	0.24115
PIGF	6	0.22977	0.38982	0.97019	8578	1	0.29894	0.0051776	0.015101	0.675309	477	5	0.29894
HIST2H2AA3	6	0.60348	0.72589	1	15106	1	0.25478	0.005185	0.015101	0.675309	478	4	0.25478
CES4A	6	0.9858	0.98519	1	20346	0	0.37533	0.0051863	0.015101	0.675309	479	5	0.37533
GFER	6	0.55127	0.6868	1	14301	1	0.35609	0.0052141	0.015101	0.675309	480	4	0.35609
SH3YL1	6	0.58981	0.71745	1	14892	2	0.26828	0.0052311	0.015101	0.675309	481	4	0.26828
CHD9	6	0.36489	0.53992	0.987404	11703	1	0.28458	0.0052548	0.015218	0.675309	482	5	0.28458
GTF2H1	6	0.77922	0.82427	1	17076	1	0.33566	0.0052975	0.015253	0.675309	483	4	0.33566
CD1A	6	0.97088	0.96874	1	20010	0	0.19432	0.0053003	0.015352	0.675309	484	3	0.19432
RSL24D1	6	0.73607	0.80614	1	16684	1	0.041663	0.0053062	0.015422	0.675309	485	3	0.041663
RPL7L1	6	0.47232	0.62014	1	13147	1	0.21424	0.0053195	0.015422	0.675309	486	3	0.21424
CDK19	6	0.73448	0.80576	1	16675	1	0.39977	0.0053224	0.015422	0.675309	487	4	0.39977
ROCK2	6	0.25482	0.42034	0.974474	9174	2	-0.020451	0.0053275	0.015459	0.675309	488	2	-0.020451
GUCY1A2	6	0.63392	0.74954	1	15531	2	0.38863	0.005329	0.015459	0.675309	489	4	0.38863
PODXL2	6	0.043867	0.097232	0.78028	2649	2	0.40256	0.0053354	0.015459	0.675309	490	4	0.40256
FTSJ2	6	0.60013	0.72296	1	15040	1	0.28252	0.0053354	0.015459	0.675309	491	5	0.28252
TRIP12	6	0.63044	0.74681	1	15492	1	0.44392	0.0053493	0.01546	0.675309	492	4	0.44392
FSD1	6	0.11216	0.22594	0.875217	5507	4	-0.1615	0.005377	0.015734	0.679606	493	2	-0.1615
hsa-mir-7843	4	0.88357	0.87699	1	18333	0	0.59543	0.0053822	0.0153	0.675309	494	3	0.59543
ZCCHC9	6	0.87185	0.87843	1	18169	1	0.46325	0.0054073	0.015834	0.679606	495	4	0.46325
AMIGO2	6	0.9884	0.98828	1	20405	0	0.4829	0.0054172	0.015834	0.679606	496	4	0.4829
HJURP	6	0.042657	0.09504	0.780143	2602	1	0.40473	0.0054228	0.015869	0.679606	497	5	0.40473
PDHA2	6	0.24095	0.40448	0.974474	8848	1	0.26676	0.0054264	0.015869	0.679606	498	5	0.26676
KLB	6	0.96046	0.95705	1	19785	0	0.26807	0.0054433	0.01587	0.679606	499	3	0.26807
BAP1	6	0.4491	0.59899	1	12831	2	0.32424	0.005449	0.01587	0.679606	500	3	0.32424
IMPG2	6	0.91995	0.91305	1	18997	1	0.34938	0.0054788	0.016015	0.679606	501	5	0.34938
C5orf52	6	0.9878	0.98774	1	20382	0	0.449	0.0055253	0.016151	0.679606	502	4	0.449
hsa-mir-3135b	4	0.916	0.91253	1	18922	0	0.12513	0.0055348	0.015721	0.679606	503	2	0.12513
NRROS	4	0.81597	0.80592	1	17448	1	0.37689	0.0055652	0.015761	0.679606	504	3	0.37689
LYN	6	0.88561	0.88978	1	18367	1	-0.084551	0.0055663	0.016151	0.679606	505	2	-0.084551
SRSF4	6	0.42399	0.58341	1	12471	2	0.015636	0.0055748	0.016151	0.679606	506	1	0.015636
USP40	6	0.91832	0.91194	1	18972	1	-0.070631	0.0055799	0.016151	0.679606	507	2	-0.070631
RPS26	6	0.0017486	0.0046698	0.49544	197	3	-0.15248	0.005589	0.016151	0.679606	508	3	-0.15248
NOP16	6	0.30345	0.47612	0.981376	10350	1	0.44927	0.0056142	0.016253	0.679606	509	4	0.44927
PHLDB1	6	0.68816	0.7901	1	16304	1	0.26688	0.0056365	0.016292	0.679606	510	5	0.26688
OSBPL1A	6	0.26335	0.42937	0.974474	9361	1	0.32907	0.0056623	0.016338	0.679606	511	4	0.32907
CTXN2	6	0.75013	0.81102	1	16805	1	0.37949	0.0056736	0.016339	0.679606	512	4	0.37949
TRPC5	6	0.97341	0.97152	1	20071	0	0.37505	0.0057156	0.016584	0.679606	513	5	0.37505
TWIST2	6	0.97275	0.97055	1	20051	0	0.40116	0.0057202	0.016584	0.679606	514	3	0.40116
ASPRV1	6	0.094638	0.19838	0.858787	4815	4	-0.28609	0.0057231	0.016618	0.679606	515	1	-0.28609
ASMT_X	6	0.15058	0.27888	0.908544	6586	2	0.28067	0.0057289	0.016618	0.679606	516	4	0.28067
PRR21	6	0.99132	0.99134	1	20468	0	0.4874	0.0057383	0.016654	0.679606	517	5	0.4874
hsa-mir-6890	4	0.98365	0.9848	1	20297	0	0.54169	0.0057451	0.016154	0.679606	518	3	0.54169
LAMA3	6	0.97073	0.96857	1	20006	0	0.22503	0.0057599	0.016688	0.679606	519	4	0.22503
KYNU	6	0.11011	0.22012	0.867437	5427	3	0.018023	0.0057725	0.016763	0.679606	520	3	0.018023
PRR12	6	0.45326	0.60274	1	12882	1	0.32347	0.0057751	0.016763	0.679606	521	4	0.32347
ENKD1	6	0.65717	0.76642	1	15872	2	0.057621	0.0058219	0.016764	0.679606	522	2	0.057621
ISG20	6	0.77991	0.82427	1	17081	1	0.38521	0.0058477	0.016764	0.679606	523	4	0.38521
INTS2	6	0.26263	0.42803	0.974474	9346	2	0.39718	0.0058519	0.016764	0.679606	524	4	0.39718
TTYH1	6	0.77684	0.82245	1	17058	1	0.32024	0.0058652	0.016764	0.679606	525	4	0.32024
TMEM187	6	0.40285	0.56847	0.999144	12199	2	0.37153	0.0058713	0.016806	0.679606	526	4	0.37153
HS3ST1	6	0.66785	0.77379	1	16038	1	0.43445	0.0058773	0.016847	0.679606	527	4	0.43445
GDF9	6	0.65352	0.76397	1	15808	1	0.29672	0.0058969	0.016847	0.679606	528	5	0.29672
AGBL1	6	0.86818	0.87731	1	18111	1	0.28704	0.0059013	0.016847	0.679606	529	5	0.28704
ABCC12	6	0.4801	0.6272	1	13264	1	0.23927	0.0059057	0.016847	0.679606	530	5	0.23927
RBP1	6	0.934	0.92812	1	19260	0	0.053253	0.0059208	0.017079	0.679606	531	3	0.053253
KRT80	6	0.92818	0.92259	1	19156	0	0.45207	0.005938	0.017118	0.679606	532	5	0.45207
NUP54	6	0.98788	0.98774	1	20389	0	0.37377	0.0059534	0.017153	0.679606	533	5	0.37377
RABGEF1	6	0.52836	0.66705	1	13945	2	0.26072	0.0059561	0.017153	0.679606	534	3	0.26072
hsa-mir-6816	4	0.095119	0.17998	0.858787	4837	2	0.19768	0.0059564	0.016549	0.679606	535	2	0.19768
DCAF13	6	0.79828	0.83236	1	17264	1	0.3131	0.0059575	0.017153	0.679606	536	5	0.3131
POLR2D	6	0.47633	0.6238	1	13221	1	0.38839	0.0059588	0.017153	0.679606	537	4	0.38839
RAB3D	6	0.90604	0.90388	1	18720	1	0.39946	0.0059685	0.017153	0.679606	538	5	0.39946
ARMCX4	6	0.55468	0.68729	1	14351	2	0.062988	0.0059702	0.017153	0.679606	539	3	0.062988
ADAMTS20	6	0.1963	0.33696	0.925968	7740	2	0.37997	0.0059887	0.017154	0.679606	540	4	0.37997
KPNB1	6	0.86246	0.87253	1	18035	1	0.25537	0.0059947	0.017154	0.679606	541	5	0.25537
ZC3H18	6	0.81263	0.8401	1	17409	1	0.26943	0.0059958	0.017154	0.679606	542	3	0.26943
MYBL1	6	0.64936	0.76049	1	15751	1	0.37323	0.0060191	0.017186	0.679606	543	3	0.37323
KRTAP13-1	6	0.69844	0.79268	1	16374	1	0.41811	0.0060197	0.019842	0.740067	544	4	0.41811
FHL2	6	0.59682	0.72147	1	14994	1	0.26151	0.0060238	0.019842	0.740067	545	4	0.26151
ETNK1	6	0.78718	0.82681	1	17159	1	0.0032903	0.006069	0.019887	0.740067	546	2	0.0032903
CEACAM8	6	0.14945	0.27827	0.908544	6554	1	0.33649	0.0061184	0.01997	0.740067	547	4	0.33649
EFCAB5	4	0.99388	0.99441	1	20546	0	0.30351	0.0061201	0.01674	0.679606	548	4	0.30351
CEBPG	6	0.14209	0.2708	0.908544	6348	1	0.3225	0.006121	0.01997	0.740067	549	3	0.3225
USH1C	6	0.8762	0.88172	1	18238	1	0.39171	0.0061359	0.01997	0.740067	550	4	0.39171
FAM71D	6	0.22865	0.38786	0.968291	8550	1	0.11603	0.0061373	0.01997	0.740067	551	3	0.11603
HNRNPU	6	0.020828	0.051515	0.692816	1558	3	0.13922	0.0061442	0.01997	0.740067	552	3	0.13922
ZNF697	6	0.99414	0.99429	1	20554	0	0.30776	0.0061615	0.02009	0.740067	553	5	0.30776
BAZ2B	6	0.71092	0.79901	1	16481	1	0.26362	0.0061679	0.02009	0.740067	554	4	0.26362
RBBP8NL	6	0.2267	0.38544	0.966504	8504	3	0.082155	0.0061706	0.02009	0.740067	555	3	0.082155
COMMD3-BMI1	2	0.99382	0.99551	1	20544	0	0.72799	0.0061775	0.0082143	0.602619	556	2	0.72799
TTLL2	6	0.9569	0.95344	1	19719	0	0.44278	0.0061985	0.020131	0.740067	557	4	0.44278
MRPL13	6	0.5016	0.64427	1	13582	1	0.3726	0.006203	0.020131	0.740067	558	4	0.3726
COX7A2	6	0.55928	0.69088	1	14409	1	0.35983	0.0062042	0.020132	0.740067	559	5	0.35983
MGRN1	6	0.34511	0.52123	0.984352	11306	1	0.28172	0.0062173	0.020168	0.740067	560	4	0.28172
CEP112	6	0.87434	0.88027	1	18206	1	0.30507	0.0062361	0.020168	0.740067	561	5	0.30507
CCDC147	6	0.95896	0.95574	1	19757	0	0.30687	0.0062508	0.020168	0.740067	562	4	0.30687
RIMBP3	6	0.30227	0.4739	0.981376	10315	1	0.19934	0.0062662	0.020168	0.740067	563	4	0.19934
QPRT	6	0.778	0.82354	1	17068	1	0.26232	0.0062757	0.020168	0.740067	564	3	0.26232
ERAS	6	0.009305	0.023535	0.650886	777	3	0.064344	0.0062867	0.020168	0.740067	565	3	0.064344
ZNF468	5	0.19837	0.34379	0.932577	7805	2	0.56207	0.0063088	0.022248	0.743846	566	3	0.56207
SS18L1	6	0.52423	0.66508	1	13883	2	0.17387	0.0063161	0.020199	0.740067	567	3	0.17387
TMEM50A	6	0.59436	0.72045	1	14959	2	0.089379	0.006319	0.020199	0.740067	568	2	0.089379
hsa-mir-1302-5	4	0.19517	0.30083	0.919725	7706	2	0.011148	0.006326	0.017177	0.679606	569	2	0.011148
MAGEE1	6	0.983	0.98238	1	20282	0	0.35775	0.0063462	0.020262	0.740067	570	5	0.35775
MAGED1	6	0.72654	0.80316	1	16606	1	0.42091	0.0063608	0.020263	0.740067	571	4	0.42091
TJP2	6	0.93373	0.92812	1	19256	0	0.29973	0.0063691	0.020323	0.740067	572	4	0.29973
GLIS2	6	0.68732	0.78898	1	16296	1	0.33391	0.0063903	0.020323	0.740067	573	5	0.33391
TMEM151B	6	0.52355	0.6646	1	13869	2	0.061982	0.0063963	0.020323	0.740067	574	3	0.061982
ZNF30	6	0.99679	0.99699	1	20618	0	0.27124	0.006408	0.020323	0.740067	575	5	0.27124
hsa-mir-4765	4	0.25375	0.3634	0.955562	9149	2	0.043195	0.0064084	0.017426	0.68784	576	2	0.043195
C5orf24	6	0.34366	0.51963	0.984352	11273	3	-0.060112	0.0064149	0.020323	0.740067	577	2	-0.060112
LILRA5	6	0.82253	0.84453	1	17532	1	0.35927	0.0064477	0.020362	0.740067	578	4	0.35927
PARD3	6	0.70948	0.79825	1	16469	1	0.12643	0.0064643	0.020362	0.740067	579	3	0.12643
RASEF	6	0.75471	0.81399	1	16852	1	0.31585	0.0064748	0.020362	0.740067	580	4	0.31585
CNNM3	6	0.99763	0.99798	1	20641	0	0.3979	0.0064878	0.020363	0.740067	581	5	0.3979
MBD6	6	0.61393	0.73545	1	15249	2	0.21169	0.0065081	0.020363	0.740067	582	4	0.21169
BANP	6	0.3624	0.53911	0.987404	11669	1	0.27232	0.0065171	0.020363	0.740067	583	5	0.27232
TMED8	6	0.78486	0.82572	1	17135	1	0.2864	0.0065346	0.020619	0.740067	584	5	0.2864
ZNF821	6	0.65006	0.7618	1	15761	1	0.28866	0.006536	0.020619	0.740067	585	5	0.28866
RPL22L1	6	0.94431	0.94052	1	19470	0	0.43055	0.0065477	0.020619	0.740067	586	4	0.43055
MAK16	6	0.99641	0.99654	1	20608	0	0.32323	0.0065607	0.020619	0.740067	587	5	0.32323
C6orf195	6	0.044619	0.10062	0.790256	2688	4	-0.24351	0.0065631	0.020619	0.740067	588	1	-0.24351
RNASE3	6	0.99486	0.99485	1	20572	0	0.38571	0.0065807	0.020701	0.740067	589	5	0.38571
PLCXD2	6	0.89597	0.89755	1	18537	1	0.28452	0.0065998	0.020745	0.740067	590	5	0.28452
FLRT2	6	0.54262	0.67996	1	14139	1	0.43796	0.0066017	0.020745	0.740067	591	5	0.43796
ASPG	6	0.95597	0.95276	1	19710	0	0.45881	0.006606	0.020745	0.740067	592	4	0.45881
C6orf58	6	0.589	0.71596	1	14877	1	0.36165	0.0066118	0.020745	0.740067	593	5	0.36165
NOX5	6	0.1954	0.3362	0.925968	7712	2	-0.028062	0.0066125	0.020745	0.740067	594	2	-0.028062
EBF3	6	0.81691	0.84266	1	17461	1	0.16424	0.0066208	0.020746	0.740067	595	3	0.16424
HLA-DQA1	6	0.98251	0.98166	1	20267	0	0.33894	0.0066225	0.020746	0.740067	596	5	0.33894
STARD9	6	0.86989	0.87731	1	18134	1	0.42416	0.0066307	0.020816	0.740067	597	5	0.42416
CILP2	6	0.51102	0.65187	1	13713	2	0.41416	0.0066392	0.020852	0.740067	598	4	0.41416
BPIFC	6	0.28168	0.45354	0.981376	9828	1	0.22265	0.0066619	0.020852	0.740067	599	3	0.22265
PAQR4	6	0.81858	0.84379	1	17484	1	0.2281	0.0066711	0.020884	0.740067	600	4	0.2281
hsa-mir-3935	4	0.9933	0.99388	1	20524	0	0.2721	0.0066973	0.017992	0.708891	601	4	0.2721
KLHL41	6	0.041411	0.093705	0.780143	2544	1	0.022456	0.0067113	0.02093	0.740067	602	3	0.022456
LOC100287177	4	0.1127	0.20684	0.858787	5527	1	0.54435	0.006749	0.018171	0.712112	603	3	0.54435
ARL3	6	0.85793	0.86926	1	17965	1	0.38085	0.0067862	0.021167	0.74367	604	5	0.38085
JMJD6	6	0.56996	0.70122	1	14567	1	0.56357	0.0067872	0.021167	0.74367	605	4	0.56357
SLC47A2	6	0.04438	0.097746	0.781615	2675	1	0.24425	0.0068013	0.021203	0.74367	606	5	0.24425
hsa-mir-6773	4	0.9932	0.99373	1	20523	0	0.33632	0.0068042	0.018172	0.712112	607	4	0.33632
RC3H1	6	0.85047	0.86485	1	17867	1	0.25903	0.0068101	0.021203	0.74367	608	4	0.25903
hsa-mir-8074	4	0.99318	0.99373	1	20521	0	0.26125	0.0068199	0.018172	0.712112	609	4	0.26125
LIN28B	6	0.46366	0.61119	1	13038	1	0.25514	0.0068371	0.021204	0.74367	610	5	0.25514
OTUD7B	6	0.27424	0.44153	0.978632	9635	2	0.23018	0.006849	0.021252	0.743846	611	3	0.23018
PGLYRP4	6	0.405	0.57034	0.999838	12223	1	0.20293	0.0068595	0.021295	0.743846	612	4	0.20293
VWA5B2	6	0.89317	0.89539	1	18488	1	0.36612	0.0068972	0.021461	0.743846	613	5	0.36612
NPLOC4	6	0.13446	0.25747	0.897658	6159	2	0.35222	0.0069269	0.021541	0.743846	614	4	0.35222
A1CF	6	0.028802	0.069945	0.7328	1966	3	-0.16054	0.0069582	0.021947	0.743846	615	2	-0.16054
ATP5J	6	0.6392	0.75351	1	15610	1	0.55467	0.0069646	0.021947	0.743846	616	5	0.55467
EGR4	6	0.38839	0.55534	0.992388	12001	1	0.46307	0.0069841	0.021947	0.743846	617	5	0.46307
KAT5	6	0.97043	0.96857	1	19997	0	0.46534	0.0069926	0.021947	0.743846	618	5	0.46534
ARMCX1	6	0.8929	0.89539	1	18485	1	0.29929	0.0069971	0.021947	0.743846	619	4	0.29929
PRSS53	6	0.12281	0.2423	0.885278	5856	1	0.39206	0.0070067	0.021947	0.743846	620	4	0.39206
RADIL	6	0.52681	0.6661	1	13917	1	0.051867	0.0070149	0.021947	0.743846	621	2	0.051867
SOD2	6	0.66268	0.76899	1	15948	2	0.27511	0.0070191	0.021947	0.743846	622	4	0.27511
PLXNB2	6	0.36837	0.54376	0.987404	11739	1	0.60969	0.0070266	0.021947	0.743846	623	4	0.60969
WNK3	6	0.23912	0.40318	0.974474	8801	1	0.34608	0.0070507	0.022029	0.743846	624	4	0.34608
C3orf17	6	0.83173	0.85189	1	17640	1	0.2592	0.0070517	0.022029	0.743846	625	5	0.2592
GDF1	6	0.3065	0.47954	0.981376	10424	1	0.048317	0.007057	0.02203	0.743846	626	3	0.048317
C14orf180	6	0.53796	0.67736	1	14072	1	0.42372	0.0070688	0.022073	0.743846	627	5	0.42372
CTNNA3	6	0.97081	0.96857	1	20008	0	0.34144	0.0070708	0.022073	0.743846	628	5	0.34144
XAGE1B	2	0.67981	0.67073	1	16212	0	0.35626	0.0070983	0.010704	0.634235	629	1	0.35626
LRRC1	6	0.82406	0.84567	1	17550	1	0.34815	0.0071045	0.022178	0.743846	630	4	0.34815
COL4A6	6	0.82436	0.84641	1	17553	1	-0.038519	0.0071063	0.022179	0.743846	631	2	-0.038519
ZSCAN25	6	0.7965	0.83161	1	17247	1	0.31874	0.0071419	0.022226	0.743846	632	4	0.31874
OR6K2	6	0.7309	0.80463	1	16646	1	0.15744	0.0071557	0.022226	0.743846	633	3	0.15744
MAPK11	6	0.97665	0.97532	1	20138	0	0.33249	0.0071558	0.022226	0.743846	634	5	0.33249
FOXH1	6	0.80494	0.83604	1	17330	1	0.21732	0.0071561	0.022226	0.743846	635	3	0.21732
ZNF285	6	0.54309	0.68045	1	14144	2	0.35438	0.007175	0.022226	0.743846	636	4	0.35438
CPS1	6	0.41869	0.57951	1	12399	2	0.47624	0.0071977	0.022271	0.743846	637	4	0.47624
AMOTL1	6	0.63803	0.75223	1	15591	2	0.25432	0.0072006	0.022271	0.743846	638	3	0.25432
LCE3C	6	0.92079	0.91458	1	19016	1	0.035042	0.0072134	0.024851	0.784379	639	2	0.035042
RPL3	6	0.87482	0.88061	1	18216	1	0.36577	0.0072341	0.024904	0.784379	640	3	0.36577
OR5W2	6	0.98551	0.98483	1	20336	0	0.14295	0.0072437	0.024904	0.784379	641	5	0.14295
SIGLEC5	6	0.98245	0.98154	1	20264	0	0.24201	0.0072545	0.025009	0.784379	642	4	0.24201
hsa-mir-648	4	0.99274	0.99315	1	20509	0	0.24523	0.0072567	0.019522	0.740067	643	4	0.24523
FYB	6	0.96644	0.96412	1	19905	0	0.56949	0.0072579	0.025009	0.784379	644	4	0.56949
PCOLCE2	6	0.029313	0.070187	0.7328	1990	2	0.29919	0.0072706	0.025009	0.784379	645	4	0.29919
FAM43A	6	0.997	0.99726	1	20623	0	0.27538	0.0072838	0.02501	0.784379	646	5	0.27538
KDM2A	6	0.72005	0.80204	1	16544	1	0.43319	0.0072846	0.02501	0.784379	647	4	0.43319
MYF6	6	0.44413	0.59531	1	12763	2	-0.009721	0.0072956	0.02501	0.784379	648	3	-0.009721
ENTPD6	6	0.95316	0.94811	1	19641	0	0.35963	0.0073213	0.025129	0.784379	649	5	0.35963
SELRC1	6	0.9924	0.99245	1	20494	0	0.34309	0.0073282	0.025173	0.784379	650	5	0.34309
E2F7	6	0.36128	0.53832	0.987404	11652	2	0.53553	0.0073298	0.025173	0.784379	651	4	0.53553
ABHD11	6	0.15818	0.29005	0.915916	6794	2	0.33083	0.0073465	0.025174	0.784379	652	3	0.33083
FNDC3B	6	0.30057	0.47348	0.981376	10277	3	-0.10269	0.0073532	0.025174	0.784379	653	1	-0.10269
TGDS	6	0.89029	0.89313	1	18444	1	0.30609	0.0073986	0.025279	0.784379	654	5	0.30609
NUP62CL	6	0.84838	0.86295	1	17835	1	0.25123	0.0074308	0.025464	0.784379	655	5	0.25123
RECQL	6	0.012869	0.032069	0.674094	1007	4	-0.2577	0.0074405	0.025464	0.784379	656	2	-0.2577
TMSB4Y	4	0.61978	0.65408	1	15334	1	0.43932	0.0074434	0.019618	0.740067	657	2	0.43932
RMND5A	6	0.14784	0.27785	0.908544	6510	1	0.48767	0.0074465	0.025538	0.784379	658	5	0.48767
BTN3A1	6	0.083024	0.17958	0.858787	4339	1	0.0096908	0.0074519	0.025538	0.784379	659	2	0.0096908
TSGA10IP	6	0.18827	0.32875	0.925968	7541	2	0.16254	0.0074613	0.025581	0.784379	660	3	0.16254
ACTL6A	6	0.99185	0.99173	1	20481	0	0.31124	0.0074796	0.025636	0.784379	661	5	0.31124
TM2D2	6	0.30169	0.4739	0.981376	10300	3	-0.054324	0.0075186	0.025821	0.784379	662	2	-0.054324
PDSS2	6	0.97489	0.97378	1	20102	0	0.44581	0.0075255	0.025821	0.784379	663	4	0.44581
CLCF1	6	0.85786	0.86926	1	17962	1	0.40109	0.0075265	0.025821	0.784379	664	5	0.40109
BACE2	6	0.89758	0.89901	1	18561	1	0.43512	0.0075281	0.025821	0.784379	665	5	0.43512
RAC2	6	0.99725	0.99756	1	20631	0	0.26736	0.0075333	0.025821	0.784379	666	5	0.26736
GOLPH3L	6	0.41926	0.58033	1	12407	1	0.26183	0.0075448	0.025821	0.784379	667	4	0.26183
CDH15	6	0.90055	0.90089	1	18611	1	0.23883	0.0075451	0.025821	0.784379	668	5	0.23883
CACNG2	6	0.50441	0.64893	1	13617	2	-0.00635	0.0075506	0.025821	0.784379	669	2	-0.00635
GMPS	6	0.99594	0.99587	1	20598	0	0.32973	0.0075746	0.02586	0.784379	670	5	0.32973
ARMCX3	6	0.56797	0.69825	1	14533	1	0.27153	0.0075931	0.02586	0.784379	671	4	0.27153
DPEP1	6	0.76437	0.81615	1	16945	1	0.12604	0.0076	0.02586	0.784379	672	4	0.12604
PPP1R26	6	0.61015	0.733	1	15197	1	0.32587	0.0076129	0.02586	0.784379	673	3	0.32587
VPS11	6	0.068372	0.14822	0.839878	3710	1	0.41718	0.0076208	0.025907	0.784379	674	5	0.41718
PDGFA	6	0.94559	0.94197	1	19489	0	0.24893	0.0076387	0.026014	0.784379	675	5	0.24893
IL15RA	6	0.23316	0.39451	0.971076	8657	1	0.026271	0.0076493	0.026092	0.784379	676	2	0.026271
hsa-mir-4264	4	0.99232	0.99287	1	20491	0	0.57893	0.007678	0.020017	0.740067	677	4	0.57893
ACTL6B	6	0.5189	0.66143	1	13816	1	0.19427	0.007681	0.026163	0.784379	678	3	0.19427
GNAT1	6	0.99684	0.99714	1	20619	0	0.25178	0.0076966	0.026164	0.784379	679	5	0.25178
SMIM15	6	0.00039038	0.00089045	0.345209	55	2	0.20332	0.0076987	0.026164	0.784379	680	3	0.20332
RASAL3	6	0.98114	0.97986	1	20227	0	0.34715	0.0077159	0.026397	0.784379	681	5	0.34715
TTLL1	6	0.96824	0.966	1	19951	0	0.40652	0.0077264	0.026397	0.784379	682	5	0.40652
PROSER2	6	0.8065	0.83716	1	17345	1	0.2123	0.00773	0.026397	0.784379	683	5	0.2123
ARHGAP15	6	0.99432	0.99449	1	20558	0	0.29354	0.0077369	0.026397	0.784379	684	4	0.29354
CRABP2	6	0.66365	0.7694	1	15968	2	0.026674	0.007748	0.026397	0.784379	685	2	0.026674
CKMT1B	6	0.89407	0.89575	1	18499	1	0.4012	0.0077649	0.026501	0.784379	686	3	0.4012
USP17L4	4	0.92382	0.92019	1	19065	0	0.26266	0.0077752	0.02011	0.740067	687	2	0.26266
hsa-mir-4737	4	0.99221	0.99287	1	20487	0	0.39823	0.0077851	0.020167	0.740067	688	4	0.39823
PPP1R12A	6	0.09447	0.19838	0.858787	4809	3	-0.15189	0.0077974	0.026545	0.784379	689	2	-0.15189
RPS19	6	0.66253	0.76899	1	15945	2	0.36716	0.0078467	0.026591	0.784379	690	4	0.36716
CCT2	6	0.2234	0.38133	0.966504	8420	1	0.55143	0.0078518	0.026638	0.784379	691	5	0.55143
TAF5	6	0.12599	0.24655	0.889417	5952	2	0.41843	0.0078533	0.026638	0.784379	692	4	0.41843
STAT5B	6	0.64865	0.76049	1	15741	1	0.080789	0.0078937	0.026691	0.784379	693	3	0.080789
IL22RA2	6	0.0099666	0.025101	0.655783	818	3	-0.11202	0.0078961	0.026691	0.784379	694	2	-0.11202
C9orf135	6	0.73175	0.80499	1	16653	1	0.20885	0.0079239	0.02684	0.784379	695	5	0.20885
SMIM8	6	0.71125	0.79901	1	16484	1	0.28623	0.0079442	0.026881	0.784379	696	4	0.28623
VIT	6	0.88138	0.88653	1	18306	1	0.079817	0.0079454	0.026881	0.784379	697	3	0.079817
C11orf80	6	0.99739	0.9977	1	20636	0	0.44872	0.0079622	0.026881	0.784379	698	4	0.44872
MTERFD3	6	0.9585	0.95551	1	19743	0	0.2977	0.0079637	0.026881	0.784379	699	4	0.2977
NTHL1	6	0.9896	0.98932	1	20431	0	0.37396	0.0079813	0.027169	0.784379	700	5	0.37396
MPDU1	6	0.98825	0.9882	1	20400	0	0.30644	0.0079948	0.027234	0.784379	701	5	0.30644
HGSNAT	6	0.54571	0.68301	1	14198	2	0.084238	0.0080117	0.027465	0.784379	702	2	0.084238
FBXL8	6	0.97308	0.97104	1	20060	0	0.40583	0.0081086	0.027529	0.784379	703	4	0.40583
SECISBP2	6	0.27319	0.44065	0.978632	9608	2	0.24423	0.0081206	0.027529	0.784379	704	3	0.24423
STAU1	6	0.82608	0.84824	1	17577	1	0.27958	0.0081315	0.027529	0.784379	705	4	0.27958
DKC1	6	0.9862	0.98543	1	20354	0	0.34056	0.0081637	0.027597	0.784379	706	5	0.34056
CCT6B	6	0.35744	0.53603	0.987404	11605	2	0.29768	0.0081684	0.027597	0.784379	707	3	0.29768
CENPA	6	0.91189	0.90831	1	18831	1	0.34266	0.0081687	0.027597	0.784379	708	4	0.34266
EIF4A1	6	0.24444	0.40848	0.974474	8923	1	0.43102	0.008176	0.027597	0.784379	709	4	0.43102
DENR	6	0.14539	0.27531	0.908544	6441	2	0.42126	0.008191	0.027598	0.784379	710	4	0.42126
CCNL2	6	0.99365	0.99382	1	20537	0	0.25796	0.0081941	0.027598	0.784379	711	5	0.25796
TMX2	6	0.9936	0.99382	1	20535	0	0.41343	0.0082094	0.027598	0.784379	712	5	0.41343
hsa-mir-4781	4	0.75204	0.7557	1	16824	1	0.36884	0.0082526	0.020777	0.740067	713	2	0.36884
NEUROD1	6	0.15036	0.27888	0.908544	6584	3	-0.014764	0.0082555	0.027882	0.784379	714	3	-0.014764
CSMD3	6	0.37908	0.54836	0.987404	11894	1	0.11433	0.0082719	0.027882	0.784379	715	2	0.11433
ZNF853	6	0.22042	0.37507	0.961022	8347	1	0.47457	0.0082753	0.027882	0.784379	716	4	0.47457
COA4	6	0.99791	0.99816	1	20645	0	0.28426	0.0082825	0.027882	0.784379	717	5	0.28426
KERA	6	0.79293	0.82976	1	17210	1	0.18313	0.0083094	0.027882	0.784379	718	3	0.18313
LRRC8A	6	0.75737	0.81469	1	16884	1	0.24918	0.0083401	0.027926	0.784379	719	4	0.24918
HIRA	6	0.26983	0.43598	0.974474	9537	1	0.37919	0.008359	0.027975	0.784379	720	5	0.37919
CDHR1	6	0.92081	0.91458	1	19018	1	0.48782	0.0083699	0.027976	0.784379	721	5	0.48782
SLC22A31	6	0.95271	0.94735	1	19631	0	0.18808	0.0084387	0.028551	0.784379	722	3	0.18808
POLR3A	6	0.0040907	0.0090835	0.504481	372	2	0.29384	0.0084442	0.028551	0.784379	723	3	0.29384
PRR3	6	0.95765	0.95392	1	19730	0	0.37121	0.0084776	0.028618	0.784379	724	4	0.37121
OR5AC2	6	0.31073	0.48437	0.981376	10533	2	0.46622	0.0084807	0.028618	0.784379	725	4	0.46622
EFCAB4B	6	0.54747	0.6844	1	14227	2	0.36001	0.008488	0.028618	0.784379	726	4	0.36001
COMMD1	6	0.19779	0.33895	0.925968	7792	2	0.038878	0.0085027	0.028618	0.784379	727	2	0.038878
SLC17A8	6	0.32782	0.5009	0.981663	10906	1	0.31495	0.0085042	0.028618	0.784379	728	4	0.31495
GALNTL6	6	0.31986	0.49351	0.981663	10724	3	0.18102	0.008506	0.028618	0.784379	729	3	0.18102
XPO1	6	0.72367	0.80204	1	16577	1	0.26957	0.0085249	0.028712	0.784379	730	3	0.26957
KCTD16	6	0.34431	0.52123	0.984352	11291	3	-0.033519	0.0085374	0.028713	0.784379	731	2	-0.033519
HTR3A	6	0.8509	0.86559	1	17875	1	0.26945	0.0085467	0.028713	0.784379	732	4	0.26945
RDH5	6	0.74348	0.80915	1	16742	1	0.44216	0.008555	0.028713	0.784379	733	5	0.44216
FRAT1	6	0.31549	0.48825	0.981376	10624	2	0.011709	0.0085867	0.028759	0.784379	734	2	0.011709
hsa-mir-4485	4	0.99141	0.99204	1	20471	0	0.43914	0.0085909	0.021495	0.743846	735	4	0.43914
NCAPD2	6	0.29617	0.46988	0.981376	10159	2	0.20682	0.0086327	0.028892	0.784379	736	3	0.20682
KRTAP5-4	6	0.54825	0.68583	1	14237	1	0.060629	0.008636	0.028892	0.784379	737	2	0.060629
DPPA4	6	0.88432	0.88834	1	18344	1	0.23181	0.0086369	0.028892	0.784379	738	5	0.23181
CCNE2	6	0.99516	0.99514	1	20580	0	0.30996	0.008651	0.028892	0.784379	739	5	0.30996
RORC	6	0.97161	0.96975	1	20023	0	0.29551	0.0086652	0.028893	0.784379	740	5	0.29551
hsa-mir-3960	4	0.34898	0.47351	0.981376	11414	2	0.44925	0.0086756	0.021771	0.743846	741	2	0.44925
PADI3	6	0.21775	0.37054	0.955562	8273	2	0.089757	0.0086853	0.028893	0.784379	742	3	0.089757
RPS15A	6	0.36674	0.54181	0.987404	11725	2	0.29306	0.0086928	0.028937	0.784379	743	4	0.29306
KLKB1	6	0.99236	0.99225	1	20493	0	0.24898	0.0087017	0.028937	0.784379	744	5	0.24898
CCL18	6	0.57036	0.70221	1	14574	1	0.23276	0.0087141	0.028938	0.784379	745	4	0.23276
TPM4	6	0.63823	0.7531	1	15594	2	0.16291	0.0087197	0.028938	0.784379	746	3	0.16291
IL9	6	0.99252	0.99266	1	20498	0	0.29151	0.0087219	0.028938	0.784379	747	5	0.29151
PROL1	6	0.13105	0.25316	0.891397	6072	3	0.094119	0.0087309	0.028938	0.784379	748	3	0.094119
NMD3	6	0.37072	0.54531	0.987404	11770	1	0.36903	0.0087319	0.029001	0.784379	749	5	0.36903
CMIP	6	0.22521	0.38416	0.966504	8461	2	0.4391	0.0087421	0.029001	0.784379	750	4	0.4391
hsa-mir-548ak	2	0.99125	0.99301	1	20465	0	1.0919	0.0087457	0.012515	0.636388	751	2	1.0919
SASH1	6	0.7305	0.80463	1	16640	1	0.39468	0.0087711	0.029097	0.784379	752	4	0.39468
YWHAE	6	0.944	0.94024	1	19463	0	0.34493	0.0087836	0.02915	0.784379	753	5	0.34493
FGFR1OP	6	0.14012	0.26837	0.908544	6305	2	-0.014937	0.0087839	0.02915	0.784379	754	1	-0.014937
BUB1	6	0.79847	0.83309	1	17265	1	0.28863	0.0088017	0.029202	0.784379	755	4	0.28863
C1orf94	6	0.6866	0.78898	1	16291	1	0.50612	0.0088044	0.029202	0.784379	756	5	0.50612
DEFB136	6	0.56363	0.69487	1	14480	1	0.37356	0.0088049	0.029202	0.784379	757	4	0.37356
CARD11	6	0.20945	0.36001	0.952334	8083	1	0.014912	0.0088151	0.029202	0.784379	758	2	0.014912
AP4M1	6	0.47097	0.61886	1	13130	2	0.34169	0.0088238	0.029203	0.784379	759	4	0.34169
ABHD12B	6	0.10775	0.21448	0.858787	5351	3	-0.14339	0.0088332	0.029203	0.784379	760	2	-0.14339
hsa-mir-4459	4	0.75291	0.75629	1	16835	1	0.73259	0.0088607	0.022176	0.743846	761	3	0.73259
CCDC138	6	0.57755	0.70712	1	14694	1	0.27742	0.0088694	0.029449	0.784379	762	4	0.27742
APOL3	6	0.74712	0.80952	1	16773	1	0.3075	0.0089496	0.029516	0.784379	763	4	0.3075
ITM2A	6	0.27509	0.44301	0.978993	9652	1	0.23723	0.0089611	0.029516	0.784379	764	5	0.23723
SPON2	6	0.90213	0.90128	1	18646	1	0.31122	0.0089784	0.029516	0.784379	765	5	0.31122
RNF128	6	0.2689	0.43598	0.974474	9508	2	0.057969	0.0089811	0.029573	0.784379	766	3	0.057969
TRIM16	6	0.99098	0.99097	1	20460	0	0.22923	0.0090096	0.029573	0.784379	767	5	0.22923
C6orf141	6	0.045835	0.10248	0.790256	2747	4	-0.23614	0.0090304	0.029573	0.784379	768	2	-0.23614
hsa-mir-3923	4	0.83395	0.826	1	17665	0	0.55094	0.0090366	0.022643	0.753956	769	3	0.55094
ARL6IP6	6	0.99407	0.9942	1	20552	0	0.31114	0.0090381	0.029573	0.784379	770	5	0.31114
hsa-mir-3148	4	0.20981	0.31449	0.925968	8091	2	-0.10615	0.0090585	0.022643	0.753956	771	1	-0.10615
DERL1	6	0.22443	0.38332	0.966504	8441	3	0.18313	0.0090797	0.029573	0.784379	772	3	0.18313
MAP2K1	6	0.042513	0.09504	0.780143	2594	3	0.042609	0.0091098	0.029674	0.784379	773	3	0.042609
RECQL5	6	0.93603	0.92977	1	19303	0	0.31215	0.0091488	0.029674	0.784379	774	5	0.31215
HAGH	6	0.060595	0.13352	0.830452	3366	4	-0.17595	0.0091783	0.029675	0.784379	775	2	-0.17595
ZNF619	6	0.94261	0.93881	1	19427	0	0.31716	0.0091929	0.029675	0.784379	776	4	0.31716
MYBPC1	6	0.90277	0.90276	1	18663	1	0.34457	0.0092006	0.029675	0.784379	777	4	0.34457
GNAO1	6	0.99494	0.99493	1	20574	0	0.34834	0.0092033	0.029675	0.784379	778	4	0.34834
WDR83OS	6	0.53312	0.67117	1	14009	2	0.39245	0.0092239	0.029717	0.784379	779	4	0.39245
PHF23	6	0.33237	0.50602	0.981663	11003	1	0.34145	0.0092241	0.029717	0.784379	780	4	0.34145
MRPS25	6	0.84296	0.85892	1	17770	1	0.20819	0.0092276	0.029718	0.784379	781	4	0.20819
NOSIP	6	0.52806	0.66705	1	13938	1	0.39681	0.0092301	0.029718	0.784379	782	4	0.39681
CDK5R1	6	0.36937	0.54451	0.987404	11750	2	0.0038862	0.0092769	0.030084	0.784379	783	3	0.0038862
ACADM	6	0.59244	0.71996	1	14926	1	0.36184	0.0092788	0.030084	0.784379	784	4	0.36184
BARX2	6	0.34464	0.52123	0.984352	11295	1	0.29003	0.0092847	0.030085	0.784379	785	5	0.29003
WAS	6	0.51093	0.65126	1	13711	2	-0.13829	0.0093261	0.030445	0.784379	786	1	-0.13829
APOL5	6	0.35301	0.52938	0.986359	11515	2	0.33259	0.0093364	0.030492	0.784379	787	4	0.33259
EDN2	6	0.77581	0.82132	1	17048	1	0.37513	0.0093369	0.030492	0.784379	788	5	0.37513
CEBPZ	6	0.9843	0.98398	1	20313	0	0.41328	0.0093457	0.030492	0.784379	789	5	0.41328
ATOH7	6	0.652	0.76348	1	15786	2	-0.055038	0.0093627	0.030492	0.784379	790	2	-0.055038
COL9A3	6	0.097872	0.20321	0.858787	4941	2	0.11253	0.0093754	0.030492	0.784379	791	3	0.11253
RFX5	6	0.99521	0.99514	1	20582	0	0.38658	0.0093888	0.030492	0.784379	792	5	0.38658
ZG16	6	0.83108	0.85077	1	17631	1	0.39027	0.0094033	0.030492	0.784379	793	5	0.39027
GPR87	6	0.36353	0.53992	0.987404	11687	1	0.31058	0.009407	0.030492	0.784379	794	5	0.31058
INTS4	6	0.9781	0.97707	1	20173	0	0.28146	0.0094149	0.030492	0.784379	795	4	0.28146
CNIH3	6	0.25558	0.42121	0.974474	9190	3	-0.14424	0.0094247	0.030492	0.784379	796	1	-0.14424
DBC1	4	0.40135	0.52793	0.986359	12180	1	0.37198	0.0094531	0.025457	0.784379	797	3	0.37198
DENND2C	6	0.84511	0.86	1	17791	1	0.32087	0.0094857	0.03069	0.784379	798	5	0.32087
ZNF574	6	0.99377	0.99395	1	20540	0	0.31117	0.0095002	0.03069	0.784379	799	5	0.31117
LILRA6	5	0.18447	0.32206	0.925968	7431	3	-0.13308	0.0095042	0.027061	0.784379	800	2	-0.13308
TACC2	6	0.019164	0.048282	0.692816	1467	3	-0.21355	0.0095232	0.030738	0.784379	801	2	-0.21355
SEMA4C	6	0.95982	0.95684	1	19775	0	0.46888	0.0095438	0.030854	0.784379	802	4	0.46888
EIF2AK3	6	0.84213	0.85817	1	17760	1	0.18826	0.0095445	0.030854	0.784379	803	5	0.18826
OR8J3	6	0.61354	0.73545	1	15246	2	0.18206	0.0095545	0.030911	0.784379	804	3	0.18206
PRDM5	6	0.98241	0.98154	1	20261	0	0.23196	0.0095547	0.030911	0.784379	805	5	0.23196
BRF1	6	0.49392	0.64003	1	13460	1	0.32974	0.0095848	0.030912	0.784379	806	4	0.32974
SMARCB1	6	0.82358	0.84566	1	17544	1	0.31693	0.0095896	0.030978	0.784379	807	4	0.31693
COL4A3BP	6	0.31302	0.48671	0.981376	10573	2	-0.0081741	0.0095972	0.031039	0.784379	808	2	-0.0081741
WDR61	6	0.7833	0.82464	1	17115	1	0.28404	0.0096071	0.031039	0.784379	809	5	0.28404
CTAGE1	6	0.66268	0.76899	1	15950	1	0.33632	0.0096183	0.031039	0.784379	810	5	0.33632
VCPIP1	6	0.23613	0.39835	0.974474	8738	3	-0.13781	0.0096188	0.031039	0.784379	811	2	-0.13781
VPS37B	6	0.30609	0.47954	0.981376	10419	1	0.48195	0.009631	0.031039	0.784379	812	4	0.48195
RAB40C	6	0.99497	0.99493	1	20575	0	0.40381	0.0096388	0.031039	0.784379	813	5	0.40381
URB1	6	0.42969	0.58862	1	12553	2	0.074505	0.0096481	0.031086	0.784379	814	3	0.074505
TAS2R19	6	0.72195	0.80204	1	16560	1	0.29477	0.0096782	0.031148	0.784379	815	4	0.29477
EIF5	6	0.17988	0.3193	0.925968	7330	3	0.14018	0.009705	0.031209	0.784379	816	3	0.14018
COL8A1	6	0.27612	0.44448	0.978993	9676	1	0.29818	0.0097265	0.031209	0.784379	817	3	0.29818
KRCC1	6	0.3915	0.55957	0.996204	12048	2	0.32118	0.0097274	0.031209	0.784379	818	4	0.32118
ALPK1	6	0.056128	0.12322	0.822002	3201	2	0.36439	0.0097534	0.03127	0.784379	819	4	0.36439
RDH16	6	0.53993	0.67895	1	14110	2	0.27371	0.0097804	0.031331	0.784379	820	3	0.27371
USP9X	6	0.9931	0.99325	1	20518	0	0.31361	0.009781	0.031331	0.784379	821	5	0.31361
NFATC3	6	0.72848	0.80424	1	16625	1	0.24071	0.0098074	0.031331	0.784379	822	5	0.24071
HOXA3	6	0.69563	0.79231	1	16358	1	0.19556	0.0098189	0.031331	0.784379	823	3	0.19556
ARHGAP39	6	0.42476	0.58412	1	12481	1	0.4793	0.0098244	0.031331	0.784379	824	5	0.4793
PRDM11	6	0.31571	0.48825	0.981376	10633	2	0.33935	0.009847	0.031331	0.784379	825	4	0.33935
SLC22A24	6	0.056511	0.12381	0.822002	3214	1	0.30275	0.0098476	0.031331	0.784379	826	5	0.30275
GDI1	6	0.62354	0.74336	1	15400	1	0.37491	0.0098767	0.031331	0.784379	827	4	0.37491
USP38	6	0.23388	0.39493	0.971076	8680	1	0.39832	0.0099022	0.031331	0.784379	828	4	0.39832
CSTA	6	0.8966	0.89793	1	18545	1	0.29512	0.0099078	0.031331	0.784379	829	3	0.29512
DEFB130	6	0.3388	0.51217	0.984178	11152	1	0.1798	0.0099127	0.031331	0.784379	830	5	0.1798
MRPL37	6	0.95937	0.95597	1	19764	0	0.42816	0.009914	0.031331	0.784379	831	5	0.42816
CRIM1	6	0.18565	0.32351	0.925968	7465	3	-0.090784	0.0099174	0.031331	0.784379	832	2	-0.090784
HBQ1	6	0.90852	0.905	1	18769	1	0.25205	0.0099256	0.031331	0.784379	833	5	0.25205
HS3ST3A1	5	0.51191	0.64167	1	13728	1	0.31809	0.0099313	0.027643	0.784379	834	4	0.31809
HMOX1	6	0.29968	0.47309	0.981376	10251	3	-0.055553	0.0099666	0.031437	0.784379	835	1	-0.055553
MYLK	6	0.71219	0.79901	1	16493	1	0.24369	0.0099748	0.031437	0.784379	836	4	0.24369
RASGEF1C	6	0.41438	0.57604	1	12343	1	0.36252	0.0099783	0.031437	0.784379	837	4	0.36252
hsa-mir-922	4	0.17598	0.28301	0.908544	7236	1	0.3105	0.009997	0.02689	0.784379	838	3	0.3105
ITGA3	6	0.94304	0.9391	1	19439	0	0.47281	0.010015	0.031506	0.784379	839	4	0.47281
CES3	6	0.02946	0.070301	0.7328	1995	4	-0.33915	0.010016	0.031506	0.784379	840	1	-0.33915
ZBTB3	6	0.10635	0.21306	0.858787	5282	2	0.3491	0.01003	0.031506	0.784379	841	4	0.3491
RPGRIP1L	6	0.90921	0.90571	1	18783	1	0.33093	0.010062	0.031568	0.784379	842	4	0.33093
C6orf1	6	0.95526	0.95134	1	19688	0	0.34208	0.010065	0.031568	0.784379	843	5	0.34208
MORN1	6	0.98079	0.9794	1	20223	0	0.33715	0.010072	0.031637	0.784379	844	5	0.33715
TKTL2	6	0.056658	0.12381	0.822002	3218	2	0.22199	0.010114	0.031693	0.784379	845	4	0.22199
PEG10	6	0.66206	0.76899	1	15939	1	0.41565	0.010118	0.031748	0.784379	846	4	0.41565
C5orf34	6	0.99338	0.99364	1	20529	0	0.28684	0.010164	0.031885	0.784379	847	4	0.28684
GPR126	6	0.69839	0.79268	1	16373	1	0.36298	0.010168	0.031885	0.784379	848	4	0.36298
MGP	6	0.35878	0.53642	0.987404	11621	1	0.061606	0.010189	0.031886	0.784379	849	2	0.061606
SOX17	6	0.99176	0.99167	1	20477	0	0.22707	0.010193	0.031945	0.784379	850	5	0.22707
PLEKHA2	6	0.56557	0.69678	1	14504	1	0.29746	0.010198	0.031945	0.784379	851	3	0.29746
NPR1	6	0.57816	0.70712	1	14702	1	0.24681	0.010201	0.031945	0.784379	852	5	0.24681
SEP9	3	0.97458	0.97582	1	20092	0	0.41382	0.010208	0.020909	0.740067	853	3	0.41382
KIAA1524	6	0.78379	0.82535	1	17124	1	0.29325	0.010212	0.031945	0.784379	854	4	0.29325
PIP4K2B	6	0.91875	0.9123	1	18978	1	0.25589	0.010221	0.031999	0.784379	855	5	0.25589
CATSPER1	6	0.96027	0.95684	1	19781	0	0.3224	0.010235	0.031999	0.784379	856	4	0.3224
RPL7	6	0.98339	0.9827	1	20288	0	0.20527	0.010237	0.031999	0.784379	857	3	0.20527
PNPLA1	6	0.22631	0.38502	0.966504	8490	2	0.127	0.010249	0.032059	0.784379	858	3	0.127
AADACL2	6	0.90536	0.90353	1	18705	1	0.29176	0.010253	0.032059	0.784379	859	4	0.29176
C6orf62	6	0.72048	0.80204	1	16547	1	0.32718	0.010259	0.032059	0.784379	860	4	0.32718
AIFM2	6	0.11687	0.23313	0.879029	5661	3	-0.19251	0.010262	0.032059	0.784379	861	2	-0.19251
ANKRD1	6	0.95511	0.95134	1	19684	0	0.31248	0.01029	0.032314	0.784379	862	5	0.31248
FAM109B	6	0.91016	0.90721	1	18804	1	-0.06233	0.010297	0.032387	0.784379	863	2	-0.06233
FAM163A	6	0.24648	0.41016	0.974474	8980	2	-0.1033	0.010311	0.032387	0.784379	864	2	-0.1033
ELMO3	6	0.41141	0.57562	1	12308	2	0.014213	0.010315	0.032387	0.784379	865	2	0.014213
ADAMTS9	6	0.67477	0.77925	1	16133	1	0.37293	0.010322	0.032388	0.784379	866	4	0.37293
FAM98A	6	0.9621	0.95839	1	19812	0	0.37984	0.010335	0.032388	0.784379	867	5	0.37984
HOXB4	6	0.98063	0.97928	1	20218	0	0.4425	0.010342	0.032388	0.784379	868	4	0.4425
DYNLRB2	6	0.80291	0.83494	1	17308	1	0.30891	0.010344	0.032388	0.784379	869	5	0.30891
FANCA	6	0.60731	0.72869	1	15160	1	0.31375	0.010351	0.032444	0.784379	870	4	0.31375
NUP155	6	0.16741	0.30254	0.919725	7026	3	-0.18447	0.010361	0.032444	0.784379	871	2	-0.18447
KIF22	6	0.93859	0.93392	1	19344	0	0.29083	0.010365	0.032445	0.784379	872	5	0.29083
FAM5B	4	0.35103	0.47525	0.981376	11465	1	-0.11656	0.010373	0.027424	0.784379	873	1	-0.11656
SYPL1	6	0.91641	0.91158	1	18932	1	0.26906	0.010405	0.03278	0.784379	874	5	0.26906
LY75-CD302	4	0.77944	0.78037	1	17079	1	0.29075	0.010406	0.027554	0.784379	875	3	0.29075
GDF15	6	0.5987	0.72194	1	15019	2	1.0461e-05	0.01041	0.03278	0.784379	876	2	1.0461e-05
hsa-mir-1238	4	0.98957	0.99003	1	20430	0	0.23343	0.010425	0.02762	0.784379	877	4	0.23343
FLNC	6	0.099534	0.20505	0.858787	5012	1	0.35379	0.010426	0.032847	0.784379	878	4	0.35379
OR52A5	6	0.43734	0.59139	1	12661	2	0.1862	0.010452	0.032916	0.784379	879	3	0.1862
GATAD1	6	0.31775	0.48999	0.981663	10682	1	0.50164	0.010489	0.033068	0.784379	880	5	0.50164
OR8I2	6	0.7218	0.80204	1	16557	1	0.25333	0.010504	0.033068	0.784379	881	5	0.25333
IFI35	6	0.79827	0.83236	1	17263	1	0.27509	0.010506	0.033068	0.784379	882	5	0.27509
UHMK1	6	0.9439	0.94024	1	19460	0	0.22401	0.010508	0.033068	0.784379	883	3	0.22401
ATP6V0A1	6	0.31272	0.48671	0.981376	10565	2	0.34625	0.010539	0.033349	0.784379	884	4	0.34625
RAB4B	6	0.091302	0.19379	0.858787	4675	4	-0.236	0.010558	0.033425	0.784379	885	2	-0.236
FOXRED2	6	0.68636	0.78898	1	16289	1	-0.0089549	0.010565	0.033485	0.784379	886	2	-0.0089549
MAP4	6	0.42659	0.58561	1	12513	2	0.45692	0.010569	0.033485	0.784379	887	3	0.45692
RCC1	6	0.9825	0.98154	1	20266	0	0.56132	0.010583	0.033485	0.784379	888	5	0.56132
ARHGAP36	6	0.24554	0.4093	0.974474	8953	1	0.22077	0.010588	0.033485	0.784379	889	5	0.22077
DUPD1	6	0.9969	0.99722	1	20621	0	0.24531	0.010591	0.033485	0.784379	890	5	0.24531
ZNF676	3	0.65655	0.6584	1	15863	1	0.538	0.010598	0.024274	0.784379	891	2	0.538
C2orf71	6	0.52575	0.66565	1	13909	2	0.08077	0.010607	0.033565	0.784379	892	3	0.08077
CACNG5	6	0.29425	0.46766	0.981376	10111	2	0.027771	0.01062	0.033566	0.784379	893	2	0.027771
CACNA1D	6	0.91602	0.91084	1	18924	1	0.33468	0.010627	0.033566	0.784379	894	4	0.33468
LRRCC1	6	0.63469	0.74954	1	15542	1	0.36106	0.010644	0.033631	0.784379	895	4	0.36106
TMEM212	6	0.97558	0.97392	1	20115	0	0.46053	0.010646	0.033631	0.784379	896	5	0.46053
hsa-mir-548ar	2	0.98932	0.99214	1	20424	0	0.50213	0.010683	0.014294	0.6613	897	2	0.50213
SGK196	4	0.97661	0.97681	1	20136	0	0.29707	0.010702	0.028492	0.784379	898	3	0.29707
UBE4B	6	0.3695	0.54451	0.987404	11752	2	0.30874	0.010712	0.033739	0.784379	899	3	0.30874
INTS10	6	0.89477	0.89575	1	18515	1	0.36739	0.010738	0.033797	0.784379	900	4	0.36739
AKR7A2	6	0.5445	0.68145	1	14176	2	0.26579	0.010744	0.033797	0.784379	901	4	0.26579
GBX1	6	0.88661	0.89016	1	18382	1	0.20063	0.010754	0.033797	0.784379	902	4	0.20063
HAMP	6	0.99729	0.99763	1	20633	0	0.34699	0.010765	0.033797	0.784379	903	5	0.34699
MLF2	6	0.2745	0.44153	0.978632	9639	1	0.49392	0.010783	0.033798	0.784379	904	4	0.49392
PRRG1	6	0.31215	0.48621	0.981376	10558	1	0.32719	0.010792	0.033798	0.784379	905	5	0.32719
DKK4	6	0.015765	0.040228	0.686439	1215	2	-0.048466	0.010804	0.03384	0.784379	906	2	-0.048466
TFAM	6	0.89441	0.89575	1	18506	1	0.10824	0.010811	0.03384	0.784379	907	3	0.10824
WASF2	6	0.16692	0.30254	0.919725	7011	2	0.31585	0.010853	0.03384	0.784379	908	4	0.31585
IRF2BP2	6	0.2769	0.44546	0.978993	9700	2	0.31798	0.01086	0.03384	0.784379	909	4	0.31798
ALG8	6	0.42401	0.58341	1	12472	1	0.34131	0.010864	0.03384	0.784379	910	4	0.34131
ACE	6	0.42714	0.58601	1	12521	1	0.38074	0.010873	0.03384	0.784379	911	4	0.38074
OXLD1	6	0.98703	0.9868	1	20367	0	0.2084	0.010879	0.03384	0.784379	912	4	0.2084
PPP2R2A	6	0.64247	0.75581	1	15652	2	0.36765	0.010891	0.03384	0.784379	913	4	0.36765
MYH4	6	0.25762	0.42362	0.974474	9246	3	-0.19283	0.010902	0.03384	0.784379	914	2	-0.19283
AZI1	6	0.1919	0.33294	0.925968	7623	3	-0.043753	0.01091	0.03384	0.784379	915	3	-0.043753
MRPL24	6	0.74636	0.80952	1	16765	1	0.37732	0.010939	0.03384	0.784379	916	5	0.37732
GLYAT	6	0.86139	0.87218	1	18022	1	0.32397	0.010947	0.03384	0.784379	917	4	0.32397
USP47	6	0.99227	0.99214	1	20489	0	0.2519	0.010953	0.03384	0.784379	918	5	0.2519
GDAP1	6	0.93769	0.93297	1	19328	0	0.26312	0.010959	0.03384	0.784379	919	3	0.26312
NUP98	6	0.35109	0.52661	0.985402	11467	1	0.40066	0.010986	0.03384	0.784379	920	4	0.40066
ZDHHC23	6	0.8678	0.87731	1	18106	1	0.26013	0.011001	0.03384	0.784379	921	3	0.26013
PIP5KL1	6	0.25556	0.42081	0.974474	9188	3	0.20139	0.011032	0.033889	0.784379	922	3	0.20139
hsa-mir-3167	4	0.98896	0.98958	1	20416	0	0.28231	0.011043	0.028824	0.784379	923	4	0.28231
EVC2	6	0.158	0.28964	0.91555	6790	2	0.11406	0.011053	0.03389	0.784379	924	3	0.11406
KRT84	6	0.73004	0.80424	1	16636	1	0.37113	0.011054	0.03389	0.784379	925	5	0.37113
hsa-mir-1286	4	0.98885	0.98951	1	20415	0	0.222	0.011147	0.028958	0.784379	926	4	0.222
DTWD1	6	0.81202	0.8401	1	17401	1	0.056345	0.011148	0.034018	0.7854	927	3	0.056345
hsa-mir-4720	4	0.6767	0.69386	1	16169	1	0.34233	0.011168	0.028958	0.784379	928	3	0.34233
TBCD	6	0.41843	0.57837	1	12393	1	0.30151	0.011181	0.034018	0.7854	929	5	0.30151
C5orf22	6	0.84502	0.86	1	17789	1	0.019018	0.011197	0.034079	0.7854	930	2	0.019018
C19orf73	6	0.22713	0.38544	0.966504	8516	3	0.13916	0.011234	0.034233	0.788126	931	3	0.13916
hsa-mir-6127	4	0.12566	0.22537	0.875217	5942	3	-0.35402	0.011293	0.029568	0.784379	932	1	-0.35402
C8orf47	6	0.53016	0.66754	1	13969	1	0.27052	0.011298	0.034542	0.794402	933	5	0.27052
KIAA0513	6	0.92868	0.9233	1	19169	0	0.13248	0.011326	0.034668	0.795521	934	3	0.13248
LSP1	6	0.95119	0.94549	1	19605	0	0.12666	0.011348	0.034737	0.795521	935	3	0.12666
IFNA10	6	0.063992	0.13878	0.830452	3531	2	0.35872	0.011351	0.034737	0.795521	936	4	0.35872
TPBG	6	0.41263	0.57562	1	12326	2	0.3555	0.011362	0.034738	0.795521	937	4	0.3555
ELAVL2	6	0.8253	0.84748	1	17569	1	0.31526	0.011374	0.035099	0.796484	938	4	0.31526
C2orf27B	4	0.98862	0.9891	1	20408	0	0.35592	0.011382	0.029687	0.784379	939	4	0.35592
S1PR5	6	0.98965	0.98932	1	20433	0	0.34626	0.011437	0.035189	0.796484	940	3	0.34626
GBA2	6	0.94456	0.94052	1	19476	0	0.26833	0.01144	0.035189	0.796484	941	5	0.26833
LMO2	6	0.98716	0.98697	1	20368	0	0.31629	0.011443	0.035189	0.796484	942	4	0.31629
CCDC140	6	0.097301	0.20068	0.858787	4921	2	0.13345	0.011443	0.035189	0.796484	943	3	0.13345
MIOS	6	0.99474	0.99477	1	20568	0	0.25493	0.011459	0.03519	0.796484	944	5	0.25493
TCEB3B	6	0.99268	0.99266	1	20507	0	0.30706	0.01146	0.03519	0.796484	945	5	0.30706
WEE2	6	0.87482	0.88061	1	18217	1	0.36367	0.011471	0.03519	0.796484	946	4	0.36367
NUCB2	6	0.4475	0.59727	1	12815	1	0.27945	0.011495	0.03519	0.796484	947	5	0.27945
ATP5A1	6	0.96911	0.96706	1	19965	0	0.20669	0.011503	0.03519	0.796484	948	3	0.20669
IL22	6	0.26381	0.42937	0.974474	9371	1	0.35039	0.011513	0.035256	0.796484	949	4	0.35039
MSANTD3	6	0.0013037	0.0034371	0.476845	152	2	0.35193	0.011551	0.035257	0.796484	950	4	0.35193
LOC286238	6	0.073371	0.15549	0.839878	3925	3	-0.14602	0.011591	0.035538	0.798767	951	2	-0.14602
SDS	6	0.17349	0.31276	0.925968	7178	1	0.25645	0.011607	0.035539	0.798767	952	5	0.25645
MRPS18B	6	0.036104	0.081844	0.757224	2305	2	0.049677	0.011609	0.035539	0.798767	953	3	0.049677
MAN2A1	6	0.18321	0.32151	0.925968	7399	2	-0.013143	0.011615	0.035539	0.798767	954	3	-0.013143
WWC2	6	0.25397	0.41988	0.974474	9156	2	0.16312	0.011634	0.035624	0.799784	955	3	0.16312
KAT6A	6	0.44892	0.59856	1	12830	1	0.31508	0.011666	0.035767	0.80129	956	5	0.31508
FOXC1	6	0.60533	0.72779	1	15126	2	-0.064776	0.011689	0.035887	0.80129	957	2	-0.064776
CLEC6A	6	0.79531	0.83126	1	17239	1	0.35921	0.011729	0.036023	0.80129	958	4	0.35921
OBP2A	6	0.95065	0.94522	1	19593	0	0.14558	0.011739	0.036083	0.80129	959	3	0.14558
PFKFB4	6	0.99015	0.99006	1	20447	0	0.33599	0.011767	0.036244	0.80129	960	5	0.33599
KNTC1	6	0.91191	0.90831	1	18832	1	0.30841	0.011772	0.036244	0.80129	961	4	0.30841
TRMU	6	0.10497	0.21012	0.858787	5217	2	0.036201	0.011788	0.036244	0.80129	962	3	0.036201
ACAP1	6	0.94428	0.94052	1	19468	0	0.18516	0.011791	0.036244	0.80129	963	3	0.18516
GRIK4	6	0.93402	0.92812	1	19261	0	0.35771	0.011809	0.036244	0.80129	964	4	0.35771
C8A	6	0.82626	0.84824	1	17582	1	0.19926	0.011843	0.036244	0.80129	965	5	0.19926
C10orf120	6	0.68221	0.7865	1	16243	2	0.17228	0.011845	0.036244	0.80129	966	3	0.17228
CDIPT	6	0.9207	0.91458	1	19015	1	0.15599	0.011872	0.036244	0.80129	967	3	0.15599
PRMT2	6	0.96446	0.96222	1	19857	0	0.34767	0.011881	0.036244	0.80129	968	4	0.34767
CYP27B1	6	0.045097	0.10182	0.790256	2713	1	0.11479	0.011886	0.036244	0.80129	969	3	0.11479
FAR1	6	0.034485	0.076856	0.736666	2235	1	0.40309	0.0119	0.036244	0.80129	970	4	0.40309
GORASP2	6	0.95897	0.95574	1	19758	0	0.34886	0.011935	0.036377	0.801774	971	4	0.34886
ECSIT	6	0.90264	0.90202	1	18661	1	0.29289	0.011947	0.036377	0.801774	972	5	0.29289
C3orf58	6	0.99594	0.99587	1	20599	0	0.37885	0.011949	0.036377	0.801774	973	5	0.37885
C22orf23	6	0.50226	0.64595	1	13591	1	0.35796	0.011982	0.036508	0.803609	974	4	0.35796
INO80E	6	0.10478	0.21012	0.858787	5213	4	-0.19743	0.011984	0.036571	0.803609	975	1	-0.19743
SREBF2	6	0.89249	0.89464	1	18477	1	0.26394	0.011994	0.036571	0.803609	976	5	0.26394
PPME1	6	0.91458	0.91009	1	18881	1	0.19632	0.012053	0.036811	0.804832	977	5	0.19632
ARHGEF26	6	0.58695	0.71449	1	14843	2	0.33998	0.012066	0.036812	0.804832	978	4	0.33998
SAMD8	6	0.36944	0.54451	0.987404	11751	2	0.064972	0.012066	0.036812	0.804832	979	3	0.064972
AXDND1	6	0.8954	0.89645	1	18528	1	0.39073	0.012096	0.037202	0.804832	980	4	0.39073
RHOA	6	0.89534	0.89645	1	18527	1	0.24706	0.012114	0.037202	0.804832	981	3	0.24706
SH3KBP1	6	0.096881	0.20036	0.858787	4903	3	-0.13225	0.012132	0.037203	0.804832	982	1	-0.13225
GNAI2	6	0.34696	0.52304	0.984352	11358	2	0.36973	0.012138	0.037203	0.804832	983	4	0.36973
GULP1	6	0.22921	0.3883	0.968291	8562	1	0.24591	0.012167	0.037475	0.804832	984	3	0.24591
ELF3	6	0.22052	0.37547	0.961022	8349	2	0.36609	0.012177	0.037559	0.804832	985	4	0.36609
CPNE5	6	0.35413	0.53073	0.986731	11540	1	0.12643	0.012181	0.037559	0.804832	986	3	0.12643
MZB1	6	0.98791	0.98774	1	20392	0	0.37949	0.012208	0.03772	0.804832	987	4	0.37949
ARID3C	6	0.58907	0.71596	1	14880	1	0.38507	0.012222	0.03772	0.804832	988	4	0.38507
NUDT8	6	0.88038	0.88617	1	18292	1	0.20874	0.01223	0.03772	0.804832	989	3	0.20874
ZNF438	6	0.7945	0.83052	1	17228	1	0.14105	0.012262	0.037721	0.804832	990	4	0.14105
hsa-mir-7703	4	0.97545	0.97597	1	20113	0	0.37317	0.012271	0.032496	0.784379	991	3	0.37317
SFPQ	6	0.82883	0.84896	1	17608	1	0.28446	0.012279	0.037721	0.804832	992	5	0.28446
DGCR2	6	0.25976	0.42586	0.974474	9297	2	0.20499	0.012282	0.037721	0.804832	993	3	0.20499
LRP5L	6	0.62312	0.74336	1	15393	2	0.4329	0.012304	0.037872	0.804832	994	4	0.4329
FAM159B	6	0.97728	0.97587	1	20155	0	0.41387	0.012323	0.037872	0.804832	995	5	0.41387
MRVI1	6	0.31044	0.48437	0.981376	10530	2	0.42331	0.012329	0.037872	0.804832	996	4	0.42331
GRIN2D	6	0.14698	0.27742	0.908544	6479	1	0.31306	0.012349	0.037872	0.804832	997	4	0.31306
LENG9	6	0.80601	0.83716	1	17338	1	0.29556	0.012367	0.037872	0.804832	998	5	0.29556
KIAA1841	6	0.62063	0.74065	1	15347	2	0.0018726	0.012378	0.037872	0.804832	999	2	0.0018726
TOP2B	6	0.49553	0.64137	1	13490	1	0.33441	0.012396	0.037872	0.804832	1000	5	0.33441
SLC22A16	6	0.53285	0.67063	1	14004	1	0.20914	0.012419	0.037872	0.804832	1001	5	0.20914
C19orf47	6	0.042642	0.09504	0.780143	2600	3	-0.15558	0.012427	0.037872	0.804832	1002	3	-0.15558
KDM5A	6	0.94292	0.93881	1	19433	0	0.17331	0.012446	0.037872	0.804832	1003	4	0.17331
TIMM8B	6	0.84359	0.85928	1	17774	1	0.31909	0.012449	0.037872	0.804832	1004	5	0.31909
OSBPL9	4	0.48601	0.5835	1	13354	1	0.34046	0.01245	0.032835	0.784379	1005	2	0.34046
SCML4	6	0.4158	0.57683	1	12366	2	0.1955	0.012455	0.037872	0.804832	1006	3	0.1955
DAO	6	0.94192	0.93762	1	19409	0	0.28625	0.012457	0.037872	0.804832	1007	4	0.28625
BGN	6	0.92702	0.92119	1	19129	0	0.36092	0.012495	0.037872	0.804832	1008	4	0.36092
FPR2	6	0.71028	0.79864	1	16475	1	0.29192	0.012524	0.037998	0.804832	1009	5	0.29192
AVEN	6	0.044954	0.10134	0.790256	2705	1	0.042887	0.012574	0.037998	0.804832	1010	2	0.042887
INPP5B	6	0.90818	0.905	1	18759	1	0.25785	0.01261	0.03807	0.804832	1011	5	0.25785
HAPLN1	6	0.99599	0.996	1	20600	0	0.44215	0.012618	0.03807	0.804832	1012	5	0.44215
hsa-mir-3663	4	0.98735	0.98822	1	20371	0	0.1722	0.012654	0.033441	0.784379	1013	4	0.1722
SETD8	6	0.022509	0.057231	0.727033	1672	2	0.10081	0.012673	0.038209	0.804832	1014	2	0.10081
SNX9	6	0.87564	0.88172	1	18227	1	0.27556	0.012686	0.038209	0.804832	1015	4	0.27556
IFT57	6	0.84887	0.8637	1	17844	1	0.25901	0.012704	0.038338	0.804832	1016	3	0.25901
WDPCP	6	0.63296	0.74912	1	15521	2	-0.049306	0.012722	0.038338	0.804832	1017	2	-0.049306
FZD9	6	0.19256	0.33294	0.925968	7645	3	-0.16685	0.012771	0.038338	0.804832	1018	2	-0.16685
PRKCI	6	0.94633	0.94224	1	19505	0	0.22942	0.012777	0.038413	0.804832	1019	5	0.22942
GPR171	6	0.88283	0.88727	1	18325	1	0.085593	0.012811	0.038414	0.804832	1020	3	0.085593
ARHGEF11	6	0.24638	0.40974	0.974474	8978	3	-0.11166	0.01282	0.038414	0.804832	1021	2	-0.11166
NAA60	6	0.51525	0.65646	1	13760	2	0.10965	0.012824	0.038479	0.804832	1022	3	0.10965
KIF21A	6	0.13727	0.26185	0.902501	6233	1	0.27943	0.012855	0.038636	0.804832	1023	5	0.27943
ZNF607	6	0.26366	0.42937	0.974474	9367	1	0.25775	0.012858	0.038636	0.804832	1024	3	0.25775
ZNF790	6	0.26201	0.42723	0.974474	9338	2	0.052498	0.012869	0.038637	0.804832	1025	2	0.052498
AMMECR1	6	0.98922	0.98911	1	20422	0	0.25873	0.012898	0.038708	0.804832	1026	5	0.25873
MAPK12	6	0.30678	0.47954	0.981376	10431	3	-0.036991	0.012918	0.038708	0.804832	1027	2	-0.036991
VAV1	6	0.9845	0.98398	1	20317	0	0.2377	0.012953	0.038789	0.804832	1028	5	0.2377
USH1G	6	0.71436	0.79901	1	16503	1	0.25906	0.012959	0.038882	0.804832	1029	5	0.25906
ACPP	6	0.9359	0.92977	1	19300	0	0.47644	0.012968	0.038882	0.804832	1030	5	0.47644
HNRNPAB	6	0.94773	0.94387	1	19533	0	0.27121	0.01297	0.038882	0.804832	1031	5	0.27121
TMEM200B	6	0.30693	0.47954	0.981376	10438	1	0.35843	0.012984	0.038883	0.804832	1032	4	0.35843
RPN1	6	0.91919	0.91267	1	18985	1	0.35379	0.013015	0.03901	0.804832	1033	5	0.35379
C4orf29	6	0.038723	0.090125	0.780143	2426	2	0.072477	0.013017	0.03901	0.804832	1034	1	0.072477
ZBTB32	6	0.42848	0.58755	1	12537	1	0.42652	0.013034	0.039178	0.804832	1035	4	0.42652
PTCH1	6	0.97583	0.97491	1	20119	0	0.29711	0.013047	0.039443	0.804832	1036	5	0.29711
B3GAT1	6	0.89637	0.89793	1	18540	1	0.34423	0.013062	0.039518	0.804832	1037	4	0.34423
ASPM	6	0.22281	0.37862	0.964103	8404	3	-0.11783	0.013066	0.039518	0.804832	1038	2	-0.11783
OXSR1	6	0.141	0.27019	0.908544	6329	2	0.27186	0.013079	0.039518	0.804832	1039	4	0.27186
AMBN	6	0.98366	0.98301	1	20299	0	0.17204	0.013086	0.039518	0.804832	1040	4	0.17204
KDM4D	6	0.54666	0.68347	1	14217	2	0.23397	0.013097	0.039518	0.804832	1041	3	0.23397
TOX4	6	0.97675	0.97558	1	20140	0	0.24992	0.013108	0.039585	0.804832	1042	5	0.24992
TRPM4	6	0.67412	0.77784	1	16122	2	0.31867	0.01311	0.039585	0.804832	1043	4	0.31867
NDUFA9	6	0.32152	0.49443	0.981663	10766	2	0.29414	0.013113	0.039585	0.804832	1044	4	0.29414
FUK	6	0.055469	0.11928	0.805709	3174	2	0.30087	0.01312	0.039585	0.804832	1045	4	0.30087
hsa-mir-3177	4	0.98688	0.98786	1	20364	0	0.32804	0.013122	0.034051	0.7854	1046	4	0.32804
RNF185	6	0.048358	0.10596	0.790256	2856	2	0.22788	0.013129	0.03966	0.804832	1047	4	0.22788
ANKDD1A	6	0.18898	0.32909	0.925968	7559	1	0.38823	0.01313	0.03966	0.804832	1048	4	0.38823
GSPT2	6	0.62409	0.74382	1	15410	1	0.32801	0.013145	0.039728	0.804832	1049	3	0.32801
ZFP2	6	0.94302	0.9391	1	19438	0	0.28449	0.013151	0.039728	0.804832	1050	5	0.28449
ZNF804B	6	0.88639	0.89016	1	18379	1	0.33298	0.013151	0.039728	0.804832	1051	4	0.33298
TM2D3	6	0.76224	0.81581	1	16925	1	0.1905	0.013164	0.039728	0.804832	1052	3	0.1905
PLBD1	6	0.32582	0.49814	0.981663	10860	3	-0.095277	0.013213	0.039729	0.804832	1053	2	-0.095277
HTRA1	6	0.93428	0.92812	1	19265	0	0.21394	0.013214	0.039729	0.804832	1054	5	0.21394
PPFIBP2	6	0.44129	0.59418	1	12716	1	0.25832	0.013218	0.039729	0.804832	1055	4	0.25832
MPV17L2	6	0.62449	0.74382	1	15416	2	0.019837	0.013222	0.039729	0.804832	1056	3	0.019837
DARC	6	0.76823	0.81837	1	16984	1	0.41602	0.013236	0.039729	0.804832	1057	4	0.41602
TPD52L3	6	0.11463	0.22918	0.875217	5588	3	-0.082501	0.013262	0.039801	0.804832	1058	2	-0.082501
LOC154872	6	0.9807	0.97928	1	20220	0	0.24115	0.013284	0.039802	0.804832	1059	4	0.24115
CNTN4	6	0.98497	0.98446	1	20325	0	0.3654	0.013288	0.039802	0.804832	1060	4	0.3654
AKAP5	6	0.9959	0.99581	1	20597	0	0.17262	0.013311	0.039881	0.804832	1061	4	0.17262
FABP12	6	0.026998	0.06764	0.7328	1884	4	-0.33579	0.013357	0.040147	0.804832	1062	2	-0.33579
AURKC	6	0.037033	0.085698	0.774333	2347	4	-0.3373	0.01336	0.040147	0.804832	1063	2	-0.3373
WFDC12	6	0.96487	0.96241	1	19866	0	0.23211	0.013361	0.040147	0.804832	1064	5	0.23211
CCDC22	6	0.96782	0.96564	1	19936	0	0.28324	0.01337	0.040148	0.804832	1065	4	0.28324
YTHDC1	6	0.97507	0.97392	1	20107	0	0.27945	0.01341	0.040488	0.804832	1066	4	0.27945
KLHL12	6	0.92586	0.91972	1	19108	0	0.27454	0.013427	0.040565	0.804832	1067	5	0.27454
PLEKHG6	6	0.98231	0.98154	1	20259	0	0.28258	0.013454	0.040723	0.804832	1068	5	0.28258
RNF125	6	0.75634	0.81469	1	16869	1	0.3163	0.013454	0.040723	0.804832	1069	4	0.3163
ASAP1	6	0.94156	0.93731	1	19402	0	0.14022	0.013467	0.040723	0.804832	1070	4	0.14022
LSM1	6	0.74263	0.80841	1	16736	1	0.17764	0.013473	0.040723	0.804832	1071	3	0.17764
APTX	6	0.98028	0.9787	1	20212	0	0.2196	0.013476	0.040723	0.804832	1072	5	0.2196
hsa-mir-3183	4	0.9865	0.98747	1	20358	0	0.22167	0.013499	0.034982	0.796484	1073	4	0.22167
PRX	6	0.44445	0.59531	1	12770	1	0.31594	0.013508	0.040723	0.804832	1074	4	0.31594
TRIM7	6	0.0098296	0.024897	0.655783	811	4	-0.37235	0.013508	0.040723	0.804832	1075	2	-0.37235
MDGA1	6	0.98415	0.98379	1	20310	0	0.27565	0.013514	0.040723	0.804832	1076	4	0.27565
ACRBP	6	0.69202	0.79083	1	16331	1	0.24125	0.01352	0.040723	0.804832	1077	3	0.24125
NLGN2	6	0.5775	0.70712	1	14692	1	0.040874	0.013528	0.040723	0.804832	1078	3	0.040874
SLC35C1	6	0.95881	0.95551	1	19752	0	0.40251	0.013547	0.040806	0.804832	1079	4	0.40251
GGT6	6	0.4829	0.63107	1	13303	1	0.30691	0.013569	0.040806	0.804832	1080	4	0.30691
DSCR3	6	0.34611	0.52176	0.984352	11332	2	0.20389	0.013597	0.040806	0.804832	1081	3	0.20389
BTN3A3	6	0.88225	0.88727	1	18319	1	0.32526	0.013599	0.040806	0.804832	1082	5	0.32526
ANKRD2	6	0.5119	0.65231	1	13727	2	-0.083063	0.013606	0.040806	0.804832	1083	2	-0.083063
HIVEP1	6	0.98244	0.98154	1	20263	0	0.47778	0.013607	0.040806	0.804832	1084	4	0.47778
CEP78	6	0.16361	0.30108	0.919725	6930	2	0.32922	0.013624	0.041082	0.804832	1085	4	0.32922
MLANA	6	0.087665	0.18474	0.858787	4530	3	-0.060637	0.013631	0.041153	0.804832	1086	2	-0.060637
GADD45A	6	0.22304	0.38133	0.966504	8410	2	0.38948	0.013646	0.041153	0.804832	1087	4	0.38948
ACADVL	6	0.94339	0.93996	1	19447	0	0.15057	0.013655	0.041153	0.804832	1088	3	0.15057
C11orf49	6	0.4437	0.59489	1	12756	2	0.10947	0.013672	0.041224	0.804832	1089	3	0.10947
ZC2HC1B	6	0.99693	0.99726	1	20622	0	0.25244	0.013673	0.041224	0.804832	1090	5	0.25244
MSMB	6	0.93638	0.93042	1	19309	0	0.37727	0.013687	0.041224	0.804832	1091	4	0.37727
ABCF1	6	0.88816	0.89198	1	18413	1	0.28474	0.013693	0.041224	0.804832	1092	5	0.28474
TBX21	6	0.81689	0.84266	1	17460	1	0.32911	0.013702	0.041224	0.804832	1093	4	0.32911
CCDC93	6	0.62295	0.74336	1	15391	1	0.11958	0.013704	0.041224	0.804832	1094	3	0.11958
CHID1	6	0.23722	0.39998	0.974474	8760	3	0.13732	0.013725	0.041224	0.804832	1095	3	0.13732
VARS	6	0.99759	0.99796	1	20640	0	0.22704	0.013726	0.041224	0.804832	1096	5	0.22704
NT5DC3	6	0.14336	0.27119	0.908544	6382	1	0.2251	0.013742	0.041225	0.804832	1097	4	0.2251
S100Z	6	0.23968	0.40402	0.974474	8817	2	0.062263	0.013753	0.041225	0.804832	1098	3	0.062263
SDCBP	6	0.97555	0.97392	1	20114	0	0.26978	0.013789	0.041225	0.804832	1099	4	0.26978
SIKE1	6	0.32392	0.49713	0.981663	10823	1	0.22538	0.013791	0.041225	0.804832	1100	5	0.22538
DHCR24	6	0.086351	0.18287	0.858787	4463	3	0.051814	0.013802	0.041225	0.804832	1101	3	0.051814
PEX7	6	0.99511	0.99504	1	20578	0	0.37754	0.013822	0.041324	0.804832	1102	5	0.37754
TCEA1	6	0.64769	0.76007	1	15728	1	0.25152	0.013848	0.041325	0.804832	1103	4	0.25152
DEFB119	6	0.95355	0.94912	1	19651	0	0.13971	0.013872	0.0438	0.805148	1104	3	0.13971
ILDR2	6	0.016694	0.041937	0.686439	1292	3	-0.17581	0.0139	0.043878	0.805148	1105	2	-0.17581
EPHA5	6	0.60346	0.72589	1	15104	1	0.017854	0.013901	0.043878	0.805148	1106	2	0.017854
hsa-mir-194-2	4	0.16877	0.27796	0.908544	7059	1	0.35481	0.013908	0.037739	0.804832	1107	3	0.35481
KDR	6	0.91787	0.91158	1	18962	1	0.30464	0.013911	0.043879	0.805148	1108	5	0.30464
RPL34	6	0.43295	0.59057	1	12594	1	0.25028	0.013915	0.043879	0.805148	1109	3	0.25028
KIAA0430	6	0.65549	0.76586	1	15845	2	-0.060387	0.013921	0.043879	0.805148	1110	2	-0.060387
COPB2	6	0.98014	0.97858	1	20208	0	0.25655	0.013932	0.043879	0.805148	1111	5	0.25655
PPP1R21	6	0.0079902	0.02042	0.650247	666	2	0.3492	0.013937	0.04395	0.805148	1112	4	0.3492
PPP1R1A	6	0.7844	0.82572	1	17129	1	0.17037	0.013968	0.043951	0.805148	1113	5	0.17037
PLK1S1	6	0.17075	0.30691	0.924644	7113	2	0.43791	0.013977	0.044031	0.805148	1114	4	0.43791
UCN2	6	0.21855	0.37096	0.955562	8293	3	-0.045043	0.01399	0.044101	0.805148	1115	2	-0.045043
CUZD1	6	0.082347	0.1784	0.858787	4313	2	0.15968	0.013999	0.044101	0.805148	1116	4	0.15968
FUT10	6	0.95899	0.95574	1	19759	0	0.21665	0.014022	0.044101	0.805148	1117	5	0.21665
GPAM	6	0.91588	0.91084	1	18919	1	0.19258	0.014025	0.044101	0.805148	1118	5	0.19258
OR6C3	6	0.2599	0.42586	0.974474	9299	3	0.091925	0.014029	0.044101	0.805148	1119	3	0.091925
ATP1A2	6	0.29316	0.46627	0.981376	10083	2	0.1005	0.014032	0.044101	0.805148	1120	3	0.1005
ANXA2R	6	0.96725	0.9645	1	19926	0	0.43162	0.014036	0.044101	0.805148	1121	4	0.43162
MDH2	6	0.34038	0.51505	0.984352	11191	1	0.2906	0.014041	0.044101	0.805148	1122	3	0.2906
SH2B1	6	0.90307	0.90276	1	18671	1	0.00023561	0.014048	0.044101	0.805148	1123	1	0.00023561
NAPRT1	6	0.28981	0.46313	0.981376	10007	2	0.29253	0.014061	0.044102	0.805148	1124	3	0.29253
GPR179	6	0.053668	0.11455	0.793493	3089	3	0.27292	0.014074	0.044102	0.805148	1125	3	0.27292
FAM72D	3	0.98588	0.98648	1	20350	0	0.23445	0.014119	0.029942	0.784379	1126	3	0.23445
ANKK1	6	0.95724	0.95344	1	19725	0	0.26392	0.014121	0.044142	0.805148	1127	5	0.26392
FAM132A	6	0.34901	0.52434	0.984352	11415	2	0.12003	0.014152	0.04425	0.805148	1128	3	0.12003
LCN1	6	0.76355	0.81581	1	16937	1	0.34176	0.014158	0.04425	0.805148	1129	4	0.34176
AIM2	6	0.26412	0.42977	0.974474	9382	1	0.35045	0.014181	0.04425	0.805148	1130	5	0.35045
USP1	6	0.27099	0.43647	0.974474	9567	3	-0.039127	0.014195	0.044251	0.805148	1131	1	-0.039127
GDF2	6	0.98701	0.9868	1	20366	0	0.2391	0.014196	0.044251	0.805148	1132	4	0.2391
SMIM6	6	0.99754	0.99788	1	20639	0	0.2294	0.014232	0.044339	0.805148	1133	5	0.2294
HNRNPM	6	0.17932	0.31775	0.925968	7319	2	0.0035927	0.014235	0.044339	0.805148	1134	3	0.0035927
APBB1	6	0.48952	0.63652	1	13403	2	0.33115	0.014241	0.044339	0.805148	1135	4	0.33115
WNT7B	6	0.38108	0.54875	0.987404	11927	2	0.18475	0.014242	0.044339	0.805148	1136	3	0.18475
LY86	6	0.85302	0.86673	1	17904	1	0.10678	0.014244	0.044339	0.805148	1137	2	0.10678
LGALS16	5	0.84362	0.8454	1	17775	1	0.31412	0.014269	0.037013	0.804832	1138	4	0.31412
ATP1B3	6	0.36291	0.53952	0.987404	11678	2	0.15566	0.014291	0.044339	0.805148	1139	3	0.15566
RBAK	6	0.0094247	0.023973	0.655783	783	3	-0.1355	0.014293	0.044339	0.805148	1140	1	-0.1355
RELL1	6	0.74621	0.80952	1	16764	1	0.23044	0.014323	0.044422	0.805148	1141	5	0.23044
ASB5	6	0.20813	0.35833	0.951535	8050	2	0.30407	0.014324	0.044422	0.805148	1142	3	0.30407
OR6P1	6	0.91274	0.90869	1	18853	1	0.20377	0.014351	0.044422	0.805148	1143	4	0.20377
BATF2	6	0.69112	0.79046	1	16325	1	0.32668	0.01436	0.044422	0.805148	1144	5	0.32668
hsa-mir-4759	3	0.88036	0.87759	1	18290	0	0.36876	0.01436	0.03135	0.784379	1145	2	0.36876
DNASE1	6	0.9519	0.94653	1	19621	0	0.29801	0.014364	0.044422	0.805148	1146	5	0.29801
HMGCS2	6	0.74107	0.8069	1	16723	1	0.33934	0.014375	0.044422	0.805148	1147	4	0.33934
IL1RL2	6	0.048986	0.10724	0.790256	2882	1	0.28793	0.014385	0.044422	0.805148	1148	5	0.28793
PRPS2	6	0.16713	0.30254	0.919725	7018	3	-0.077571	0.014391	0.044422	0.805148	1149	3	-0.077571
KRTAP19-4	6	0.4791	0.6272	1	13251	1	0.3667	0.014402	0.044422	0.805148	1150	4	0.3667
SOWAHB	6	0.57082	0.70221	1	14582	1	0.31116	0.014428	0.044422	0.805148	1151	3	0.31116
ZNF223	6	0.43786	0.59182	1	12669	1	0.29856	0.014429	0.044422	0.805148	1152	4	0.29856
IGSF22	6	0.52488	0.66565	1	13898	1	0.11707	0.01444	0.044494	0.805148	1153	3	0.11707
UBE2O	6	0.90949	0.90608	1	18794	1	0.34442	0.014444	0.044494	0.805148	1154	5	0.34442
CD300LF	6	0.57884	0.70807	1	14710	2	0.010811	0.014467	0.044494	0.805148	1155	2	0.010811
RTN4RL2	6	0.98548	0.98474	1	20335	0	0.23313	0.014492	0.044494	0.805148	1156	5	0.23313
TRA2B	6	0.041753	0.094181	0.780143	2555	2	0.33583	0.014509	0.044559	0.805148	1157	4	0.33583
C7orf66	6	0.30882	0.48223	0.981376	10486	2	-0.023973	0.014514	0.044559	0.805148	1158	2	-0.023973
AAR2	6	0.018338	0.045694	0.689857	1417	4	-0.28887	0.014514	0.044559	0.805148	1159	2	-0.28887
NCSTN	6	0.22251	0.37862	0.964103	8396	2	0.32055	0.014527	0.044559	0.805148	1160	3	0.32055
hsa-mir-216b	4	0.75743	0.76255	1	16885	1	0.14852	0.014539	0.041185	0.804832	1161	2	0.14852
hsa-mir-1278	3	0.72521	0.71334	1	16597	1	0.48463	0.014546	0.031508	0.784379	1162	2	0.48463
OR4E2	6	0.97708	0.97572	1	20151	0	0.20007	0.014548	0.044559	0.805148	1163	5	0.20007
LRCOL1	6	0.45058	0.59967	1	12848	2	0.3138	0.01456	0.04456	0.805148	1164	4	0.3138
TREM2	6	0.070524	0.15179	0.839878	3796	1	0.31299	0.014609	0.044668	0.805148	1165	4	0.31299
TTC25	6	0.98055	0.97905	1	20217	0	0.24172	0.01462	0.044749	0.805148	1166	5	0.24172
CEBPA	6	0.22405	0.38287	0.966504	8431	2	0.037821	0.014637	0.044749	0.805148	1167	3	0.037821
hsa-mir-3618	4	0.98535	0.98621	1	20334	0	0.3	0.014653	0.041648	0.805148	1168	4	0.3
IGDCC3	6	0.98605	0.98536	1	20353	0	0.34225	0.014664	0.044749	0.805148	1169	4	0.34225
NUP93	6	0.98403	0.9836	1	20306	0	0.3366	0.01467	0.044749	0.805148	1170	5	0.3366
C16orf89	6	0.99245	0.99252	1	20496	0	0.19111	0.014676	0.044749	0.805148	1171	5	0.19111
MAPK7	6	0.58694	0.71449	1	14842	1	0.29532	0.014678	0.044749	0.805148	1172	4	0.29532
TESC	6	0.96582	0.96317	1	19890	0	0.39437	0.014708	0.044749	0.805148	1173	3	0.39437
PGS1	6	0.70755	0.79751	1	16453	1	0.22115	0.014709	0.044749	0.805148	1174	5	0.22115
DYNLT1	6	0.62191	0.74197	1	15366	1	0.38323	0.014709	0.044749	0.805148	1175	5	0.38323
TAS2R20	6	0.34692	0.52304	0.984352	11355	1	0.15888	0.014744	0.044749	0.805148	1176	5	0.15888
ENDOG	6	0.98422	0.98389	1	20311	0	0.28909	0.014768	0.044749	0.805148	1177	5	0.28909
OR4C15	6	0.1974	0.33739	0.925968	7782	2	-0.038383	0.014784	0.044829	0.805148	1178	1	-0.038383
PELI1	6	0.61591	0.73687	1	15276	2	0.097815	0.014812	0.044896	0.805148	1179	3	0.097815
EXT2	6	0.72929	0.80424	1	16630	1	0.10622	0.014829	0.044982	0.805148	1180	3	0.10622
MED24	6	0.99713	0.99741	1	20626	0	0.39191	0.014879	0.045274	0.805148	1181	5	0.39191
THAP7	6	0.92636	0.92045	1	19117	0	0.29919	0.014882	0.045274	0.805148	1182	3	0.29919
SCRN3	6	0.96539	0.9628	1	19878	0	0.16957	0.014884	0.045274	0.805148	1183	5	0.16957
SPTSSB	6	0.46599	0.61272	1	13067	1	0.11402	0.014901	0.045437	0.805148	1184	3	0.11402
FTMT	6	0.073579	0.15587	0.839878	3936	3	-0.21462	0.014931	0.045515	0.805148	1185	1	-0.21462
ZC3H12C	6	0.45117	0.59967	1	12856	1	0.20681	0.014962	0.045598	0.805148	1186	5	0.20681
hsa-mir-3656	4	0.14725	0.25327	0.891397	6491	1	0.44954	0.014963	0.042267	0.805148	1187	3	0.44954
hsa-mir-6866	4	0.067697	0.12907	0.830253	3689	1	0.41983	0.014979	0.042267	0.805148	1188	3	0.41983
ALKBH5	6	0.86541	0.87472	1	18069	1	0.22707	0.01498	0.045598	0.805148	1189	4	0.22707
FGF8	6	0.42023	0.58103	1	12424	2	0.30189	0.015025	0.045767	0.805148	1190	3	0.30189
NECAB2	6	0.58818	0.71496	1	14860	2	0.13275	0.015029	0.045767	0.805148	1191	3	0.13275
SCAMP3	6	0.97396	0.97227	1	20081	0	0.13169	0.01503	0.045767	0.805148	1192	2	0.13169
hsa-mir-4695	4	0.98495	0.98581	1	20324	0	0.35283	0.015047	0.042447	0.805148	1193	4	0.35283
HTR5A	6	0.78733	0.82681	1	17161	1	0.29897	0.015054	0.045767	0.805148	1194	5	0.29897
FER	6	0.32942	0.50173	0.981663	10943	2	0.43542	0.015054	0.045767	0.805148	1195	4	0.43542
FRK	6	0.64527	0.75823	1	15691	2	0.12941	0.015057	0.045767	0.805148	1196	3	0.12941
SRGAP2B	6	0.58021	0.70954	1	14739	1	0.025236	0.015094	0.045869	0.805148	1197	2	0.025236
GTPBP8	6	0.97984	0.9781	1	20205	0	0.22069	0.015115	0.046045	0.805148	1198	5	0.22069
hsa-mir-622	4	0.98488	0.98581	1	20323	0	0.44436	0.015115	0.042447	0.805148	1199	4	0.44436
CDRT15	6	0.64776	0.76007	1	15731	1	0.25955	0.015176	0.046322	0.805148	1200	4	0.25955
PLCXD1_X	6	0.086991	0.18449	0.858787	4503	1	0.15076	0.015195	0.046322	0.805148	1201	4	0.15076
TLN2	6	0.93818	0.93329	1	19335	0	0.12264	0.015225	0.046322	0.805148	1202	3	0.12264
DEPDC4	6	0.81429	0.84047	1	17424	1	0.15558	0.01526	0.046322	0.805148	1203	5	0.15558
DNALI1	6	0.99206	0.99183	1	20484	0	0.21072	0.015265	0.046322	0.805148	1204	5	0.21072
CHKA	6	0.23925	0.40362	0.974474	8804	3	0.20524	0.015289	0.046322	0.805148	1205	3	0.20524
PACS1	6	0.96822	0.96583	1	19950	0	0.36007	0.015309	0.046322	0.805148	1206	4	0.36007
TVP23B	6	0.96695	0.96412	1	19917	0	0.2	0.015318	0.046322	0.805148	1207	3	0.2
B3GALT2	6	0.55872	0.69038	1	14403	2	0.19076	0.015321	0.046322	0.805148	1208	3	0.19076
MAPKAP1	6	0.15928	0.29212	0.917124	6826	2	0.05727	0.015323	0.046322	0.805148	1209	3	0.05727
TMEM154	6	0.5213	0.6636	1	13842	2	0.15864	0.015333	0.046322	0.805148	1210	3	0.15864
POU3F4	6	0.89695	0.89827	1	18552	1	0.23108	0.015369	0.046322	0.805148	1211	3	0.23108
GP6	6	0.70293	0.7949	1	16413	1	0.37346	0.015369	0.046322	0.805148	1212	4	0.37346
TMEM48	5	0.83334	0.83742	1	17657	1	0.24123	0.015369	0.040888	0.804832	1213	4	0.24123
NAGK	6	0.81366	0.84047	1	17419	1	0.17171	0.015372	0.046322	0.805148	1214	3	0.17171
TBP	6	0.39486	0.56228	0.996261	12097	2	0.4257	0.01538	0.046322	0.805148	1215	4	0.4257
RANBP17	6	0.99729	0.99763	1	20632	0	0.21628	0.015464	0.046402	0.805148	1216	5	0.21628
C20orf197	6	0.90865	0.905	1	18775	1	0.065458	0.015471	0.046402	0.805148	1217	2	0.065458
COX5A	6	0.98941	0.98911	1	20426	0	0.25617	0.015471	0.046402	0.805148	1218	4	0.25617
LRRC38	6	0.31458	0.48825	0.981376	10609	2	0.16385	0.015478	0.046402	0.805148	1219	3	0.16385
NCBP2	6	0.86765	0.87731	1	18104	1	0.49063	0.015525	0.046402	0.805148	1220	5	0.49063
SPRR2D	4	0.80004	0.7945	1	17279	1	0.27635	0.015532	0.043287	0.805148	1221	2	0.27635
RPL18	6	0.06833	0.14789	0.839878	3709	3	0.13769	0.015539	0.046402	0.805148	1222	3	0.13769
UFSP1	6	0.32939	0.50173	0.981663	10942	1	0.19644	0.015551	0.046402	0.805148	1223	4	0.19644
PDCD6	6	0.45719	0.60663	1	12946	2	0.10733	0.015558	0.046402	0.805148	1224	3	0.10733
CYP3A43	6	0.97281	0.97071	1	20053	0	0.48613	0.015569	0.046402	0.805148	1225	5	0.48613
PPAPDC2	6	0.76686	0.8169	1	16974	1	0.34025	0.0156	0.046583	0.805148	1226	4	0.34025
NPHP3	6	0.35984	0.53679	0.987404	11632	2	0.079995	0.015618	0.046653	0.805148	1227	3	0.079995
MDH1B	6	0.18376	0.32195	0.925968	7412	3	0.049651	0.015667	0.046742	0.805148	1228	3	0.049651
GPC2	6	0.73901	0.8069	1	16708	1	0.20698	0.015721	0.047282	0.805148	1229	5	0.20698
ATP2A3	6	0.0042887	0.0096486	0.504481	389	1	0.23268	0.015743	0.047282	0.805148	1230	3	0.23268
NDUFC2-KCTD14	5	0.78522	0.79939	1	17139	1	0.43777	0.015749	0.041372	0.804832	1231	3	0.43777
CIDEC	6	0.99722	0.99754	1	20629	0	0.29177	0.015751	0.047282	0.805148	1232	5	0.29177
ZNF625	5	0.91563	0.90992	1	18915	0	0.33321	0.015761	0.041372	0.804832	1233	4	0.33321
ELTD1	6	0.82341	0.84566	1	17541	1	0.30678	0.015778	0.047443	0.805148	1234	4	0.30678
MCMDC2	6	0.41122	0.57562	1	12305	2	0.21934	0.01579	0.047443	0.805148	1235	3	0.21934
DNAJB7	6	0.97965	0.97796	1	20199	0	0.23243	0.015793	0.047443	0.805148	1236	5	0.23243
RAN	6	0.39494	0.56228	0.996261	12098	1	0.3829	0.015812	0.047443	0.805148	1237	4	0.3829
SLC25A44	6	0.085425	0.1824	0.858787	4429	3	-0.14504	0.015814	0.047444	0.805148	1238	2	-0.14504
CRK	6	0.65615	0.76586	1	15858	2	0.22493	0.015844	0.047444	0.805148	1239	3	0.22493
hsa-mir-5579	4	0.98415	0.98514	1	20309	0	0.20047	0.015848	0.043706	0.805148	1240	4	0.20047
WDR85	4	0.81179	0.80199	1	17398	1	0.064325	0.015849	0.043706	0.805148	1241	2	0.064325
STAT4	6	0.16714	0.30254	0.919725	7019	3	-0.055641	0.015863	0.047518	0.805148	1242	2	-0.055641
VANGL2	6	0.0020099	0.0051938	0.49544	220	1	0.28909	0.015895	0.047518	0.805148	1243	4	0.28909
BTAF1	6	0.97212	0.97006	1	20038	0	0.22825	0.015907	0.047598	0.805148	1244	5	0.22825
SRPK3	6	0.97511	0.97392	1	20108	0	0.35088	0.01592	0.047598	0.805148	1245	5	0.35088
SEMA5A	6	0.1699	0.30492	0.92121	7091	1	0.30121	0.015933	0.047598	0.805148	1246	4	0.30121
SLC25A17	6	0.17782	0.31664	0.925968	7280	3	-0.081499	0.015961	0.04768	0.805148	1247	1	-0.081499
NDUFS2	6	0.97257	0.97023	1	20049	0	0.24208	0.015986	0.04776	0.805148	1248	4	0.24208
SHISA5	6	0.89584	0.89755	1	18534	1	0.31101	0.016033	0.047919	0.805148	1249	4	0.31101
PCDH8	6	0.23511	0.39688	0.972283	8715	2	0.33546	0.016048	0.048001	0.805148	1250	4	0.33546
NFKBIB	6	0.64072	0.75485	1	15626	1	0.1531	0.016054	0.048001	0.805148	1251	5	0.1531
CD302	6	0.069648	0.15025	0.839878	3766	4	-0.23941	0.016059	0.048001	0.805148	1252	2	-0.23941
CHST2	6	0.91057	0.90721	1	18810	1	0.24575	0.016075	0.048077	0.805148	1253	3	0.24575
TAP1	6	0.80218	0.83457	1	17303	1	0.23156	0.016092	0.04823	0.805148	1254	5	0.23156
PREX1	6	0.57222	0.70368	1	14603	1	0.15193	0.016099	0.04823	0.805148	1255	3	0.15193
MTMR2	6	0.08664	0.184	0.858787	4481	3	-0.10145	0.016108	0.04823	0.805148	1256	2	-0.10145
CYB5B	6	0.61216	0.734	1	15227	2	0.15999	0.016128	0.048329	0.805148	1257	3	0.15999
THAP9	6	0.14471	0.2729	0.908544	6423	1	0.25119	0.016141	0.048329	0.805148	1258	4	0.25119
NPR2	6	0.99203	0.99183	1	20483	0	0.34269	0.016149	0.048329	0.805148	1259	4	0.34269
GLRX3	6	0.94131	0.9364	1	19390	0	0.23375	0.016169	0.048329	0.805148	1260	4	0.23375
OR6N1	6	0.78541	0.82609	1	17141	1	0.23217	0.016198	0.048329	0.805148	1261	5	0.23217
CNOT1	6	0.84486	0.86	1	17787	1	0.26296	0.016207	0.048329	0.805148	1262	5	0.26296
OR5H15	6	0.20876	0.35958	0.952334	8060	1	0.21004	0.016221	0.048329	0.805148	1263	5	0.21004
CTR9	6	0.97143	0.96975	1	20019	0	0.25298	0.016255	0.04833	0.805148	1264	4	0.25298
HELZ	6	0.94367	0.93996	1	19451	0	0.44362	0.01627	0.04833	0.805148	1265	4	0.44362
SOGA3	6	0.46986	0.61627	1	13120	1	0.19746	0.016288	0.04833	0.805148	1266	3	0.19746
IFNAR1	6	0.9421	0.93792	1	19416	0	0.3503	0.016289	0.04833	0.805148	1267	4	0.3503
SEMG2	6	0.10819	0.21613	0.863024	5365	4	-0.13675	0.016304	0.04833	0.805148	1268	1	-0.13675
CHST14	6	0.54139	0.67895	1	14131	2	0.24922	0.016367	0.048416	0.805148	1269	3	0.24922
ATP7A	6	0.2455	0.4093	0.974474	8951	1	0.37393	0.016375	0.048417	0.805148	1270	4	0.37393
GPAA1	6	0.21907	0.37096	0.955562	8307	3	-0.10467	0.016402	0.048417	0.805148	1271	2	-0.10467
NF1	6	0.012159	0.030705	0.674094	953	4	-0.27799	0.016437	0.048496	0.805148	1272	2	-0.27799
TMEM141	6	0.45673	0.60597	1	12938	2	0.31128	0.016445	0.048496	0.805148	1273	3	0.31128
CLK1	6	0.040773	0.092414	0.780143	2517	2	0.092418	0.016451	0.048496	0.805148	1274	3	0.092418
SCLY	6	0.30017	0.47309	0.981376	10266	1	0.20507	0.016452	0.048496	0.805148	1275	5	0.20507
hsa-mir-520a	4	0.93451	0.93242	1	19273	0	0.37887	0.016458	0.044064	0.805148	1276	3	0.37887
EPHA7	6	0.37547	0.54721	0.987404	11840	2	0.11131	0.01646	0.048496	0.805148	1277	3	0.11131
hsa-mir-1306	4	0.91933	0.91596	1	18986	0	0.32381	0.01647	0.044064	0.805148	1278	3	0.32381
C18orf54	6	0.9201	0.91325	1	19003	1	0.28525	0.016485	0.048496	0.805148	1279	4	0.28525
PQBP1	6	0.65545	0.76586	1	15844	1	0.34387	0.016488	0.048496	0.805148	1280	4	0.34387
NEURL1B	6	0.55446	0.68729	1	14346	2	-0.086376	0.0165	0.048496	0.805148	1281	2	-0.086376
SLC25A22	6	0.33757	0.51164	0.984058	11131	1	0.29755	0.016508	0.048796	0.805148	1282	4	0.29755
PPP1R13L	6	0.12583	0.24655	0.889417	5948	2	0.2499	0.016512	0.048796	0.805148	1283	3	0.2499
IFRD2	6	0.4994	0.64382	1	13546	2	0.07515	0.016549	0.048796	0.805148	1284	2	0.07515
ZNF749	6	0.25313	0.41988	0.974474	9134	3	0.053624	0.016549	0.048796	0.805148	1285	3	0.053624
TLR3	6	0.49936	0.64382	1	13545	2	0.25349	0.01659	0.048969	0.805148	1286	3	0.25349
KLF8	6	0.94663	0.94308	1	19512	0	0.20716	0.016591	0.048969	0.805148	1287	5	0.20716
C12orf77	6	0.4194	0.58033	1	12412	1	0.37385	0.016623	0.04905	0.805148	1288	4	0.37385
CSRP1	6	0.88525	0.88978	1	18359	1	0.3122	0.016645	0.04905	0.805148	1289	4	0.3122
CPA2	6	0.15567	0.28425	0.909185	6719	3	-0.20107	0.016647	0.04905	0.805148	1290	2	-0.20107
YIF1B	6	0.47686	0.6238	1	13226	2	0.07329	0.016647	0.04905	0.805148	1291	3	0.07329
TAGLN	6	0.95239	0.94707	1	19628	0	0.32143	0.016648	0.04905	0.805148	1292	5	0.32143
hsa-mir-1256	4	0.52948	0.60452	1	13958	1	0.34101	0.016649	0.044165	0.805148	1293	3	0.34101
CRTAP	6	0.64744	0.76007	1	15722	2	0.39471	0.01665	0.04905	0.805148	1294	4	0.39471
RUSC1	6	0.93854	0.93392	1	19343	0	0.36123	0.016651	0.04905	0.805148	1295	5	0.36123
TRIM27	6	0.66284	0.76899	1	15954	1	0.32725	0.016668	0.049143	0.805148	1296	3	0.32725
ADAMTSL5	6	0.96508	0.9628	1	19869	0	0.21413	0.016671	0.049143	0.805148	1297	5	0.21413
FAM205A	6	0.15762	0.2883	0.912384	6771	2	-0.093472	0.016696	0.049143	0.805148	1298	2	-0.093472
LAMB3	6	0.66868	0.77379	1	16046	2	0.033621	0.016745	0.049143	0.805148	1299	3	0.033621
ARHGEF7	6	0.99162	0.99161	1	20473	0	0.32743	0.016753	0.049221	0.805148	1300	4	0.32743
HDDC2	6	0.88197	0.88692	1	18316	1	0.13424	0.016768	0.049504	0.805148	1301	2	0.13424
KATNB1	6	0.45667	0.60597	1	12936	1	0.13768	0.016794	0.049505	0.805148	1302	5	0.13768
UBALD2	6	0.24922	0.41613	0.974474	9042	2	0.4454	0.016826	0.049802	0.805148	1303	4	0.4454
DDX42	6	0.99385	0.99407	1	20545	0	0.31369	0.016852	0.049802	0.805148	1304	5	0.31369
SLC22A10	6	0.99581	0.99578	1	20592	0	0.37655	0.016895	0.049803	0.805148	1305	5	0.37655
ZDHHC3	6	0.9878	0.98774	1	20384	0	0.37015	0.016905	0.049803	0.805148	1306	4	0.37015
SFXN5	6	0.063233	0.13773	0.830452	3504	3	0.011199	0.016915	0.049803	0.805148	1307	3	0.011199
GPR148	6	0.97515	0.97392	1	20110	0	0.39123	0.016923	0.049803	0.805148	1308	4	0.39123
UBL4B	6	0.13369	0.25623	0.895909	6140	2	0.39211	0.016943	0.049803	0.805148	1309	4	0.39211
TAAR1	6	0.49342	0.63959	1	13455	2	0.10507	0.016989	0.049896	0.805148	1310	3	0.10507
CAB39L	6	0.89918	0.89978	1	18584	1	0.39727	0.017015	0.049973	0.805148	1311	5	0.39727
DCBLD1	6	0.99047	0.99045	1	20451	0	0.29335	0.017047	0.049973	0.805148	1312	5	0.29335
NDUFA2	6	0.5309	0.6681	1	13981	1	0.45114	0.017061	0.049973	0.805148	1313	4	0.45114
ARTN	6	0.94151	0.93669	1	19400	0	0.35189	0.017069	0.049973	0.805148	1314	5	0.35189
GOLGA6C	4	0.010997	0.025907	0.659927	886	2	-0.17843	0.017091	0.044335	0.805148	1315	1	-0.17843
HIST1H2BN	6	0.36678	0.54181	0.987404	11726	1	0.25628	0.017093	0.049973	0.805148	1316	4	0.25628
hsa-mir-4507	4	0.90923	0.90418	1	18784	0	0.42961	0.017126	0.044335	0.805148	1317	3	0.42961
CHPF	6	0.8853	0.88978	1	18361	1	0.13319	0.017136	0.050055	0.805148	1318	3	0.13319
APOH	6	0.17159	0.30849	0.925943	7139	2	0.33963	0.017139	0.050055	0.805148	1319	4	0.33963
CYP4A22	6	0.03463	0.077158	0.73774	2243	3	0.062997	0.017154	0.050055	0.805148	1320	3	0.062997
FTSJ3	6	0.79402	0.83052	1	17222	1	0.30346	0.01716	0.050055	0.805148	1321	4	0.30346
HGS	6	0.97622	0.97505	1	20129	0	0.23287	0.017172	0.050055	0.805148	1322	5	0.23287
UBXN6	6	0.45553	0.60512	1	12922	2	0.17132	0.017185	0.050142	0.805148	1323	4	0.17132
TBC1D9	6	0.84797	0.86188	1	17831	1	0.44472	0.017207	0.050218	0.805148	1324	4	0.44472
OR12D2	6	0.99	0.98979	1	20445	0	0.32695	0.017218	0.050309	0.805148	1325	5	0.32695
DAB1	6	0.39448	0.56228	0.996261	12090	1	0.2607	0.017222	0.050309	0.805148	1326	4	0.2607
ZNF480	6	0.56824	0.69873	1	14540	2	0.15554	0.017234	0.050389	0.805148	1327	3	0.15554
PTPN11	6	0.97187	0.96976	1	20027	0	0.40208	0.017257	0.050389	0.805148	1328	4	0.40208
PUM2	6	0.37701	0.54797	0.987404	11862	2	0.31877	0.017266	0.050389	0.805148	1329	4	0.31877
RHEBL1	6	0.58557	0.71397	1	14816	1	0.34656	0.017291	0.050389	0.805148	1330	4	0.34656
C20orf78	6	0.65701	0.76642	1	15870	1	0.27826	0.017306	0.050389	0.805148	1331	4	0.27826
XAF1	6	0.48727	0.63441	1	13372	2	0.1954	0.017323	0.050389	0.805148	1332	3	0.1954
ACE2	6	0.24487	0.4093	0.974474	8936	3	0.017887	0.017338	0.050389	0.805148	1333	3	0.017887
TRIM44	6	0.8912	0.89313	1	18457	1	0.041313	0.017346	0.050472	0.805148	1334	2	0.041313
MEFV	6	0.9202	0.91381	1	19006	1	0.25875	0.017356	0.050472	0.805148	1335	3	0.25875
DNAJC15	6	0.99422	0.99449	1	20555	0	0.17935	0.017365	0.050472	0.805148	1336	5	0.17935
COX19	6	0.1077	0.21448	0.858787	5347	3	-0.054698	0.017381	0.050556	0.805148	1337	3	-0.054698
NOS2	6	0.56534	0.69678	1	14499	2	0.15205	0.017398	0.050636	0.805148	1338	3	0.15205
PELO	6	0.46967	0.61582	1	13118	2	0.38983	0.017417	0.050636	0.805148	1339	4	0.38983
HMX2	6	0.9952	0.99514	1	20581	0	0.2579	0.017421	0.050636	0.805148	1340	5	0.2579
TSPYL5	6	0.4831	0.63152	1	13308	1	0.20901	0.017422	0.050636	0.805148	1341	3	0.20901
NDUFA1	6	0.67848	0.78099	1	16193	1	0.21926	0.017483	0.050825	0.805148	1342	5	0.21926
hsa-mir-505	4	0.28313	0.39848	0.974474	9863	1	0.25735	0.017491	0.045112	0.805148	1343	2	0.25735
ACSL3	6	0.94566	0.94197	1	19492	0	0.25347	0.017499	0.050825	0.805148	1344	4	0.25347
RUNX1	6	0.15951	0.29212	0.917124	6831	1	0.49964	0.017519	0.050921	0.805148	1345	4	0.49964
SLC22A9	6	0.75385	0.81325	1	16845	1	0.096754	0.017528	0.051023	0.805148	1346	3	0.096754
IFT172	6	0.70138	0.79414	1	16404	1	0.25659	0.017535	0.051023	0.805148	1347	5	0.25659
RPL27	6	0.53498	0.67289	1	14029	1	0.14968	0.017538	0.051023	0.805148	1348	3	0.14968
RTN4RL1	6	0.78766	0.82681	1	17165	1	0.25986	0.01756	0.051023	0.805148	1349	5	0.25986
C16orf59	6	0.86016	0.87035	1	18002	1	0.21074	0.017568	0.051023	0.805148	1350	4	0.21074
AES	6	0.98961	0.98932	1	20432	0	0.37661	0.017592	0.051024	0.805148	1351	5	0.37661
IL5RA	6	0.98148	0.98046	1	20240	0	0.22056	0.017635	0.051024	0.805148	1352	5	0.22056
KAT6B	6	0.99523	0.99514	1	20583	0	0.22478	0.017641	0.051024	0.805148	1353	5	0.22478
MRPS22	6	0.41498	0.57643	1	12353	2	0.29879	0.017697	0.05111	0.805148	1354	4	0.29879
HMBOX1	6	0.063445	0.13819	0.830452	3512	2	-0.018694	0.017724	0.051196	0.805148	1355	2	-0.018694
GOLGA1	6	0.99687	0.99717	1	20620	0	0.30069	0.017749	0.051384	0.805148	1356	5	0.30069
OR4C11	6	0.6657	0.77199	1	16004	2	0.12184	0.017762	0.051384	0.805148	1357	3	0.12184
OR1J4	6	0.85062	0.86485	1	17869	1	0.33617	0.017783	0.051483	0.805148	1358	4	0.33617
RBFOX3	6	0.99015	0.99006	1	20448	0	0.34213	0.017822	0.051483	0.805148	1359	5	0.34213
HMGB3	6	0.68231	0.7865	1	16246	1	0.33006	0.017826	0.051483	0.805148	1360	4	0.33006
C8orf59	6	0.94578	0.94197	1	19495	0	-0.038756	0.017839	0.051483	0.805148	1361	2	-0.038756
PRKD1	6	0.06475	0.13947	0.830452	3572	2	0.2743	0.01787	0.051593	0.805148	1362	4	0.2743
MIER2	6	0.67134	0.77613	1	16085	2	-0.05279	0.01787	0.051593	0.805148	1363	2	-0.05279
OSGIN2	6	0.81247	0.8401	1	17406	1	0.28811	0.017886	0.051593	0.805148	1364	5	0.28811
ADAMTS3	6	0.94812	0.94414	1	19545	0	0.18704	0.017901	0.051593	0.805148	1365	2	0.18704
hsa-mir-329-1	4	0.50802	0.59547	1	13674	1	0.2766	0.017903	0.045667	0.805148	1366	2	0.2766
PTAR1	6	0.61756	0.7378	1	15297	1	0.36788	0.017906	0.051593	0.805148	1367	5	0.36788
FBXW2	6	0.95999	0.95684	1	19777	0	0.14381	0.017919	0.051593	0.805148	1368	3	0.14381
ZNF202	6	0.50392	0.64745	1	13612	1	0.23228	0.017937	0.051593	0.805148	1369	5	0.23228
SVOP	6	0.40141	0.56622	0.996811	12181	1	0.083625	0.01794	0.051593	0.805148	1370	3	0.083625
SQRDL	6	0.055499	0.11928	0.805709	3177	2	0.2839	0.017949	0.051699	0.805148	1371	4	0.2839
SLMO1	6	0.11045	0.22205	0.873002	5440	4	-0.23562	0.017968	0.051699	0.805148	1372	2	-0.23562
CCDC66	6	0.89194	0.89427	1	18466	1	0.24894	0.018006	0.0517	0.805148	1373	5	0.24894
ALPK2	6	0.097492	0.20129	0.858787	4929	4	-0.18027	0.018017	0.051791	0.805148	1374	2	-0.18027
B4GALT6	6	0.90666	0.90388	1	18733	1	0.2105	0.018048	0.051878	0.805148	1375	3	0.2105
ACP6	6	0.29041	0.46353	0.981376	10014	3	-0.081716	0.018066	0.051967	0.805148	1376	2	-0.081716
CALD1	6	0.99481	0.99485	1	20569	0	0.47495	0.018072	0.051967	0.805148	1377	4	0.47495
OR5H2	6	0.10122	0.20653	0.858787	5076	2	0.20468	0.018088	0.051968	0.805148	1378	3	0.20468
DISP2	6	0.48734	0.63441	1	13374	1	0.14733	0.018088	0.051968	0.805148	1379	3	0.14733
TYMP	6	0.99625	0.99644	1	20603	0	0.18322	0.018135	0.052054	0.805148	1380	5	0.18322
PNMA5	6	0.34218	0.51661	0.984352	11238	2	0.30585	0.018135	0.052054	0.805148	1381	4	0.30585
hsa-mir-149	4	0.12065	0.2187	0.866062	5794	3	-0.52017	0.018137	0.045854	0.805148	1382	1	-0.52017
INO80	6	0.47403	0.62272	1	13183	1	0.31169	0.018162	0.052055	0.805148	1383	4	0.31169
TLE4	6	0.18605	0.32351	0.925968	7480	3	0.079456	0.018164	0.052055	0.805148	1384	3	0.079456
KIAA0895	6	0.85907	0.86963	1	17983	1	0.26876	0.018165	0.052055	0.805148	1385	4	0.26876
R3HCC1	6	0.59829	0.72194	1	15011	1	0.36553	0.01817	0.052055	0.805148	1386	4	0.36553
CRTC1	6	0.8921	0.89427	1	18470	1	0.038235	0.018213	0.052217	0.805148	1387	2	0.038235
SAR1B	6	0.9183	0.91194	1	18971	1	0.26968	0.018226	0.052217	0.805148	1388	5	0.26968
CACNA2D4	6	0.23694	0.39914	0.974474	8755	1	0.21888	0.018229	0.052217	0.805148	1389	3	0.21888
CD276	6	0.83912	0.85633	1	17720	1	0.26391	0.01826	0.052218	0.805148	1390	4	0.26391
CADM4	6	0.3221	0.49619	0.981663	10779	2	0.075712	0.018262	0.052218	0.805148	1391	3	0.075712
PDE7A	6	0.98261	0.98176	1	20270	0	0.2671	0.018274	0.052218	0.805148	1392	5	0.2671
KCNK2	6	0.027664	0.068421	0.7328	1913	4	-0.31339	0.018276	0.052218	0.805148	1393	2	-0.31339
C1orf74	6	0.92454	0.91822	1	19082	1	0.21634	0.018307	0.052326	0.806249	1394	4	0.21634
NANOS3	6	0.84282	0.85817	1	17769	1	0.29719	0.018329	0.054677	0.812924	1395	5	0.29719
SLC36A3	6	0.88754	0.89123	1	18398	1	0.27264	0.018344	0.054677	0.812924	1396	4	0.27264
MMP23B	6	0.85634	0.86815	1	17948	1	0.1939	0.018391	0.054677	0.812924	1397	3	0.1939
TCTN2	6	0.033992	0.076394	0.736666	2215	3	0.028062	0.018395	0.054677	0.812924	1398	3	0.028062
C1D	6	0.8216	0.84417	1	17527	1	0.18862	0.018397	0.054677	0.812924	1399	5	0.18862
PIK3R5	6	0.87992	0.88577	1	18283	1	0.26169	0.018398	0.054677	0.812924	1400	5	0.26169
FAM47B	6	0.2758	0.44396	0.978993	9669	2	0.22743	0.018409	0.054677	0.812924	1401	3	0.22743
CSPP1	6	0.90274	0.90276	1	18662	1	0.1542	0.018424	0.054765	0.812924	1402	5	0.1542
AFF1	6	0.017968	0.044624	0.686439	1387	2	0.085487	0.018433	0.054765	0.812924	1403	3	0.085487
DNAJC5	6	0.82066	0.84379	1	17513	1	0.16925	0.018449	0.054766	0.812924	1404	3	0.16925
TRPC6	6	0.010705	0.026808	0.66063	873	1	-0.071866	0.018457	0.054766	0.812924	1405	2	-0.071866
ITGAX	6	0.34863	0.52304	0.984352	11405	1	0.24001	0.018476	0.054852	0.812924	1406	4	0.24001
TRMT6	6	0.99641	0.99654	1	20607	0	0.22357	0.018498	0.054941	0.812924	1407	5	0.22357
TTC37	6	0.94984	0.94522	1	19580	0	0.29679	0.01852	0.054941	0.812924	1408	5	0.29679
hsa-mir-623	4	0.98243	0.98385	1	20262	0	0.36989	0.018522	0.04653	0.805148	1409	3	0.36989
DNMT3L	6	0.54145	0.67895	1	14132	1	0.24031	0.018523	0.054941	0.812924	1410	5	0.24031
NUP160	6	0.016549	0.041854	0.686439	1279	2	0.0098504	0.018555	0.055049	0.812924	1411	2	0.0098504
ASTN2	6	0.049324	0.10763	0.790256	2904	2	0.1269	0.018599	0.055049	0.812924	1412	2	0.1269
DPT	6	0.11873	0.23512	0.879029	5733	3	-0.10358	0.018604	0.055049	0.812924	1413	2	-0.10358
PSMD3	6	0.94612	0.94197	1	19500	0	0.35447	0.018649	0.055049	0.812924	1414	4	0.35447
OR4K14	6	0.12225	0.23987	0.880385	5844	2	0.064626	0.018653	0.055049	0.812924	1415	3	0.064626
EPHX4	6	0.88867	0.89236	1	18419	1	0.26089	0.018677	0.055142	0.812924	1416	3	0.26089
VDAC2	6	0.26417	0.42977	0.974474	9383	3	0.22822	0.018685	0.055142	0.812924	1417	3	0.22822
NXF1	6	0.38298	0.54992	0.987982	11947	2	-0.027816	0.018702	0.055306	0.812924	1418	2	-0.027816
HPD	6	0.9538	0.94912	1	19655	0	0.27674	0.018725	0.055306	0.812924	1419	3	0.27674
TPBGL	6	0.74708	0.80952	1	16771	1	0.26856	0.018747	0.055306	0.812924	1420	4	0.26856
CCHCR1	6	0.47563	0.62317	1	13214	2	0.039609	0.018751	0.055306	0.812924	1421	1	0.039609
EFR3A	6	0.078873	0.16973	0.858787	4175	4	-0.22281	0.0188	0.055415	0.812924	1422	1	-0.22281
HAO2	6	0.07581	0.16433	0.858787	4035	3	-0.18125	0.018801	0.055415	0.812924	1423	2	-0.18125
INSIG1	6	0.97231	0.97006	1	20042	0	0.3397	0.018802	0.055415	0.812924	1424	4	0.3397
TFR2	6	0.092416	0.19611	0.858787	4729	3	-0.063588	0.018829	0.055415	0.812924	1425	2	-0.063588
KCNJ16	6	0.39284	0.56073	0.996261	12070	2	0.030277	0.018849	0.055415	0.812924	1426	2	0.030277
RRNAD1	6	0.44031	0.59418	1	12705	1	0.33108	0.01886	0.055415	0.812924	1427	4	0.33108
RDM1	6	0.062363	0.13706	0.830452	3461	2	0.22503	0.01887	0.055415	0.812924	1428	4	0.22503
NUTF2	6	0.61415	0.73545	1	15251	2	0.30735	0.018884	0.055415	0.812924	1429	4	0.30735
CCDC60	6	0.99504	0.99504	1	20576	0	0.24473	0.018885	0.055415	0.812924	1430	5	0.24473
HCN1	6	0.93592	0.92977	1	19301	0	0.02132	0.018897	0.055415	0.812924	1431	2	0.02132
KLHL3	6	0.95351	0.94912	1	19649	0	0.08987	0.018946	0.055416	0.812924	1432	3	0.08987
RFPL1	6	0.92384	0.91677	1	19066	1	0.20967	0.018973	0.055416	0.812924	1433	5	0.20967
PIRT	6	0.10286	0.20818	0.858787	5137	2	0.073634	0.018988	0.055416	0.812924	1434	2	0.073634
HIPK2	6	0.93471	0.92845	1	19277	0	0.1914	0.018988	0.055416	0.812924	1435	5	0.1914
TMEM43	6	0.85904	0.86963	1	17982	1	0.30767	0.018992	0.055416	0.812924	1436	5	0.30767
CTSG	6	0.28773	0.46172	0.981376	9966	2	-0.063276	0.018995	0.055416	0.812924	1437	2	-0.063276
PLXNA1	6	0.8956	0.89683	1	18531	1	0.15508	0.01901	0.055416	0.812924	1438	5	0.15508
MAGI3	6	0.31208	0.48621	0.981376	10556	3	0.15474	0.019011	0.055416	0.812924	1439	3	0.15474
IFNL3	6	0.96328	0.96026	1	19834	0	0.36524	0.019028	0.055416	0.812924	1440	4	0.36524
RPTOR	6	0.5652	0.69678	1	14497	2	0.29533	0.019049	0.055416	0.812924	1441	4	0.29533
CTNNAL1	5	0.06416	0.13439	0.830452	3538	1	0.073598	0.01906	0.050869	0.805148	1442	2	0.073598
SLC24A2	6	0.22363	0.38175	0.966504	8424	3	0.035061	0.019072	0.055416	0.812924	1443	3	0.035061
C3orf36	6	0.9006	0.90089	1	18612	1	0.34823	0.019093	0.055416	0.812924	1444	4	0.34823
SRGAP2D	6	0.62878	0.74639	1	15467	2	0.046901	0.0191	0.055416	0.812924	1445	3	0.046901
MALT1	6	0.60239	0.72539	1	15083	1	0.32774	0.019114	0.055506	0.812924	1446	4	0.32774
FLT3LG	6	0.37419	0.54683	0.987404	11821	2	0.36283	0.019143	0.055701	0.812924	1447	4	0.36283
CCL8	6	0.062645	0.13728	0.830452	3472	1	0.25394	0.019147	0.055701	0.812924	1448	4	0.25394
MBD1	6	0.92448	0.91822	1	19080	1	0.20483	0.019158	0.055791	0.812924	1449	5	0.20483
hsa-mir-4480	4	0.78931	0.78829	1	17179	1	0.319	0.019172	0.048931	0.805148	1450	3	0.319
RABEPK	6	0.98827	0.98828	1	20402	0	0.34415	0.019175	0.055881	0.812924	1451	4	0.34415
KBTBD12	6	0.98448	0.98398	1	20316	0	0.28188	0.019193	0.056254	0.812924	1452	4	0.28188
MAGEC1	6	0.82556	0.84748	1	17570	1	0.35495	0.01923	0.056429	0.812924	1453	5	0.35495
RPAP1	6	0.88181	0.88692	1	18313	1	0.33277	0.019234	0.056429	0.812924	1454	3	0.33277
CADM2	6	0.99777	0.99806	1	20643	0	0.28479	0.019236	0.056429	0.812924	1455	5	0.28479
IDH2	6	0.99582	0.99578	1	20594	0	0.31483	0.019252	0.056429	0.812924	1456	5	0.31483
SPC25	6	0.99262	0.99266	1	20504	0	0.32269	0.01928	0.056429	0.812924	1457	4	0.32269
RBMXL2	6	0.27353	0.44065	0.978632	9614	1	0.15494	0.019284	0.056429	0.812924	1458	5	0.15494
ZC3H7B	6	0.62282	0.74293	1	15388	1	-0.047906	0.019288	0.056429	0.812924	1459	2	-0.047906
LGALS9B	6	0.59659	0.72147	1	14989	1	0.23693	0.019333	0.056429	0.812924	1460	5	0.23693
RABL3	6	0.34887	0.52342	0.984352	11412	1	0.035466	0.01934	0.056429	0.812924	1461	2	0.035466
NAPSA	6	0.45745	0.60726	1	12951	1	0.28861	0.019355	0.056429	0.812924	1462	5	0.28861
ACOXL	6	0.67172	0.77613	1	16091	2	0.19108	0.019405	0.056616	0.812924	1463	4	0.19108
FCGR1A	6	0.4625	0.61119	1	13022	1	0.31042	0.019409	0.056616	0.812924	1464	4	0.31042
ATP6V1D	6	0.44007	0.59418	1	12703	2	0.18805	0.019469	0.056616	0.812924	1465	4	0.18805
NSMCE1	6	0.45206	0.60073	1	12874	2	0.0019675	0.019484	0.056616	0.812924	1466	1	0.0019675
SCYL3	6	0.77456	0.82132	1	17037	1	0.4509	0.019494	0.056616	0.812924	1467	4	0.4509
ANAPC5	6	0.56499	0.69678	1	14494	2	0.24146	0.01952	0.056616	0.812924	1468	4	0.24146
CHD7	6	0.8178	0.84303	1	17474	1	0.30581	0.019523	0.056616	0.812924	1469	5	0.30581
C3orf22	6	0.33293	0.50602	0.981663	11017	3	-0.071465	0.019533	0.056616	0.812924	1470	2	-0.071465
SPC24	6	0.95571	0.95252	1	19701	0	0.29738	0.019533	0.056616	0.812924	1471	5	0.29738
STAT5A	6	0.47188	0.6195	1	13142	1	0.41271	0.019537	0.056616	0.812924	1472	4	0.41271
SPATS2	6	0.050295	0.10931	0.792886	2943	2	-0.040475	0.019582	0.056616	0.812924	1473	1	-0.040475
MAP2	6	0.28821	0.46172	0.981376	9977	2	0.21199	0.019586	0.056616	0.812924	1474	3	0.21199
SATB1	6	0.74745	0.80952	1	16779	1	0.40095	0.019594	0.056616	0.812924	1475	4	0.40095
UGT8	6	0.43093	0.59057	1	12570	2	0.0097637	0.019631	0.056616	0.812924	1476	2	0.0097637
HOXA9	6	0.042856	0.095548	0.780143	2612	2	0.1151	0.019635	0.056616	0.812924	1477	3	0.1151
CHRM3	6	0.99081	0.99081	1	20457	0	0.2127	0.019648	0.056616	0.812924	1478	5	0.2127
EPHA2	6	0.53862	0.67736	1	14084	2	0.18072	0.019668	0.056616	0.812924	1479	3	0.18072
DNAJC12	6	0.34932	0.52434	0.984352	11424	2	0.064337	0.019679	0.056616	0.812924	1480	1	0.064337
RAPGEF2	6	0.54126	0.67895	1	14128	2	0.017597	0.0197	0.056616	0.812924	1481	2	0.017597
RPL37A	6	0.96425	0.96164	1	19853	0	0.25327	0.019702	0.056616	0.812924	1482	5	0.25327
IGLL5	6	0.98792	0.98774	1	20393	0	0.39863	0.019726	0.056715	0.812924	1483	4	0.39863
LYST	6	0.73296	0.80499	1	16665	1	0.12871	0.019728	0.056715	0.812924	1484	3	0.12871
TMEM174	6	0.34507	0.52123	0.984352	11304	3	0.093261	0.01973	0.056715	0.812924	1485	3	0.093261
TSSK1B	6	0.94532	0.94169	1	19486	0	-0.048022	0.019744	0.056903	0.812924	1486	2	-0.048022
HSPA4	6	0.96976	0.96756	1	19981	0	0.060288	0.019777	0.057004	0.812924	1487	2	0.060288
TMEM19	6	0.13133	0.25317	0.891397	6080	2	0.18318	0.019793	0.057004	0.812924	1488	3	0.18318
DHX33	6	0.061233	0.13426	0.830452	3393	2	0.18527	0.019796	0.057005	0.812924	1489	3	0.18527
TNRC6A	5	0.94918	0.94577	1	19566	0	0.12143	0.019796	0.051552	0.805148	1490	2	0.12143
TBC1D22A	6	0.90581	0.90388	1	18717	1	0.31682	0.019805	0.057005	0.812924	1491	4	0.31682
MOCS2	6	0.88236	0.88727	1	18321	1	0.24965	0.019809	0.057005	0.812924	1492	5	0.24965
MAFF	6	0.65391	0.76397	1	15815	2	0.12422	0.019825	0.057105	0.812924	1493	3	0.12422
TFB1M	6	0.78245	0.82464	1	17107	1	0.17424	0.019836	0.057105	0.812924	1494	5	0.17424
MS4A1	6	0.67483	0.77925	1	16136	2	0.27553	0.019843	0.057105	0.812924	1495	4	0.27553
SYCE1L	6	0.8496	0.86408	1	17853	1	0.21591	0.019851	0.057105	0.812924	1496	5	0.21591
MAGEB3	6	0.6257	0.74534	1	15432	2	-0.12787	0.019875	0.057106	0.812924	1497	2	-0.12787
SLC25A38	6	0.010546	0.026448	0.66063	859	2	0.38808	0.019918	0.057106	0.812924	1498	4	0.38808
TMEM138	6	0.98519	0.98455	1	20330	0	0.16175	0.019923	0.057216	0.812924	1499	4	0.16175
SNX3	6	0.9395	0.93453	1	19362	0	0.26515	0.019924	0.057216	0.812924	1500	4	0.26515
ANXA10	6	0.96911	0.96706	1	19966	0	0.35758	0.019955	0.057298	0.812924	1501	4	0.35758
SYTL3	6	0.04002	0.091634	0.780143	2485	2	0.25541	0.019956	0.057298	0.812924	1502	3	0.25541
EIF5A	6	0.97341	0.97152	1	20072	0	0.27061	0.019962	0.057298	0.812924	1503	4	0.27061
ATF3	6	0.10217	0.20761	0.858787	5112	1	0.25549	0.019964	0.057299	0.812924	1504	4	0.25549
IL7	6	0.31861	0.49146	0.981663	10696	3	0.10855	0.01997	0.057299	0.812924	1505	3	0.10855
ZNF653	6	0.9444	0.94052	1	19472	0	0.18598	0.019972	0.057299	0.812924	1506	5	0.18598
PPP4R1	6	0.95543	0.95182	1	19692	0	0.20929	0.019987	0.057299	0.812924	1507	5	0.20929
TAF6L	6	0.37231	0.54531	0.987404	11795	2	0.48971	0.020006	0.057402	0.812924	1508	4	0.48971
NDUFA12	6	0.82321	0.84529	1	17539	1	0.16649	0.020018	0.057402	0.812924	1509	5	0.16649
RBMXL3	6	0.94711	0.94335	1	19521	0	0.10058	0.020021	0.057402	0.812924	1510	2	0.10058
IL34	6	0.8392	0.8567	1	17721	1	0.18245	0.020021	0.057402	0.812924	1511	3	0.18245
AFAP1L2	6	0.23933	0.40402	0.974474	8805	2	0.16916	0.020033	0.057402	0.812924	1512	3	0.16916
NABP1	6	0.2527	0.41841	0.974474	9126	3	0.026275	0.020054	0.057403	0.812924	1513	3	0.026275
CYHR1	6	0.80175	0.83457	1	17299	1	0.25786	0.020066	0.057403	0.812924	1514	4	0.25786
TTN	6	0.33725	0.51109	0.984058	11123	1	0.15415	0.02007	0.057403	0.812924	1515	2	0.15415
CHD1	6	0.19611	0.33696	0.925968	7734	2	0.16986	0.020112	0.057596	0.814063	1516	3	0.16986
MRPL3	6	0.41558	0.57643	1	12361	1	0.22628	0.020116	0.057596	0.814063	1517	5	0.22628
CSRP2	6	0.6627	0.76899	1	15951	1	0.18346	0.020119	0.057596	0.814063	1518	3	0.18346
KLC4	6	0.48063	0.62767	1	13269	1	0.36744	0.02015	0.05788	0.815954	1519	4	0.36744
SPRY4	6	0.12123	0.23875	0.880004	5812	1	0.23868	0.020175	0.05788	0.815954	1520	4	0.23868
USP11	6	0.73182	0.80499	1	16654	1	-0.0077327	0.020176	0.05788	0.815954	1521	2	-0.0077327
SCGB1A1	6	0.90116	0.90089	1	18627	1	0.12991	0.020217	0.057972	0.816193	1522	3	0.12991
ZNF205	6	0.197	0.33739	0.925968	7766	1	0.21375	0.020229	0.057972	0.816193	1523	4	0.21375
PCDHB12	6	0.29227	0.46586	0.981376	10061	2	0.21024	0.02025	0.058062	0.816405	1524	4	0.21024
ITIH4	6	0.12201	0.23987	0.880385	5834	2	0.29808	0.02025	0.058062	0.816405	1525	4	0.29808
hsa-mir-1208	4	0.63621	0.66597	1	15562	1	0.3585	0.020278	0.050381	0.805148	1526	3	0.3585
KIAA0391	6	0.54018	0.67895	1	14114	1	0.25482	0.020292	0.058545	0.821773	1527	3	0.25482
MUC20	6	0.88977	0.89275	1	18433	1	0.47613	0.020304	0.058661	0.821773	1528	4	0.47613
EFNA3	6	0.59354	0.72045	1	14940	2	0.22919	0.020314	0.058662	0.821773	1529	3	0.22919
C17orf62	6	0.68946	0.7901	1	16313	1	0.18559	0.020321	0.058748	0.821773	1530	5	0.18559
TMEM167B	6	0.99116	0.99116	1	20464	0	0.20659	0.020324	0.058748	0.821773	1531	5	0.20659
RAB33B	6	0.1763	0.31461	0.925968	7243	1	0.2369	0.02033	0.058748	0.821773	1532	5	0.2369
UGT3A2	6	0.22985	0.38982	0.97019	8579	3	-0.014639	0.020363	0.058855	0.821773	1533	2	-0.014639
BNIP3L	6	0.83423	0.85264	1	17666	1	0.32969	0.020365	0.058855	0.821773	1534	4	0.32969
HECTD2	6	0.98185	0.98079	1	20247	0	0.30479	0.020379	0.059049	0.821773	1535	5	0.30479
PDZK1	6	0.35271	0.52938	0.986359	11509	2	0.33549	0.020379	0.059049	0.821773	1536	4	0.33549
RAB3IL1	6	0.45551	0.60512	1	12920	1	0.40597	0.020382	0.059049	0.821773	1537	5	0.40597
NPEPPS	6	0.23085	0.39223	0.971076	8602	3	0.038227	0.020398	0.059049	0.821773	1538	3	0.038227
hsa-mir-3925	4	0.50578	0.59489	1	13645	1	0.59793	0.020401	0.050855	0.805148	1539	2	0.59793
GXYLT2	6	0.86313	0.87289	1	18039	1	0.078324	0.020412	0.05905	0.821773	1540	2	0.078324
CARD9	6	0.7891	0.82721	1	17174	1	0.41228	0.020414	0.05905	0.821773	1541	5	0.41228
GRAMD1C	6	0.31025	0.48437	0.981376	10523	3	0.020979	0.020461	0.059348	0.822006	1542	3	0.020979
OGFOD3	6	0.62078	0.74065	1	15352	2	0.22111	0.020472	0.059443	0.822006	1543	4	0.22111
SERPINF1	6	0.33956	0.513	0.984352	11170	2	0.14055	0.02051	0.059443	0.822006	1544	3	0.14055
NONO	6	0.27669	0.44448	0.978993	9692	2	0.19428	0.020553	0.059443	0.822006	1545	3	0.19428
ECHDC3	6	0.66426	0.77023	1	15977	2	-0.080687	0.020558	0.059443	0.822006	1546	1	-0.080687
HK1	6	0.31386	0.48723	0.981376	10594	1	0.30086	0.020562	0.059443	0.822006	1547	4	0.30086
RBM19	6	0.46398	0.61119	1	13041	1	0.45902	0.020607	0.059558	0.822006	1548	5	0.45902
UBR1	6	0.75926	0.81469	1	16896	1	0.22506	0.020607	0.059558	0.822006	1549	4	0.22506
RPAIN	6	0.53945	0.67841	1	14099	1	0.16978	0.020621	0.059558	0.822006	1550	3	0.16978
A4GNT	6	0.39585	0.56266	0.996603	12108	1	0.27415	0.020635	0.059558	0.822006	1551	5	0.27415
CCDC80	6	0.60641	0.72823	1	15145	2	0.089672	0.020656	0.059558	0.822006	1552	3	0.089672
ZBTB45	6	0.99404	0.9942	1	20549	0	0.35825	0.020658	0.059558	0.822006	1553	5	0.35825
LRIF1	6	0.82866	0.84896	1	17602	1	0.18207	0.020658	0.059558	0.822006	1554	5	0.18207
FBRSL1	6	0.34612	0.52176	0.984352	11334	1	0.31922	0.020707	0.061864	0.836631	1555	4	0.31922
GJB2	6	0.94707	0.94335	1	19517	0	0.20641	0.020723	0.061864	0.836631	1556	3	0.20641
TRDMT1	6	0.075141	0.16075	0.852437	4008	1	0.16552	0.020739	0.061865	0.836631	1557	5	0.16552
OR5B2	6	0.99723	0.99754	1	20630	0	0.23139	0.020758	0.061958	0.836631	1558	5	0.23139
RMND5B	6	0.91212	0.90831	1	18837	1	0.36641	0.020778	0.061958	0.836631	1559	5	0.36641
RETSAT	6	0.45143	0.59967	1	12862	1	0.29682	0.020792	0.061958	0.836631	1560	4	0.29682
MTHFD2L	6	0.98173	0.98079	1	20245	0	0.27889	0.020806	0.061959	0.836631	1561	5	0.27889
E2F6	6	0.17736	0.31589	0.925968	7270	1	0.27253	0.020831	0.061959	0.836631	1562	4	0.27253
HNRNPUL1	6	0.53269	0.67015	1	14001	2	-0.084889	0.020851	0.061959	0.836631	1563	2	-0.084889
PCGF2	6	0.86716	0.87659	1	18093	1	0.16525	0.020852	0.061959	0.836631	1564	5	0.16525
IMP3	6	0.91484	0.91047	1	18891	1	0.31501	0.020903	0.064414	0.836631	1565	4	0.31501
NMRAL1	6	0.45396	0.60317	1	12892	2	0.089457	0.020962	0.064519	0.836631	1566	3	0.089457
TMEM175	6	0.89336	0.89539	1	18494	1	0.019473	0.02097	0.064519	0.836631	1567	2	0.019473
SH2D1A	6	0.52989	0.66754	1	13964	2	0.22885	0.020979	0.064637	0.836631	1568	4	0.22885
TBPL2	6	0.28784	0.46172	0.981376	9967	1	0.31643	0.020982	0.064637	0.836631	1569	4	0.31643
CPE	6	0.68321	0.7865	1	16261	1	0.01678	0.020998	0.064637	0.836631	1570	2	0.01678
RPS12	6	0.86509	0.87437	1	18065	1	0.29463	0.021013	0.064638	0.836631	1571	5	0.29463
CRISPLD1	6	0.68952	0.7901	1	16314	1	0.2265	0.02102	0.064638	0.836631	1572	3	0.2265
DHX40	6	0.99337	0.99359	1	20528	0	0.2154	0.021026	0.064638	0.836631	1573	5	0.2154
MED16	6	0.91726	0.91158	1	18948	1	0.25284	0.021039	0.064925	0.836631	1574	4	0.25284
PCDHB9	6	0.25593	0.42121	0.974474	9198	3	-0.026271	0.021046	0.064925	0.836631	1575	1	-0.026271
CLDN15	6	0.6771	0.77961	1	16179	1	0.33201	0.02105	0.065015	0.836631	1576	4	0.33201
SKA1	6	0.30463	0.47743	0.981376	10375	2	0.27104	0.021059	0.06513	0.836631	1577	4	0.27104
TAS2R5	6	0.45679	0.60597	1	12939	1	0.28029	0.021062	0.06513	0.836631	1578	4	0.28029
RCOR3	6	0.56634	0.69678	1	14512	1	0.10642	0.021095	0.065219	0.836631	1579	3	0.10642
SOCS6	6	0.98403	0.9836	1	20305	0	0.21561	0.021139	0.06522	0.836631	1580	5	0.21561
U2SURP	6	0.94294	0.93881	1	19434	0	0.39627	0.021148	0.06522	0.836631	1581	4	0.39627
SLC25A6_X	6	0.68267	0.7865	1	16253	1	0.20664	0.021178	0.065319	0.836631	1582	5	0.20664
ZNF860	6	0.45356	0.60274	1	12886	2	0.14164	0.021193	0.065319	0.836631	1583	3	0.14164
TOPAZ1	6	0.79467	0.83089	1	17231	1	0.34968	0.021194	0.065319	0.836631	1584	4	0.34968
PPIL1	6	0.93009	0.9247	1	19196	0	0.29321	0.021202	0.065319	0.836631	1585	4	0.29321
SYTL5	6	0.96552	0.9628	1	19882	0	0.10672	0.021242	0.06532	0.836631	1586	3	0.10672
KIF27	6	0.7974	0.832	1	17256	1	0.26083	0.021245	0.06532	0.836631	1587	4	0.26083
AQPEP	6	0.18526	0.32351	0.925968	7454	2	0.3251	0.021252	0.06532	0.836631	1588	3	0.3251
WDR88	6	0.6151	0.73687	1	15265	1	0.23618	0.021263	0.06532	0.836631	1589	4	0.23618
CDX1	6	0.35541	0.53344	0.987404	11566	1	0.17682	0.02129	0.065411	0.836631	1590	3	0.17682
RBMY1D	2	0.72503	0.7179	1	16591	0	0.32129	0.021301	0.035542	0.798767	1591	1	0.32129
GPR174	6	0.11512	0.22919	0.875217	5608	1	0.22836	0.021321	0.065412	0.836631	1592	5	0.22836
LRRN2	6	0.9549	0.95111	1	19679	0	0.31212	0.02138	0.065806	0.836631	1593	3	0.31212
CORO7	6	0.97189	0.96976	1	20029	0	0.28743	0.021386	0.065806	0.836631	1594	5	0.28743
ZNF233	6	0.59221	0.71996	1	14923	2	0.24922	0.021388	0.065806	0.836631	1595	3	0.24922
C12orf56	6	0.92699	0.92119	1	19128	0	0.15707	0.021389	0.065806	0.836631	1596	3	0.15707
CYB561	6	0.22926	0.3883	0.968291	8563	3	-0.085622	0.021414	0.065919	0.836631	1597	2	-0.085622
EXOC6B	6	0.84723	0.86113	1	17817	1	0.33524	0.021432	0.066117	0.836631	1598	5	0.33524
EPHA10	6	0.34314	0.5182	0.984352	11260	2	0.10788	0.021437	0.066117	0.836631	1599	3	0.10788
COTL1	6	0.8569	0.86889	1	17954	1	0.221	0.021443	0.066117	0.836631	1600	5	0.221
SPINK13	6	0.98246	0.98154	1	20265	0	0.22989	0.021474	0.066337	0.836631	1601	5	0.22989
HERC6	6	0.6584	0.76682	1	15889	2	0.49458	0.021484	0.066337	0.836631	1602	4	0.49458
FIP1L1	6	0.75935	0.81469	1	16900	1	0.217	0.021486	0.066337	0.836631	1603	4	0.217
JAK2	6	0.87369	0.87953	1	18196	1	0.28063	0.021527	0.066614	0.836631	1604	5	0.28063
SYN2	6	0.1823	0.32151	0.925968	7379	3	-0.12553	0.021534	0.066614	0.836631	1605	2	-0.12553
APOL4	6	0.9653	0.9628	1	19873	0	0.24497	0.021558	0.06683	0.836631	1606	5	0.24497
PROKR2	6	0.97966	0.97796	1	20200	0	0.21959	0.021574	0.06683	0.836631	1607	3	0.21959
SPIRE1	6	0.33259	0.50602	0.981663	11008	2	-0.21817	0.021583	0.06683	0.836631	1608	1	-0.21817
PAIP1	6	0.99676	0.99699	1	20617	0	0.26287	0.021593	0.06683	0.836631	1609	5	0.26287
MDK	6	0.68604	0.78898	1	16285	1	0.21863	0.021606	0.06683	0.836631	1610	3	0.21863
NBPF1	6	0.042	0.094349	0.780143	2570	4	-0.2506	0.021632	0.06683	0.836631	1611	1	-0.2506
UFC1	6	0.10926	0.21901	0.866062	5400	4	-0.15971	0.021681	0.066937	0.836631	1612	1	-0.15971
STXBP2	6	0.67097	0.77613	1	16080	1	0.22827	0.021702	0.066938	0.836631	1613	5	0.22827
NCF2	6	0.23538	0.39688	0.972283	8721	2	0.15551	0.021711	0.067042	0.836631	1614	3	0.15551
KSR1	6	0.16911	0.30287	0.919725	7069	3	0.10936	0.021737	0.067042	0.836631	1615	3	0.10936
ANKFY1	6	0.5051	0.64893	1	13633	2	0.26324	0.021738	0.067042	0.836631	1616	4	0.26324
hsa-mir-142	4	0.94542	0.94488	1	19488	0	0.31353	0.02175	0.051913	0.805148	1617	3	0.31353
KRTAP12-1	6	0.69633	0.79231	1	16361	1	-0.041874	0.021778	0.067144	0.836631	1618	2	-0.041874
KCNJ5	6	0.0968	0.20036	0.858787	4900	1	0.23826	0.021788	0.067144	0.836631	1619	5	0.23826
FBXO16	6	0.99789	0.99813	1	20644	0	0.34862	0.021802	0.067427	0.836631	1620	5	0.34862
TBL3	6	0.35181	0.52885	0.986359	11488	2	0.1324	0.021845	0.067523	0.836631	1621	2	0.1324
hsa-mir-4253	4	0.25956	0.36791	0.955562	9291	2	-0.10119	0.021855	0.051913	0.805148	1622	1	-0.10119
MED28	6	0.9767	0.97545	1	20139	0	0.25754	0.021873	0.067524	0.836631	1623	5	0.25754
LRRC3	6	0.67802	0.7805	1	16189	2	0.1975	0.021876	0.067524	0.836631	1624	4	0.1975
PLA2G6	6	0.93935	0.93424	1	19358	0	-0.028226	0.021879	0.067524	0.836631	1625	2	-0.028226
AGXT2	6	0.11823	0.23446	0.879029	5708	3	0.054467	0.021904	0.067839	0.836631	1626	3	0.054467
ESD	6	0.89951	0.89978	1	18591	1	0.30173	0.021915	0.067951	0.836631	1627	5	0.30173
OR51G1	6	0.196	0.33659	0.925968	7731	2	-0.0012846	0.021973	0.067952	0.836631	1628	2	-0.0012846
PCBP3	6	0.99182	0.99173	1	20480	0	0.19748	0.022004	0.068049	0.836631	1629	5	0.19748
CMTM6	6	0.42172	0.58188	1	12445	2	0.31308	0.022013	0.068049	0.836631	1630	4	0.31308
TBX18	6	0.88812	0.89198	1	18412	1	0.17634	0.022034	0.06805	0.836631	1631	5	0.17634
KANSL3	6	0.4913	0.63806	1	13429	1	0.33686	0.022036	0.06805	0.836631	1632	4	0.33686
YBX1	6	0.18241	0.32151	0.925968	7381	2	0.034787	0.022045	0.06805	0.836631	1633	3	0.034787
ALDH1A3	6	0.2518	0.41793	0.974474	9108	3	-0.13141	0.022071	0.068139	0.836631	1634	2	-0.13141
STK32B	6	0.84342	0.85928	1	17773	1	0.21047	0.022091	0.068139	0.836631	1635	4	0.21047
[truncated: 19,075 more rows]
